# Supplementary material for: Crystal structure and Hirshfeld surface analysis of 4-benzyl-2H-benzo[b][1,4]oxazin-3(4H)-one
Source: Acta Crystallogr E Crystallogr Commun. 2025 Sep 5;81(Pt 10):920–3. doi: 10.1107/S2056989025007686 (PMC12498056; doi:10.1107/S2056989025007686)
Supplement: Supplementary file 1 [file e-81-00920-sup1.cif]

##############################################################################
#                                                                            #
# This CIF contains the data in a paper accepted for publication in          #
# Acta Crystallographica Section E. It conforms to the requirements of       #
# Notes for Authors for Acta Crystallographica Section E, and has been       #
# peer reviewed under the auspices of the IUCr Commission on Journals.       #
#                                                                            #
# Full details of the Crystallographic Information File format               #
# are given in the paper "The Crystallographic Information File (CIF):       #
# a New Standard Archive File for Crystallography" by S. R. Hall, F. H.      #
# Allen and I. D. Brown [Acta Cryst. (1991), A47, 655-685].                  #
#                                                                            #
# The current version of the core CIF dictionary is obtainable from          #
# ftp://ftp.iucr.org/pub/cif_core.dic.                                       #
#                                                                            #
# Software is freely available for graphical display of the structure(s)     #
# in this CIF. For information consult the CIF software page                 #
# http://www.iucr.org/resources/cif/software.                                #
#                                                                            #
# This file may be used for bona fide research purposes within the           #
# scientific community so long as proper attribution is given to the journal # 
# article from which it was obtained.                                        #
#                                                                            #
##############################################################################
data_I
_audit_creation_method
;
Olex2 1.5-ac6-012
(compiled 2023.08.24 svn.re1ec1418 for Rigaku Oxford Diffraction, GUI svn.r6817)
;
_journal_date_recd_electronic     2025-07-28
_journal_date_accepted     2025-08-28
_journal_name_full     'Acta Crystallographica, Section E'
_journal_year     2025
_journal_volume     81
_journal_issue      1
_journal_page_first     0
_journal_page_last     0
_journal_paper_category     GO
_journal_paper_doi     10.1107/S2056989025007686
_journal_coeditor_code     WM5767
_publ_contact_author_name     'El Ghayati, Lhoussaine'
_publ_contact_author_address
;
Laboratory of Heterocyclic Organic Chemistry, Medicines Science Research,
Center, Pharmacochemistry Competence Center, Mohammed V University in Rabat,
Facult\'e des Sciences, Av. Ibn Battouta, BP 1014, Rabat,
Morocco
;
_publ_contact_author_email     'l.elghayati@um5r.ac.ma'
_publ_section_title
;
Crystal structure and Hirshfeld surface analysis of
4-benzyl-2<i>H</i>-benzo[<i>b</i>][1,4]oxazin-3(4<i>H</i>)-one
;
loop_
    _publ_author_name
    _publ_author_footnote
    _publ_author_address
    'El Haddad, Soukaina' .
;
Laboratory of Heterocyclic Organic Chemistry, Medicines Science Research,
Center, Pharmacochemistry Competence Center, Mohammed V University in Rabat,
Facult\'e des Sciences, Av. Ibn Battouta, BP 1014, Rabat,
Morocco
;
    'Blacque, Olivier' .
;
University of Zurich
Department of Chemistry
Winterthurerstrasse 190
CH-8057 Zurich
Switzerland
;
    'H\"okelek, Tuncer' .
;
Department of Physics,
Hacettepe University
06800 Beytepe, Ankara,
T\"urkiye
;
    'Mazzah, Ahmed' .
;
Science and Technology of Lille USR 3290,
Villeneuve d'ascq cedex
France
;
    'Labd, Taha Mohamed' .
;
Laboratory of Organic and Physical Chemistry, Applied Bioorganic Chemistry Team,
Faculty of Sciences, Ibnou Zohr University,
Agadir,
Morocco
;
    'El Ghayati, Lhoussaine' .
;
Laboratory of Heterocyclic Organic Chemistry, Medicines Science Research,
Center, Pharmacochemistry Competence Center, Mohammed V University in Rabat,
Facult\'e des Sciences, Av. Ibn Battouta, BP 1014, Rabat,
Morocco
;
    'Sebbar, Nada Kheira' .
;
Laboratory of Organic and Physical Chemistry, Applied Bioorganic Chemistry Team,
Faculty of Sciences, Ibnou Zohr University,
Agadir,
Morocco
Laboratory of Heterocyclic Organic Chemistry, Medicines Science Research,
Center, Pharmacochemistry Competence Center, Mohammed V University in Rabat,
Facult\'e des Sciences, Av. Ibn Battouta, BP 1014, Rabat,
Morocco
;
_publ_section_synopsis
;
The title molecule contains a non-planar oxazine and two benzene rings, with the
oxazine ring in a twisted-boat conformation.
;
_chemical_name_systematic
;
4-Benzyl-2<i>H</i>-benzo[<i>b</i>][1,4]oxazin-3(4<i>H</i>)-one
;
_chemical_name_common     ?
_chemical_formula_moiety     'C15 H13 N O2'
_chemical_formula_sum     'C15 H13 N O2'
_chemical_formula_iupac     'C15 H13 N O2'
_chemical_formula_weight     239.26
_chemical_melting_point     ?
_space_group_crystal_system     monoclinic
_space_group_name_H-M_alt     'P 1 21/n 1'
_space_group_name_Hall     '-P 2yn'
loop_
    _space_group_symop_operation_xyz
    'x, y, z'
    '-x+1/2, y+1/2, -z+1/2'
    '-x, -y, -z'
    'x-1/2, -y-1/2, z-1/2'
_cell_length_a     9.49281(8)
_cell_length_b     5.79368(5)
_cell_length_c     21.45658(18)
_cell_angle_alpha     90
_cell_angle_beta     91.3621(8)
_cell_angle_gamma     90
_cell_volume     1179.743(17)
_cell_formula_units_Z     4
_cell_measurement_reflns_used     12385
_cell_measurement_theta_min     4.0920
_cell_measurement_theta_max     79.3240
_cell_measurement_temperature     160.00(10)
_exptl_crystal_description     block
_exptl_crystal_colour     colourless
_exptl_crystal_size_max     0.30
_exptl_crystal_size_mid     0.13
_exptl_crystal_size_min     0.11
_exptl_crystal_density_diffrn     1.347
_exptl_crystal_density_meas     ?
_exptl_crystal_density_method     ?
_exptl_crystal_F_000     504
loop_
    _exptl_crystal_face_index_h
    _exptl_crystal_face_index_k
    _exptl_crystal_face_index_l
    _exptl_crystal_face_perp_dist
    -1 0 1 0.0740
    1 0 -1 0.0410
    -2 0 -5 0.0663
    2 0 5 0.0533
    1 -4 1 0.1394
    -1 4 -1 0.1394
    -2 -2 5 0.1164
    0 0 1 0.0634
    0 0 -1 0.0634
_exptl_absorpt_coefficient_mu     0.725
_exptl_absorpt_correction_type     analytical
_exptl_absorpt_process_details
;
(CrysAlisPro; Rigaku OD, 2024)
;
_exptl_absorpt_correction_T_min     0.859
_exptl_absorpt_correction_T_max     0.929
_diffrn_ambient_temperature     160.00(10)
_diffrn_source     'micro-focus sealed X-ray tube'
_diffrn_radiation_type     'Cu K\a'
_diffrn_radiation_wavelength     1.54184
_diffrn_radiation_monochromator     mirror
_diffrn_measurement_device_type     'XtaLAB Synergy, Dualflex, HyPix'
_diffrn_measurement_device     'four-circle diffractometer'
_diffrn_measurement_method     '\w scans'
_diffrn_detector     'Hybrid Pixel Array Detector'
_diffrn_detector_area_resol_mean     10.0000
_diffrn_reflns_number     15357
_diffrn_reflns_av_R_equivalents     0.0131
_diffrn_reflns_av_unetI/netI     0.0079
_diffrn_reflns_theta_min     4.122
_diffrn_reflns_theta_max     77.338
_diffrn_reflns_theta_full     67.684
_diffrn_measured_fraction_theta_max     0.993
_diffrn_measured_fraction_theta_full     0.999
_diffrn_reflns_limit_h_min     -11
_diffrn_reflns_limit_h_max     11
_diffrn_reflns_limit_k_min     -6
_diffrn_reflns_limit_k_max     7
_diffrn_reflns_limit_l_min     -27
_diffrn_reflns_limit_l_max     25
_diffrn_radiation_probe     x-ray
_refine_special_details     ?
_reflns_number_total     2477
_reflns_number_gt     2412
_reflns_threshold_expression     'I > 2\s(I)'
_refine_ls_structure_factor_coef     Fsqd
_refine_ls_matrix_type     full
_refine_ls_R_factor_all     0.0343
_refine_ls_R_factor_gt     0.0336
_refine_ls_wR_factor_gt     0.0879
_refine_ls_wR_factor_ref     0.0885
_refine_ls_goodness_of_fit_ref     1.038
_refine_ls_restrained_S_all     1.038
_refine_ls_number_reflns     2477
_refine_ls_number_parameters     163
_refine_ls_number_restraints     0
_refine_ls_hydrogen_treatment     constr
_refine_ls_weighting_scheme     calc
_refine_ls_weighting_details
              'w=1/[\s^2^(Fo^2^)+(0.0450P)^2^+0.3423P] where P=(Fo^2^+2Fc^2^)/3'
_atom_sites_solution_hydrogens     geom
_atom_sites_solution_primary     dual
_atom_sites_solution_secondary     ?
_refine_ls_shift/su_max     0.000
_refine_ls_shift/su_mean     0.000
_refine_diff_density_max     0.172
_refine_diff_density_min     -0.188
_refine_ls_extinction_method     none
_refine_ls_extinction_coef     .
loop_
    _atom_type_symbol
    _atom_type_description
    _atom_type_scat_dispersion_real
    _atom_type_scat_dispersion_imag
    _atom_type_scat_source
    'C' 'C' 0.0181 0.0091
                         'International Tables Vol C Tables 4.2.6.8 and 6.1.1.4'
    'H' 'H' 0.0000 0.0000
                         'International Tables Vol C Tables 4.2.6.8 and 6.1.1.4'
    'N' 'N' 0.0311 0.0180
                         'International Tables Vol C Tables 4.2.6.8 and 6.1.1.4'
    'O' 'O' 0.0492 0.0322
                         'International Tables Vol C Tables 4.2.6.8 and 6.1.1.4'
_computing_data_collection
;
CrysAlisPro (Rigaku OD, 2024)
;
_computing_cell_refinement
;
CrysAlisPro (Rigaku OD, 2024)
;
_computing_data_reduction
;
CrysAlisPro (Rigaku OD, 2024)
;
_computing_structure_solution
;
<i>SHELXT</i> (Sheldrick, 2015a)
;
_computing_structure_refinement
;
SHELXL (Sheldrick, 2015b)
;
_computing_molecular_graphics
;
Olex2 (Dolomanov <i>et al.</i>,  2009)
;
_computing_publication_material
;
publCIF (Westrip, 2010)
;
loop_
    _atom_site_type_symbol
    _atom_site_label
    _atom_site_fract_x
    _atom_site_fract_y
    _atom_site_fract_z
    _atom_site_U_iso_or_equiv
    _atom_site_adp_type
    _atom_site_calc_flag
    _atom_site_occupancy
    _atom_site_disorder_assembly
    _atom_site_disorder_group
    O O1 -0.00508(7) 0.54481(13) 0.36181(3) 0.02998(18) Uani d 1 . .
    O O2 0.15569(8) 0.13347(15) 0.26572(4) 0.0379(2) Uani d 1 . .
    N N1 0.22040(8) 0.24375(14) 0.36413(4) 0.02528(19) Uani d 1 . .
    C C1 0.05704(10) 0.48342(19) 0.30398(4) 0.0284(2) Uani d 1 . .
    H H1A 0.115402 0.613732 0.289607 0.034 Uiso calc 1 . .
    H H1B -0.018786 0.457366 0.272281 0.034 Uiso calc 1 . .
    C C2 0.14752(10) 0.26962(18) 0.30884(5) 0.0268(2) Uani d 1 . .
    C C3 0.20721(10) 0.40933(17) 0.41222(4) 0.0242(2) Uani d 1 . .
    C C4 0.09204(10) 0.55889(17) 0.41010(4) 0.0251(2) Uani d 1 . .
    C C5 0.06932(11) 0.71387(19) 0.45779(5) 0.0319(2) Uani d 1 . .
    H H5 -0.010120 0.813576 0.455994 0.038 Uiso calc 1 . .
    C C6 0.16316(12) 0.7230(2) 0.50828(5) 0.0357(3) Uani d 1 . .
    H H6 0.147692 0.828356 0.541354 0.043 Uiso calc 1 . .
    C C7 0.27928(12) 0.5787(2) 0.51046(5) 0.0356(3) Uani d 1 . .
    H H7 0.344034 0.586946 0.544835 0.043 Uiso calc 1 . .
    C C8 0.30189(11) 0.42197(19) 0.46287(5) 0.0308(2) Uani d 1 . .
    H H8 0.381803 0.323285 0.464743 0.037 Uiso calc 1 . .
    C C9 0.30952(10) 0.04000(17) 0.37316(5) 0.0289(2) Uani d 1 . .
    H H9A 0.272671 -0.084600 0.345729 0.035 Uiso calc 1 . .
    H H9B 0.300835 -0.012997 0.416763 0.035 Uiso calc 1 . .
    C C10 0.46435(10) 0.07306(16) 0.36029(4) 0.0239(2) Uani d 1 . .
    C C11 0.51780(10) 0.26787(17) 0.33164(4) 0.0264(2) Uani d 1 . .
    H H11 0.457398 0.393858 0.321551 0.032 Uiso calc 1 . .
    C C12 0.66043(11) 0.2784(2) 0.31765(5) 0.0323(2) Uani d 1 . .
    H H12 0.697103 0.412364 0.298315 0.039 Uiso calc 1 . .
    C C13 0.74884(11) 0.0947(2) 0.33182(5) 0.0359(3) Uani d 1 . .
    H H13 0.845560 0.101544 0.321565 0.043 Uiso calc 1 . .
    C C14 0.69600(12) -0.0988(2) 0.36092(6) 0.0370(3) Uani d 1 . .
    H H14 0.756507 -0.224714 0.370939 0.044 Uiso calc 1 . .
    C C15 0.55472(11) -0.10865(18) 0.37543(5) 0.0317(2) Uani d 1 . .
    H H15 0.519116 -0.240940 0.395942 0.038 Uiso calc 1 . .
loop_
    _atom_site_aniso_label
    _atom_site_aniso_U_11
    _atom_site_aniso_U_22
    _atom_site_aniso_U_33
    _atom_site_aniso_U_12
    _atom_site_aniso_U_13
    _atom_site_aniso_U_23
    O1 0.0217(3) 0.0411(4) 0.0271(4) 0.0047(3) 0.0009(3) -0.0012(3)
    O2 0.0347(4) 0.0444(5) 0.0346(4) -0.0014(3) -0.0012(3) -0.0142(3)
    N1 0.0218(4) 0.0267(4) 0.0274(4) 0.0008(3) 0.0003(3) -0.0016(3)
    C1 0.0239(5) 0.0378(6) 0.0236(5) 0.0006(4) -0.0001(3) 0.0005(4)
    C2 0.0206(4) 0.0331(5) 0.0269(5) -0.0043(4) 0.0019(3) -0.0028(4)
    C3 0.0231(4) 0.0266(5) 0.0232(4) -0.0032(4) 0.0031(3) 0.0015(4)
    C4 0.0226(4) 0.0286(5) 0.0242(5) -0.0026(4) 0.0031(3) 0.0025(4)
    C5 0.0322(5) 0.0316(5) 0.0324(5) 0.0007(4) 0.0081(4) -0.0013(4)
    C6 0.0433(6) 0.0366(6) 0.0276(5) -0.0062(5) 0.0075(4) -0.0061(4)
    C7 0.0365(5) 0.0453(6) 0.0249(5) -0.0078(5) -0.0019(4) -0.0005(4)
    C8 0.0269(5) 0.0377(6) 0.0276(5) -0.0009(4) -0.0013(4) 0.0020(4)
    C9 0.0266(5) 0.0234(5) 0.0366(5) -0.0011(4) 0.0024(4) 0.0018(4)
    C10 0.0247(5) 0.0236(4) 0.0235(4) -0.0007(4) -0.0009(3) -0.0025(3)
    C11 0.0287(5) 0.0256(5) 0.0248(4) -0.0015(4) -0.0014(4) -0.0005(4)
    C12 0.0330(5) 0.0356(6) 0.0283(5) -0.0093(4) 0.0034(4) -0.0024(4)
    C13 0.0239(5) 0.0450(6) 0.0389(6) -0.0031(4) 0.0028(4) -0.0126(5)
    C14 0.0290(5) 0.0333(6) 0.0483(6) 0.0067(4) -0.0043(4) -0.0074(5)
    C15 0.0314(5) 0.0244(5) 0.0391(6) 0.0012(4) -0.0011(4) 0.0008(4)
_geom_special_details
;
 All esds (except the esd in the dihedral angle between two l.s. planes)
 are estimated using the full covariance matrix.  The cell esds are taken
 into account individually in the estimation of esds in distances, angles
 and torsion angles; correlations between esds in cell parameters are only
 used when they are defined by crystal symmetry.  An approximate (isotropic)
 treatment of cell esds is used for estimating esds involving l.s. planes.
;
loop_
    _geom_bond_atom_site_label_1
    _geom_bond_atom_site_label_2
    _geom_bond_site_symmetry_2
    _geom_bond_distance
    _geom_bond_publ_flag
    O1 C1 . 1.4313(12) ?
    O1 C4 . 1.3729(12) ?
    O2 C2 . 1.2197(13) ?
    N1 C2 . 1.3671(13) ?
    N1 C3 . 1.4167(12) ?
    N1 C9 . 1.4626(12) ?
    C1 H1A . 0.9900 ?
    C1 H1B . 0.9900 ?
    C1 C2 . 1.5096(14) ?
    C3 C4 . 1.3949(14) ?
    C3 C8 . 1.3957(14) ?
    C4 C5 . 1.3822(14) ?
    C5 H5 . 0.9500 ?
    C5 C6 . 1.3872(16) ?
    C6 H6 . 0.9500 ?
    C6 C7 . 1.3836(17) ?
    C7 H7 . 0.9500 ?
    C7 C8 . 1.3869(16) ?
    C8 H8 . 0.9500 ?
    C9 H9A . 0.9900 ?
    C9 H9B . 0.9900 ?
    C9 C10 . 1.5140(13) ?
    C10 C11 . 1.3871(14) ?
    C10 C15 . 1.3916(14) ?
    C11 H11 . 0.9500 ?
    C11 C12 . 1.3951(14) ?
    C12 H12 . 0.9500 ?
    C12 C13 . 1.3847(16) ?
    C13 H13 . 0.9500 ?
    C13 C14 . 1.3831(17) ?
    C14 H14 . 0.9500 ?
    C14 C15 . 1.3852(15) ?
    C15 H15 . 0.9500 ?
loop_
    _geom_angle_atom_site_label_1
    _geom_angle_atom_site_label_2
    _geom_angle_atom_site_label_3
    _geom_angle_site_symmetry_1
    _geom_angle_site_symmetry_3
    _geom_angle
    _geom_angle_publ_flag
    C4 O1 C1 . . 112.70(7) ?
    C2 N1 C3 . . 120.41(8) ?
    C2 N1 C9 . . 118.86(8) ?
    C3 N1 C9 . . 120.72(8) ?
    O1 C1 H1A . . 109.0 ?
    O1 C1 H1B . . 109.0 ?
    O1 C1 C2 . . 112.92(8) ?
    H1A C1 H1B . . 107.8 ?
    C2 C1 H1A . . 109.0 ?
    C2 C1 H1B . . 109.0 ?
    O2 C2 N1 . . 123.18(10) ?
    O2 C2 C1 . . 121.64(9) ?
    N1 C2 C1 . . 115.17(8) ?
    C4 C3 N1 . . 118.66(9) ?
    C4 C3 C8 . . 118.86(9) ?
    C8 C3 N1 . . 122.43(9) ?
    O1 C4 C3 . . 119.97(9) ?
    O1 C4 C5 . . 118.92(9) ?
    C5 C4 C3 . . 121.02(9) ?
    C4 C5 H5 . . 120.2 ?
    C4 C5 C6 . . 119.63(10) ?
    C6 C5 H5 . . 120.2 ?
    C5 C6 H6 . . 120.0 ?
    C7 C6 C5 . . 119.97(10) ?
    C7 C6 H6 . . 120.0 ?
    C6 C7 H7 . . 119.7 ?
    C6 C7 C8 . . 120.52(10) ?
    C8 C7 H7 . . 119.7 ?
    C3 C8 H8 . . 120.0 ?
    C7 C8 C3 . . 119.97(10) ?
    C7 C8 H8 . . 120.0 ?
    N1 C9 H9A . . 108.3 ?
    N1 C9 H9B . . 108.3 ?
    N1 C9 C10 . . 115.77(8) ?
    H9A C9 H9B . . 107.4 ?
    C10 C9 H9A . . 108.3 ?
    C10 C9 H9B . . 108.3 ?
    C11 C10 C9 . . 123.41(9) ?
    C11 C10 C15 . . 119.28(9) ?
    C15 C10 C9 . . 117.22(9) ?
    C10 C11 H11 . . 120.1 ?
    C10 C11 C12 . . 119.87(9) ?
    C12 C11 H11 . . 120.1 ?
    C11 C12 H12 . . 119.8 ?
    C13 C12 C11 . . 120.36(10) ?
    C13 C12 H12 . . 119.8 ?
    C12 C13 H13 . . 120.1 ?
    C14 C13 C12 . . 119.84(10) ?
    C14 C13 H13 . . 120.1 ?
    C13 C14 H14 . . 120.1 ?
    C13 C14 C15 . . 119.89(10) ?
    C15 C14 H14 . . 120.1 ?
    C10 C15 H15 . . 119.6 ?
    C14 C15 C10 . . 120.74(10) ?
    C14 C15 H15 . . 119.6 ?
loop_
    _geom_torsion_atom_site_label_1
    _geom_torsion_atom_site_label_2
    _geom_torsion_atom_site_label_3
    _geom_torsion_atom_site_label_4
    _geom_torsion_site_symmetry_1
    _geom_torsion_site_symmetry_2
    _geom_torsion_site_symmetry_3
    _geom_torsion_site_symmetry_4
    _geom_torsion
    _geom_torsion_publ_flag
    O1 C1 C2 O2 . . . . 145.86(9) ?
    O1 C1 C2 N1 . . . . -35.32(12) ?
    O1 C4 C5 C6 . . . . 177.15(9) ?
    N1 C3 C4 O1 . . . . -0.48(13) ?
    N1 C3 C4 C5 . . . . 175.91(9) ?
    N1 C3 C8 C7 . . . . -176.23(9) ?
    N1 C9 C10 C11 . . . . -10.84(14) ?
    N1 C9 C10 C15 . . . . 172.60(9) ?
    C1 O1 C4 C3 . . . . -34.64(12) ?
    C1 O1 C4 C5 . . . . 148.89(9) ?
    C2 N1 C3 C4 . . . . 18.13(13) ?
    C2 N1 C3 C8 . . . . -164.55(9) ?
    C2 N1 C9 C10 . . . . 96.66(11) ?
    C3 N1 C2 O2 . . . . 179.44(9) ?
    C3 N1 C2 C1 . . . . 0.63(13) ?
    C3 N1 C9 C10 . . . . -84.67(11) ?
    C3 C4 C5 C6 . . . . 0.72(15) ?
    C4 O1 C1 C2 . . . . 51.88(11) ?
    C4 C3 C8 C7 . . . . 1.08(15) ?
    C4 C5 C6 C7 . . . . 0.48(16) ?
    C5 C6 C7 C8 . . . . -0.89(17) ?
    C6 C7 C8 C3 . . . . 0.10(16) ?
    C8 C3 C4 O1 . . . . -177.89(8) ?
    C8 C3 C4 C5 . . . . -1.50(14) ?
    C9 N1 C2 O2 . . . . -1.88(14) ?
    C9 N1 C2 C1 . . . . 179.31(8) ?
    C9 N1 C3 C4 . . . . -160.52(9) ?
    C9 N1 C3 C8 . . . . 16.79(13) ?
    C9 C10 C11 C12 . . . . -175.70(9) ?
    C9 C10 C15 C14 . . . . 175.23(10) ?
    C10 C11 C12 C13 . . . . 0.47(15) ?
    C11 C10 C15 C14 . . . . -1.48(15) ?
    C11 C12 C13 C14 . . . . -1.08(16) ?
    C12 C13 C14 C15 . . . . 0.41(16) ?
    C13 C14 C15 C10 . . . . 0.88(17) ?
    C15 C10 C11 C12 . . . . 0.80(14) ?
loop_
    _geom_hbond_atom_site_label_D
    _geom_hbond_atom_site_label_H
    _geom_hbond_atom_site_label_A
    _geom_hbond_site_symmetry_A
    _geom_hbond_distance_DH
    _geom_hbond_distance_HA
    _geom_hbond_distance_DA
    _geom_hbond_angle_DHA
    _geom_hbond_publ_flag
    C1 H1A O2 2_555 0.99 2.50 3.2592(12) 133 yes
    C11 H11 O2 2_555 0.95 2.56 3.3765(13) 146 yes
    C1 H1B Cg3 2_555 0.99 2.78 3.5952(10) 143 yes
_shelx_space_group_comment
;
The symmetry employed for this shelxl refinement is uniquely defined
by the following loop, which should always be used as a source of
symmetry information in preference to the above space-group names.
They are only intended as comments.
;
_shelx_estimated_absorpt_T_min     0.812
_shelx_estimated_absorpt_T_max     0.925
_shelx_hkl_file
;
   0   0  -2 20772.6 285.919   3
   0   0   2 20781.4 270.267  25
   0   0  -3-1.47805 14.1569   3
   0   0   3 148.557 16.1266  25
   0   0  -4 483722. 5641.25   3
   0   0   4 490589. 5604.84  25
   0   0  -5 7.44406 22.0735   3
   0   0   5-1.65205 14.8107  25
   0   0  -6 575176. 6691.42   3
   0   0   6 575432. 6634.94  25
   0   0  -7-3.55320 28.2478   3
   0   0   7 505.600 41.9907  25
   0   0  -8 119830. 1570.02   3
   0   0  -8 119954. 1556.25   4
   0   0   8 118776. 1498.69  25
   0   0  -9 669.709 70.5770   3
   0   0  -9 364.567 55.0537   4
   0   0 -10 22656.5 330.112   7
   0   0 -10 23018.8 465.264   4
   0   0 -10 22881.5 478.206   3
   0   0 -10 22606.9 330.023   8
   0   0  10 23332.4 412.554  25
   0   0 -11 28.2156 31.3771   4
   0   0 -11 43.3070 35.0804   3
   0   0  11 30.6117 23.6932  25
   0   0  12 17203.5 417.497   9
   0   0 -12 16462.7 433.034   3
   0   0 -12 16717.7 418.702   4
   0   0  12 17228.6 360.392  25
   0   0  13-4.56732 22.1378  25
   0   0 -13-31.1950 47.4984   3
   0   0 -13 42.2489 39.9250   4
   0   0  13 69.7707 38.0078   9
   0   0 -14 4259.97 183.684  11
   0   0  14 4560.35 178.434  25
   0   0 -14 4355.51 229.124   3
   0   0 -14 4432.71 220.454   4
   0   0 -14 4364.03 124.710   2
   0   0  14 4599.88 222.619   9
   0   0 -15 43.4611 24.7554   2
   0   0 -15 36.1997 36.7473  11
   0   0  15 78.2535 43.2396   9
   0   0  15 9.95338 48.2448  30
   0   0 -15 57.2066 50.8464   3
   0   0 -15 111.884 52.4188   4
   0   0 -15-6.59756 21.0390  20
   0   0 -16 20788.3 355.811   2
   0   0 -16 21333.4 479.417  11
   0   0  16 20929.8 567.414   9
   0   0 -16 19947.6 545.561   4
   0   0  16 19890.1 576.556  30
   0   0 -16 20247.7 341.736  20
   0   0 -16 20940.1 326.218  34
   0   0 -16 20925.7 581.784   3
   0   0 -17-5.61020 29.5914   2
   0   0 -17-6.53336 37.0440  11
   0   0  17 83.2903 54.3012   9
   0   0  17 58.7788 62.6914  30
   0   0 -17 17.3809 24.5406  20
   0   0 -17-5.92295 24.1494  34
   0   0 -17 45.2892 56.3044   3
   0   0 -17 29.9752 54.4302   4
   0   0 -18 74965.3 956.907  34
   0   0  18 72423.1 1373.67  30
   0   0 -18 72936.4 1310.46   4
   0   0  18 76949.8 1344.76   9
   0   0 -18 73438.7 996.822   2
   0   0 -18 74977.4 1371.13   3
   0   0 -18 74766.4 979.620  20
   0   0  19 68.2591 65.7337   9
   0   0 -19 24.9262 73.3334   3
   0   0 -19 107.983 66.8552   4
   0   0  19-13.0391 71.0313  30
   0   0 -19 6.07426 37.7595   2
   0   0 -19-2.16820 30.0179  34
   0   0 -19 20.1167 37.5410  13
   0   0 -19 61.5449 30.4473  20
   0   0 -20 602.948 115.470   3
   0   0 -20 697.979 114.195   4
   0   0  20 777.149 119.492   9
   0   0 -20 714.464 60.3426  13
   0   0  20 656.441 122.414  30
   0   0 -20 752.915 56.6257  34
   0   0 -20 641.011 62.5463   2
   0   0 -20 781.933 57.4375  20
   0   0  21-11.0339 50.5888   9
   0   0 -21 41.2582 59.5980   4
   0   0 -21 24.5539 70.9366   3
   0   0  21 12.8340 68.4420  30
   0   0 -21 77.6875 33.5106  34
   0   0 -21 49.3391 35.0115  33
   0   0 -21-2.28287 27.2244  20
   0   0 -21 8.86127 37.3062   2
   0   0 -21 96.0557 39.4387  13
   0   0 -22 103387. 1320.10   2
   0   0 -22 105106. 1310.92  13
   0   0 -22 103910. 1281.38  34
   0   0 -22 101143. 1276.45  20
   0   0 -23 9.15926 24.8644  34
   0   0 -23-11.1484 21.4718  20
   0   0 -23 28.8914 27.9592  13
   0   0 -23 37.4076 31.0040   2
   0   0 -24 6339.86 151.774   2
   0   0 -24 6076.40 140.452  13
   0   0 -24 6002.66 132.049  34
   0   0 -25 14.4791 18.3481  34
   0   0 -25 13.3238 17.6555  13
   0   0 -26 540.260 27.1265  13
   0  -1   0 2.46646 7.99614   4
   0   1   0 3.82520 7.93489   9
   0  -1  -1 134019. 1596.72   4
   0  -1   1 136624. 1561.17  30
   0   1   1 136112. 1596.30   9
   0   1  -1 136305. 1559.41   3
   0  -1  -1 134568. 1562.11   3
   0  -1   2 311935. 3540.43   5
   0   1  -2 309967. 3554.68  23
   0   1   2 307645. 3584.71   9
   0  -1  -2 309805. 3558.14   3
   0   1  -2 308424. 3555.11   3
   0   1  -2 307208. 3533.89  25
   0  -1  -3 267823. 3126.51   3
   0   1  -3 272356. 3125.11   3
   0  -1   3 268697. 3065.64   5
   0   1  -3 269239. 3079.52   4
   0   1   3 266559. 3146.18   9
   0   1  -3 267343. 3094.57  23
   0   1  -4 407426. 4671.11  23
   0   1  -4 409798. 4724.54   3
   0  -1  -4 406489. 4726.96   3
   0   1  -4 406236. 4677.72   4
   0   1  -5 72206.2 908.897   4
   0  -1  -5 72710.1 956.994   3
   0   1  -5 73507.9 954.550   3
   0   1   5 73837.6 981.323  25
   0   1  -5 72861.7 846.556  11
   0   1  -6 104945. 1309.70   4
   0   1  -6 104651. 1358.78   3
   0  -1  -6 105766. 1362.46   3
   0   1   6 106654. 1378.14  25
   0   1  -6 106632. 1243.96  11
   0  -1  -7 122331. 1579.15   4
   0   1  -7 120278. 1497.96   4
   0   1  -7 120586. 1552.27   3
   0  -1  -7 117981. 1553.87   3
   0   1   7 120817. 1565.77  25
   0   1  -7 120315. 1425.42  11
   0   1  -8 21700.5 380.575   4
   0  -1  -8 21548.9 437.777   4
   0   1   8 22130.4 424.088  25
   0   1  -8 22464.7 425.240   3
   0  -1  -8 22146.5 426.528   3
   0   1  -8 21510.2 318.680  11
   0   1   9 38.9462 28.1369   9
   0   1  -9 58.1905 17.9838  11
   0  -1  -9 47.2008 33.5078   4
   0   1   9 65.0520 33.0909  25
   0  -1  -9 68.1309 37.8858   3
   0   1  -9 70.4127 30.5834   4
   0   1  -9 90.8202 37.2128   3
   0  -1 -10 14505.8 361.576   3
   0   1 -10 14209.5 356.688   3
   0   1 -10 14452.8 257.067  11
   0   1 -10 14425.8 320.842   4
   0  -1 -10 14354.4 371.651   4
   0   1  10 14539.7 348.438  25
   0   1  10 14152.1 358.141   9
   0   1 -11 125500. 1738.08   3
   0  -1 -11 126653. 1745.15   3
   0   1 -11 124299. 1551.36  11
   0   1 -11 126596. 1667.38   4
   0  -1 -11 122752. 1749.09   4
   0   1  11 129322. 1712.87  25
   0   1  11 123778. 1740.88   9
   0  -1 -12 18718.8 467.647   3
   0   1 -12 18923.7 468.421   3
   0   1 -12 19172.8 419.489   4
   0   1 -12 18639.3 331.513  11
   0   1  12 18639.8 435.883  25
   0   1  12 18657.2 459.315   9
   0   1 -13 6334.94 148.336   2
   0  -1 -13 6354.97 148.861   2
   0  -1  13 6879.31 250.650   9
   0   1  13 6611.67 269.831   9
   0   1  13 6271.38 241.002  25
   0  -1  13 6351.58 272.997  30
   0  -1 -13 6117.27 265.247   3
   0   1 -13 6413.18 268.071   3
   0   1 -13 6200.13 230.620   4
   0   1 -14 22646.0 509.321   4
   0   1 -14 22861.7 352.109  33
   0  -1 -14 22908.7 352.937  33
   0   1 -14 22650.9 370.264  21
   0   1 -14 23119.3 369.218  20
   0  -1 -14 22989.9 365.401   2
   0   1 -14 23099.3 364.703   2
   0  -1  14 23113.6 527.471   9
   0   1  14 23581.8 569.806   9
   0   1  14 22609.8 518.312  25
   0  -1 -14 22535.9 360.785  32
   0   1 -14 22055.6 561.899   3
   0  -1 -14 22819.1 571.014   3
   0  -1  14 22550.8 580.107  30
   0   1  14 22166.8 574.052  30
   0  -1 -15 241.473 64.5717  11
   0   1  15 150.401 63.6105   9
   0  -1  15 109.389 46.8294   9
   0  -1 -15 105.924 61.5419   3
   0   1 -15 143.111 60.0455   3
   0   1 -15 115.014 45.2589   4
   0   1  15 152.969 48.6384  25
   0  -1 -15 247.090 34.0519  33
   0   1 -15 162.040 30.0529  33
   0   1 -15 153.276 28.7638  34
   0   1 -15 288.221 38.2621  20
   0  -1 -15 203.796 34.3931   2
   0   1 -15 134.459 31.1977   2
   0  -1  15 119.865 57.7480  30
   0   1  15 169.261 70.0486  30
   0  -1 -16 17.0845 42.4897  11
   0   1 -16 43.8642 27.2824  13
   0   1 -16 81.9921 26.1046  34
   0  -1 -16 170.223 33.8504  33
   0   1 -16 120.175 28.5160  33
   0   1  16 61.2363 54.4349   9
   0  -1  16 101.573 52.4132   9
   0   1 -16 93.5381 48.2683   4
   0   1 -16 93.6846 54.2993   3
   0  -1 -16 232.498 77.9554   4
   0  -1 -16 104.998 61.7878   3
   0   1  16 7.64132 40.7604  25
   0   1 -16 69.6409 29.3487  20
   0  -1  16 76.3440 60.6444  30
   0   1  16 141.524 69.5463  30
   0   1 -16 80.4618 29.7295   2
   0  -1 -16 62.9329 28.7325   2
   0   1  17 46853.4 973.770   9
   0  -1 -17 46635.0 982.244   3
   0   1 -17 45621.4 970.809   3
   0  -1 -17 46339.6 978.175   4
   0   1 -17 46651.5 881.187   4
   0  -1 -17 46698.4 902.732  11
   0   1 -17 46667.3 676.013  13
   0  -1  17 47085.1 998.427  30
   0   1  17 46434.7 995.639  30
   0   1 -17 45168.1 667.079  20
   0  -1  17 47395.2 910.508   9
   0   1 -17 47282.0 641.338  34
   0   1  17 47071.8 869.947  25
   0   1 -17 46032.6 651.946  33
   0  -1 -17 46130.0 652.486  33
   0  -1 -17 46368.0 668.093   2
   0   1 -17 47369.7 669.363   2
   0   1 -18 38687.1 588.467  20
   0  -1 -18 39955.0 903.899   3
   0   1 -18 40575.4 906.939   3
   0   1 -18 39139.2 598.990  13
   0   1 -18 39565.3 565.137  34
   0  -1  18 39385.0 821.088   9
   0  -1  18 38866.8 908.465  30
   0   1  18 38819.2 911.963  30
   0  -1 -18 39511.7 592.398   2
   0   1 -18 40331.1 593.718   2
   0   1  18 39085.2 888.665   9
   0  -1 -18 39745.2 816.952  11
   0   1 -18 40401.8 802.983   4
   0  -1 -18 39647.6 900.583   4
   0   1 -18 39601.9 576.672  33
   0  -1 -18 39192.2 576.728  33
   0  -1 -19 1355.41 157.615   4
   0  -1 -19 1175.58 124.946  11
   0   1 -19 1274.94 81.6286  13
   0  -1 -19 1314.83 73.8627  33
   0   1  19 1373.03 157.767   9
   0  -1  19 1140.36 124.847   9
   0   1 -19 1184.12 149.727   3
   0  -1 -19 1194.84 151.070   3
   0   1 -19 1336.81 73.2282  34
   0   1 -19 1366.02 79.5917  20
   0   1  19 1136.85 152.360  30
   0  -1  19 1344.35 162.074  30
   0   1 -19 1249.70 77.5091   2
   0  -1 -19 1355.15 80.4794   2
   0   1 -20 2126.21 99.3545  13
   0  -1 -20 2140.35 84.1875  34
   0  -1 -20 2009.61 91.6637  33
   0   1  20 2268.04 193.846   9
   0   1 -20 1862.31 178.761   3
   0  -1 -20 2159.29 190.750   3
   0   1 -20 2084.67 88.1192  34
   0   1 -20 1990.40 92.7647  20
   0  -1  20 1827.05 184.156  30
   0   1  20 2292.02 205.525  30
   0  -1 -20 1570.95 167.635   4
   0  -1 -20 2104.52 97.6261   2
   0   1 -20 2010.00 95.3031   2
   0   1 -21 14136.0 257.007  34
   0   1 -21 13724.1 278.201  13
   0  -1 -21 13301.2 257.383  13
   0  -1 -21 13185.3 477.987   3
   0   1 -21 14187.1 276.483   2
   0  -1 -21 13517.4 274.231   2
   0  -1 -21 13528.9 244.403  34
   0  -1 -21 13369.2 263.521  33
   0   1 -21 13496.2 265.970  20
   0   1  21 14023.7 487.292   9
   0  -1 -22 3799.80 119.851  33
   0  -1 -22 3828.74 108.531  34
   0  -1 -22 3699.35 124.159   2
   0   1 -22 3930.77 125.942   2
   0   1 -22 3863.24 113.638  34
   0   1 -22 3938.51 120.732  20
   0   1 -22 3718.20 124.834  13
   0  -1 -22 3486.78 110.909  13
   0  -1 -23 624.304 49.3407  33
   0   1 -23 704.983 53.8410  13
   0  -1 -23 621.610 44.6668  13
   0   1 -23 591.284 45.2754  20
   0  -1 -23 682.838 45.2966  34
   0   1 -23 634.112 45.8081  34
   0   1 -23 664.697 52.0750   2
   0  -1 -23 624.739 50.9296   2
   0  -1 -24 2716.21 77.1776  13
   0   1 -24 2879.12 93.2826  13
   0   1 -24 2772.08 92.4751   2
   0  -1 -24 2766.43 93.7077   2
   0   1 -24 2791.97 82.9383  34
   0  -1 -24 2984.15 83.6938  34
   0   1 -24 2919.08 84.8300  20
   0  -1 -25 615.958 35.3098  34
   0   1 -25 691.275 40.9165  13
   0   1 -25 579.452 36.3358  17
   0   1 -25 661.132 34.0111  20
   0   1 -26 743.262 34.3155  13
   0  -2   0 10088.6 162.216   4
   0   2   0 10078.7 180.326   9
   0  -2  -1 18466.7 291.676   4
   0   2   1 19809.9 304.286   9
   0   2   1 20167.7 346.279  25
   0   2  -1 18547.6 312.307  25
   0  -2   2 928.122 48.3235   5
   0  -2  -2 824.917 51.0824   4
   0  -2   2 812.138 35.6875  11
   0   2   2 880.041 64.4845  25
   0   2  -2 818.708 44.6514  25
   0  -2  -3 61872.9 847.009   4
   0   2   3 62949.6 844.576   9
   0   2   3 63925.0 894.649  25
   0   2  -3 62136.5 768.779  25
   0   2   3 61727.5 774.747  30
   0  -2   3 62503.4 767.789  30
   0   2  -3 61755.8 761.910   3
   0  -2  -3 64031.2 772.367   3
   0  -2   3 64279.5 785.540   5
   0   2   4 101613. 1317.70   9
   0   2  -4 101676. 1246.56   3
   0  -2  -4 101671. 1254.76   3
   0  -2   4 102539. 1206.90   5
   0  -2  -4 103263. 1327.17   4
   0   2   4 103327. 1367.20  25
   0  -2   4 101967. 1253.28  30
   0   2   4 101075. 1257.94  30
   0  -2  -5 1281.48 83.3604   4
   0   2  -5 1407.09 68.2871   3
   0  -2  -5 1444.73 70.4375   3
   0   2   5 1312.40 68.9945  30
   0  -2   5 1392.82 69.5803  30
   0   2   5 1396.62 83.4338   9
   0   2   6 55186.1 803.524   9
   0   2  -6 53673.7 745.096   3
   0  -2  -6 54088.0 752.679   3
   0  -2   6 53249.2 753.094  30
   0   2   6 51458.1 754.742  30
   0   2  -6 52092.3 682.184  23
   0  -2  -6 53147.1 810.576   4
   0   2  -7 40723.5 550.289  23
   0   2   7 43148.1 722.094  25
   0  -2  -7 41868.5 644.448   3
   0   2  -7 42985.3 642.752   3
   0   2   7 43664.4 694.494   9
   0   2   7 41482.6 650.877  30
   0  -2   7 41227.5 646.968  30
   0  -2  -7 42124.0 700.765   4
   0   2   8 43193.3 738.082  25
   0   2  -8 39467.2 540.513  23
   0   2  -8 42027.2 661.526   3
   0  -2  -8 41469.6 665.282   3
   0   2   8 42912.1 709.542   9
   0  -2   8 42287.2 674.116  30
   0   2   8 41882.5 674.039  30
   0  -2  -8 42356.1 721.078   4
   0   2  -8 40680.5 532.293   4
   0   2   9 12645.2 353.271  25
   0   2  -9 12084.9 219.103   4
   0  -2  -9 12347.0 346.917   4
   0  -2  -9 12285.5 311.906   3
   0   2  -9 12139.7 306.308   3
   0   2   9 12589.9 340.165   9
   0   2   9 12174.5 317.405  30
   0  -2   9 12576.5 320.166  30
   0   2  10 349.943 66.2580  25
   0   2 -10 392.487 37.7255   4
   0  -2  10 426.668 65.2522  30
   0  -2 -10 418.052 70.7543   4
   0   2 -10 379.261 57.9934   3
   0  -2 -10 446.051 66.9545   3
   0   2  10 508.609 74.3412   9
   0   2 -10 425.725 32.5333   2
   0  -2 -10 414.169 32.6794   2
   0   2  11 46562.8 835.237  25
   0   2 -11 43325.4 772.592   3
   0  -2 -11 43912.7 781.664   3
   0  -2 -11 44099.1 834.390   4
   0   2  11 44157.5 793.271  30
   0  -2  11 44271.5 792.747  30
   0   2  11 46072.3 829.442   9
   0  -2 -11 44527.0 589.513   2
   0   2 -11 44080.2 586.484   2
   0   2  12 8962.57 321.479  25
   0  -2 -12 9413.74 313.483   3
   0   2 -12 9429.70 310.603   3
   0   2  12 9404.05 332.140   9
   0  -2 -12 8966.98 333.893   4
   0   2  12 9346.17 318.939  30
   0  -2  12 9426.05 320.214  30
   0  -2 -12 9300.47 181.575   2
   0   2 -12 9172.13 179.394   2
   0  -2  12 8479.16 250.496   9
   0   2 -13 4341.38 118.780  34
   0   2  13 4314.94 226.357  25
   0   2  13 4441.31 233.877   9
   0  -2  13 4342.87 224.539  30
   0   2  13 4658.89 232.587  30
   0  -2 -13 4391.20 238.802   4
   0  -2 -13 4307.27 116.066  33
   0   2 -13 4140.57 115.186   2
   0  -2 -13 4298.40 118.087   2
   0  -2 -13 4190.32 215.875   3
   0   2 -13 4391.11 218.694   3
   0   2 -14 33539.4 489.729  34
   0  -2 -14 33910.2 492.095   2
   0   2 -14 33653.9 488.924   2
   0  -2 -14 33917.5 728.006   3
   0   2 -14 33125.3 715.249   3
   0   2 -14 33133.1 511.780  13
   0   2 -14 34196.5 513.561  20
   0  -2 -14 33494.1 770.969   4
   0  -2 -14 33548.2 486.519  33
   0  -2 -14 33994.9 493.376  32
   0   2  14 33399.4 727.634  25
   0  -2  14 34386.0 745.436  30
   0   2  14 34263.1 742.893  30
   0   2  15 7.21207 22.6846  35
   0   2  15 9.38768 43.0412  25
   0   2 -15 18.3614 25.0076   2
   0  -2 -15 23.5317 26.9415   2
   0  -2 -15-28.3815 57.6199   3
   0   2 -15 18.5098 46.0245   3
   0  -2 -15-10.9629 53.1375   4
   0   2 -15 51.1784 29.3208  20
   0  -2 -15 11.2359 23.5752  33
   0   2 -15 29.7134 29.7497  34
   0  -2  15 101.089 57.3179  30
   0   2  15 60.0443 53.3682  30
   0   2 -15 96.9120 34.4308  13
   0  -2 -15 59.2620 52.6729  11
   0   2  16 9105.50 369.929  30
   0  -2  16 8795.32 363.934  30
   0   2  16 8415.96 191.722  35
   0   2 -16 8838.75 193.730  34
   0   2  16 8572.22 344.034  25
   0   2 -16 8620.36 211.291  13
   0  -2 -16 7761.67 338.086   3
   0   2 -16 8915.46 353.349   3
   0   2 -16 8630.91 209.460  20
   0  -2 -16 8859.64 383.386   4
   0  -2 -16 8147.45 348.795  11
   0  -2 -16 8774.74 195.957   2
   0   2 -16 8662.74 193.477   2
   0  -2 -16 8638.40 190.902  33
   0  -2 -17 4940.53 272.230   3
   0   2 -17 5159.57 271.999   3
   0   2  17 5147.48 282.914  30
   0  -2  17 5268.43 287.418  30
   0   2 -17 5164.07 143.240  34
   0   2  17 4802.48 136.697  35
   0   2  17 5082.09 262.211  25
   0   2 -17 4811.27 155.138  13
   0  -2 -17 4772.65 267.331  11
   0   2 -17 4812.58 152.177  20
   0  -2 -17 5070.33 296.255   4
   0  -2 -17 4351.24 245.873   5
   0   2 -17 4783.33 139.849   2
   0  -2 -17 4740.57 141.014   2
   0  -2 -17 5104.85 142.652  33
   0   2 -18 17596.2 533.752   3
   0  -2 -18 17536.6 541.298   3
   0  -2  18 18811.2 570.482  30
   0   2  18 17016.8 542.686  30
   0   2 -18 17748.4 313.875  34
   0   2  18 17407.4 306.801  35
   0   2  18 17859.1 517.912  25
   0   2 -18 18095.9 342.586  13
   0   2 -18 17769.5 317.523   2
   0  -2 -18 18004.4 321.920   2
   0  -2 -18 17677.5 536.422  11
   0   2 -18 17857.5 337.274  20
   0  -2 -18 17399.5 508.435   5
   0  -2 -18 18816.8 590.547   4
   0  -2 -18 17990.8 317.142  33
   0  -2  19 92.3259 67.9218  30
   0   2  19 250.806 76.0750  30
   0   2  19 135.125 28.1579  35
   0   2  19 242.972 64.9114  25
   0  -2 -19 117.027 51.0630   5
   0   2 -19 175.555 38.8438  20
   0   2 -19 107.699 36.2946  13
   0  -2 -19 155.528 63.1669  11
   0   2 -19 119.500 33.2457   2
   0  -2 -19 125.585 35.8991   2
   0   2 -19 127.658 34.6696  34
   0  -2 -19 105.983 32.7566  33
   0  -2 -19 99.3690 69.0755   4
   0   2 -19 211.384 69.5454   3
   0  -2 -19 54.0690 53.7962   3
   0   2  20 275.540 83.7737   9
   0   2 -20 279.867 39.0619   2
   0  -2 -20 296.263 41.1524   2
   0   2 -20 236.224 42.8465  13
   0   2 -20 295.548 43.2778  20
   0   2 -20 270.174 38.3460  34
   0  -2 -20 290.840 39.8814  33
   0  -2 -21 1833.17 82.1462  33
   0   2 -21 1920.72 81.9602   2
   0  -2 -21 1739.69 80.6342   2
   0   2 -21 1891.35 90.3064  13
   0   2 -21 1809.80 85.6845  20
   0   2 -21 1890.54 79.6059  34
   0  -2 -22 35.8158 25.3468  34
   0   2 -22 59.8635 26.8848  34
   0  -2 -22 43.7033 27.2859  33
   0  -2 -22 20.6021 26.3231   2
   0   2 -22 21.7531 23.5845   2
   0   2 -22 63.5657 25.7058  17
   0   2 -22 15.9644 27.4336  20
   0   2 -22 7.41245 28.5551  13
   0  -2 -23 575.658 43.2254  33
   0  -2 -23 522.841 38.1027  34
   0   2 -23 557.666 39.2983  34
   0   2 -23 621.463 45.0505  20
   0   2 -23 571.302 46.1028  13
   0   2 -23 514.099 39.9081  17
   0   2 -24 86.4511 25.2423  13
   0  -2 -24 107.489 21.3868  34
   0   2 -24 128.975 24.2038  20
   0   2 -25 428.153 32.2580  13
   0  -2 -25 419.541 25.4550  34
   0   2 -25 412.296 27.9941  20
   0   2 -26 394.494 22.2179  13
   0  -3   0 47.0250 24.6506   5
   0   3   0 9.93260 16.0143  12
   0  -3   0 3.06101 20.7050  11
   0   3   0 22.6841 23.4077  25
   0   3  -1 1.45036 15.4708   6
   0   3   1 58.1710 20.1703   9
   0  -3   1 3.43631 20.9302   5
   0   3  -1 59.4847 18.1640  12
   0  -3   1 18.9538 18.2539  11
   0   3   1-4.31237 17.5113  12
   0   3   1 89.9953 31.9677  25
   0   3  -1 6.51350 19.8367  25
   0   3  -2 33930.1 458.140   6
   0  -3   2 33871.4 522.840   5
   0   3   2 33372.6 520.250   9
   0  -3  -2 33914.1 501.984   4
   0   3   2 33272.3 457.891  12
   0   3  -2 34278.9 457.757  12
   0   3   2 33807.5 593.478  25
   0   3  -2 32944.7 507.623  25
   0  -3   3 22175.7 361.003   5
   0   3   3 22400.6 401.517   9
   0  -3  -3 22361.9 394.985   4
   0   3   3 21984.4 324.612  12
   0   3   3 21977.2 457.973  25
   0   3  -3 21411.3 336.127  25
   0   3   4 79677.7 992.538   6
   0   3   4 80256.6 1101.74   9
   0  -3  -4 79638.8 1101.87   4
   0   3   4 78123.8 981.122  12
   0   3   4 80085.0 1178.26  25
   0   3   5 1597.06 67.6685   6
   0   3   5 1679.74 103.067   9
   0   3   5 1483.87 115.992  25
   0   3   5 1580.58 64.2362  12
   0  -3  -5 1748.32 107.614   4
   0   3   6 95009.8 1177.59  12
   0   3   6 93466.7 1335.21   9
   0   3   6 97687.7 1426.63  25
   0   3  -6 96695.5 1145.85   1
   0  -3  -6 96112.4 1355.38   4
   0   3   7 1717.75 67.6934  12
   0  -3  -7 1625.80 116.902   4
   0   3   7 1756.31 135.235  25
   0   3   7 1776.77 117.688   9
   0  -3  -8 2147.99 140.578   4
   0   3   8 1981.30 74.6720  12
   0   3   8 1931.97 131.568   9
   0   3   9 10868.3 336.068   9
   0  -3  -9 10610.8 342.428   4
   0   3   9 10971.1 218.490  35
   0   3   9 10707.0 204.030  12
   0   3   9 11070.9 278.722  30
   0   3  10 6658.94 151.441  12
   0   3 -10 6469.27 161.093  13
   0   3  10 6760.10 271.842   9
   0  -3 -10 6657.94 277.462   4
   0   3 -10 6661.98 162.018  20
   0   3  10 5986.84 215.891  30
   0   3 -10 6721.76 154.272  34
   0   3  10 6588.83 162.494  35
   0   3 -11 11884.8 240.126  20
   0   3 -11 12118.8 228.455  15
   0   3 -11 12042.3 222.896  24
   0   3  11 12057.4 407.958  25
   0  -3 -11 11541.3 392.304   4
   0   3 -11 11760.4 228.551  17
   0   3 -11 12190.6 208.990  29
   0   3  11 12015.5 243.058  35
   0   3 -11 11828.8 228.962  34
   0   3 -11 12307.6 227.634  14
   0   3 -11 11975.7 242.680  13
   0  -3 -11 12356.7 219.741  33
   0   3  11 11963.9 333.725  30
   0   3  11 11992.5 387.810   9
   0   3  11 11870.6 223.891  12
   0   3 -12 42.4232 27.0238  20
   0   3 -12 21.1820 21.3312  15
   0   3  12 46.9436 40.1591  30
   0   3 -12 32.0274 23.0375  17
   0   3  12-7.93840 25.8216  35
   0  -3 -12-9.67195 56.9105   4
   0   3 -12 26.9698 28.4524  13
   0   3 -12 58.1282 22.9711  14
   0   3  12 39.2867 23.1094  12
   0   3  12 109.454 53.0644  25
   0   3 -12 20.3126 21.5490  24
   0   3 -12 21.0548 23.1237  34
   0  -3 -12 5.91676 23.4180  33
   0   3 -13 4001.06 123.502  17
   0   3  13 4101.20 130.198  35
   0   3 -13 3909.51 122.659  34
   0  -3 -13 4271.11 117.904  33
   0  -3 -13 4105.27 244.111   4
   0   3 -13 3905.57 129.488  20
   0   3 -13 3868.57 115.485  15
   0  -3 -13 3957.47 239.466  11
   0   3  13 4113.17 118.275  12
   0   3  13 3949.07 237.759  25
   0   3 -13 3684.09 113.289  24
   0   3  13 4005.99 233.774   9
   0   3 -13 4030.38 116.795  14
   0   3 -13 3808.13 130.920  13
   0   3 -14 11783.7 238.473  17
   0   3 -14 11777.7 238.436  34
   0   3  14 11797.8 245.982  35
   0  -3 -14 12006.6 437.043   4
   0  -3 -14 11535.5 224.852  33
   0  -3 -14 11817.7 433.502  11
   0   3  14 11852.1 227.183  12
   0   3 -14 11457.0 220.924  24
   0   3  14 12126.2 434.790  25
   0   3  14 11836.2 423.441   9
   0   3 -14 11368.4 222.045  15
   0   3 -14 11650.1 249.479  20
   0   3 -14 11205.5 220.066  14
   0   3 -14 11806.0 253.107  13
   0  -3 -15 202.636 34.1482  33
   0   3 -15 273.005 42.6592  34
   0   3 -15 191.119 43.3994  13
   0   3  15 329.424 82.8503  25
   0   3  15 184.581 37.9111  35
   0  -3 -15 172.792 70.2016   4
   0   3  15 209.063 69.2563   9
   0   3 -15 246.969 43.6057  20
   0   3 -15 200.224 35.9532  17
   0   3  16 13065.0 460.655   9
   0   3  16 12145.0 441.734  25
   0  -3 -16 12305.3 238.765  33
   0  -3 -16 11839.3 434.356   5
   0   3 -16 12267.0 246.212  17
   0  -3 -16 12564.0 463.010   4
   0   3 -16 12134.1 246.356  34
   0   3  16 12256.5 252.849  35
   0  -3 -17 1003.18 130.962   5
   0   3  17 718.211 117.347   9
   0   3 -17 937.843 63.3954  34
   0   3  17 932.301 62.8370  35
   0   3 -17 871.085 60.5952  17
   0   3  17 1175.27 136.773  25
   0  -3 -17 881.963 130.278   4
   0  -3 -17 963.632 60.9392  33
   0  -3 -17 1006.93 134.736  11
   0  -3 -18 7417.42 341.219  11
   0  -3 -18 8567.63 352.382   5
   0   3 -18 7870.45 180.147  17
   0   3  18 7775.33 181.754  35
   0  -3 -18 7637.39 175.450  33
   0   3  18 7832.07 352.429   9
   0  -3 -18 7634.51 356.152   4
   0   3  19 2921.72 98.6293  35
   0   3 -19 2789.31 97.5112  17
   0  -3 -19 2951.46 99.0699  33
   0   3 -20 291.015 35.3110  17
   0   3 -20 296.939 40.5865  20
   0   3  20 298.502 33.6958  35
   0  -3 -20 333.353 37.2282  33
   0  -3 -21 2959.21 91.0647  33
   0   3  21 2756.58 78.7691  35
   0   3 -21 2893.95 98.5635  20
   0   3 -21 2732.04 99.5552  13
   0   3  21 2868.66 98.6276   6
   0  -3 -22 960.103 48.7787  33
   0  -3 -22 981.784 46.2260  34
   0   3 -22 993.183 54.1206  20
   0   3 -22 1053.45 57.2780  13
   0   3  22 847.374 50.7311   6
   0  -3 -23 1797.07 55.2915  34
   0   3 -23 1798.98 63.9252  20
   0   3 -23 1875.20 67.1314  13
   0   3 -24 3802.32 84.2660  20
   0   3 -24 4030.42 88.2370  13
   0  -3 -24 3826.66 74.9803  34
   0   4   0 11760.6 223.341  12
   0   4   0 11285.2 296.124  25
   0   4   0 10795.4 219.201   6
   0  -4   0 11314.9 309.903   5
   0   4   0 11686.0 218.706  29
   0   4   0 12177.2 223.359  15
   0   4   0 12032.2 222.176  14
   0   4   1 18604.0 306.549  15
   0  -4  -1 19135.6 438.631   5
   0   4   1 18037.7 308.421  12
   0   4   1 18285.3 417.042  25
   0   4   1 18939.1 304.605  29
   0   4  -1 18594.0 307.156  29
   0   4  -1 18626.4 283.398   1
   0   4   1 18875.2 307.382  14
   0   4   2 87.5452 24.1540  14
   0   4   2 65.6278 22.2228  29
   0   4  -2 51.7728 24.0610  29
   0   4  -2 65.9272 18.0559   1
   0   4   2 95.6731 24.0950  15
   0   4   2 123.935 41.3548  25
   0  -4  -2 39.5768 34.4161   5
   0   4   2 83.6176 26.2134  12
   0   4   3 371.369 36.6719  15
   0   4  -3 376.659 38.2007  15
   0   4  -3 354.259 29.1967   1
   0   4   3 370.785 35.6736  14
   0   4  -3 364.406 37.5994  14
   0   4   3 414.241 68.5135  25
   0   4   3 389.138 36.5456  35
   0   4   3 355.316 34.7429  29
   0   4  -3 409.554 39.4527  29
   0   4  -3 378.813 33.5550  28
   0  -4  -3 287.511 63.5839   5
   0   4   3 347.998 37.5491  12
   0  -4  -3 527.054 72.8604  11
   0   4  -3 437.754 34.7605  27
   0   4   4 4803.05 131.148  35
   0   4   4 5073.76 129.012  15
   0   4  -4 4935.24 116.974  27
   0   4  -4 5178.44 119.634  28
   0  -4  -4 4917.37 230.007   5
   0   4   4 4966.15 123.652  29
   0   4   4 4904.02 127.076  14
   0   4  -4 5281.58 137.322  14
   0   4  -4 5118.58 135.722  15
   0   4  -4 4913.14 109.265   1
   0   4   4 5253.08 233.134  25
   0   4  -4 5135.28 132.523  24
   0   4   4 4896.18 132.220  12
   0  -4  -4 5045.97 218.615  11
   0   4  -5 78836.0 1018.09  24
   0   4   5 77377.0 1275.40  25
   0   4  -5 79182.0 989.402  16
   0   4   5 80739.6 1009.74  15
   0   4  -5 79947.5 975.948   1
   0   4  -5 78748.5 1009.78  13
   0  -4  -5 79796.2 1250.10  11
   0   4   5 79250.0 1021.86  12
   0   4  -5 80906.0 1019.90  29
   0   4   5 78510.8 998.138  29
   0   4   5 79746.7 1027.34  35
   0   4   5 79692.1 1008.84  14
   0   4  -5 79452.8 1028.56  14
   0   4  -5 80209.7 1029.68  15
   0   4  -5 80261.7 988.842  27
   0   4  -5 81372.8 990.507  28
   0  -4  -5 79874.7 1290.15   5
   0   4   5 80133.0 1038.21   6
   0   4   6 43381.9 754.945   9
   0   4   6 44407.6 607.051  15
   0   4   6 44663.1 607.010  14
   0   4  -6 45341.2 626.771  15
   0   4  -6 45339.5 626.472  14
   0   4   6 44544.7 629.048  35
   0   4  -6 45355.5 587.198  28
   0   4  -6 44702.4 585.977  27
   0   4   6 44470.0 638.480   6
   0  -4  -6 44804.5 875.329   5
   0   4  -6 43091.1 613.268  13
   0   4  -6 45224.4 617.473  24
   0   4   6 43713.8 865.012  25
   0   4  -6 45656.0 618.836  29
   0   4   6 44217.4 620.301  12
   0  -4  -6 44391.9 846.568  11
   0   4   7 1163.75 101.398   9
   0   4  -7 1164.80 65.7452  15
   0   4  -7 1144.06 64.4520  14
   0   4   7 1168.81 58.8877  14
   0   4   7 1151.65 58.2412  15
   0   4  -7 1070.96 57.5643  20
   0   4   7 1125.99 66.4797  35
   0   4  -7 1187.27 51.2363  27
   0   4   7 1168.45 71.7069   6
   0  -4  -7 1197.78 128.355   5
   0   4  -7 1112.72 63.6491  13
   0   4   7 919.439 115.931  25
   0   4  -7 1033.22 60.3069  24
   0   4  -7 1212.03 52.4012  28
   0   4  -7 1063.62 60.8653  29
   0  -4  -7 1069.06 119.286  11
   0   4   7 1145.00 65.3348  12
   0   4   8 12217.2 361.801   9
   0   4   8 13261.7 231.505  14
   0   4  -8 12494.2 245.006  14
   0   4  -8 12465.8 244.075  15
   0   4   8 12253.8 252.182  35
   0   4  -8 12556.9 236.035  20
   0   4   8 13313.8 232.115  15
   0   4   8 12523.1 258.482   6
   0  -4  -8 12996.5 432.284   5
   0   4   8 12594.1 242.930  12
   0  -4  -8 12487.2 410.048  11
   0   4  -8 12343.1 235.846  24
   0   4   8 12705.3 427.388  25
   0   4  -8 11928.5 242.057  13
   0   4  -8 12781.6 237.397  29
   0   4  -8 12721.4 209.266  28
   0   4  -8 12670.8 208.753  27
   0   4   9 633.303 84.8008   9
   0   4  -9 747.238 54.6487  14
   0   4  -9 644.891 51.3550  15
   0  -4  -9 614.410 100.182   5
   0   4  -9 676.969 38.4030  27
   0   4  -9 541.075 45.6566  24
   0   4   9 758.138 109.512  25
   0   4  -9 603.415 37.0176  28
   0   4  -9 638.340 47.0395  29
   0   4   9 523.611 52.4930   6
   0   4  -9 629.010 51.4422  13
   0   4  -9 833.027 53.9460  20
   0   4   9 647.194 52.0416  12
   0  -4  -9 519.787 88.5611  11
   0  -4 -10 4549.37 259.125   5
   0   4  10 4772.77 149.579   6
   0   4 -10 4714.30 129.216  24
   0   4  10 5057.40 275.737  25
   0   4 -10 4984.39 129.237  29
   0   4  10 4760.06 231.032   9
   0   4 -10 4993.52 139.021  15
   0   4 -10 4957.09 137.927  14
   0   4 -10 4663.95 141.279  13
   0   4 -10 4803.66 132.334  17
   0   4 -10 4969.15 139.423  20
   0  -4 -10 4971.06 263.742  11
   0   4  10 4650.79 134.013  12
   0   4 -11 2316.80 94.9517  20
   0   4 -11 2547.92 94.4935  14
   0   4 -11 2389.17 92.6002  15
   0   4 -11 2393.35 92.1827  17
   0   4  11 2279.67 101.086  35
   0   4  11 2495.13 106.481   6
   0  -4 -11 2567.12 197.396   5
   0   4 -11 2324.53 87.4862  24
   0   4  11 2392.82 194.456  25
   0   4 -11 2341.81 83.7336  29
   0   4  11 2299.98 166.418   9
   0   4 -11 2263.31 96.7393  13
   0  -4 -11 2330.66 189.175  11
   0   4  11 2326.97 91.7697  12
   0   4  12 2031.16 158.627   9
   0   4 -12 2018.89 84.7651  15
   0   4 -12 2036.85 85.1064  14
   0   4  12 2231.96 99.4894  35
   0   4 -12 2081.67 90.4194  20
   0   4 -12 1951.97 83.7600  17
   0  -4 -12 2123.38 170.665   4
   0   4  12 2005.88 79.4194  16
   0   4 -12 2056.87 81.3497  24
   0   4  12 1701.61 165.510  25
   0  -4 -12 1917.56 174.792   5
   0   4  12 1859.65 94.7226   6
   0   4 -12 2216.29 78.1168  29
   0  -4 -12 2051.47 78.2780  33
   0   4  12 2144.95 86.4603  12
   0  -4 -12 2028.72 180.584  11
   0   4 -12 2144.37 95.5357  13
   0   4 -13 356.675 37.3537  24
   0   4  13 351.003 76.9085   9
   0   4 -13 334.936 38.3280  14
   0   4 -13 364.463 38.2118  15
   0  -4 -13 474.089 95.6814   5
   0   4  13 406.707 49.6581  35
   0   4 -13 371.978 45.2226  20
   0   4 -13 262.840 37.8214  17
   0   4  13 386.699 36.9201  16
   0  -4 -13 265.042 76.1533   4
   0   4  13 355.733 47.5048   6
   0   4 -13 407.054 34.3322  29
   0   4 -13 399.916 48.9733  13
   0  -4 -13 423.433 38.9760  33
   0   4  13 350.707 40.3938  12
   0  -4 -13 431.777 92.2195  11
   0   4 -14 103.873 33.1264  20
   0   4 -14 120.704 26.9548  15
   0  -4 -14 44.7700 59.6956   5
   0   4 -14 96.6011 29.3622  17
   0   4  14 75.8904 23.1155  16
   0   4  14 77.6895 33.5717  35
   0  -4 -14 122.216 66.5387  11
   0   4  14 48.4848 47.0111   9
   0   4 -14 96.9870 25.2394  14
   0   4 -14 79.5803 33.6097  13
   0  -4 -14 93.6067 27.1889  33
   0   4  14 24.7603 32.4827   6
   0  -4 -14 134.450 65.0633   4
   0   4 -15 461.615 38.9877  15
   0   4  15 461.531 50.2297  35
   0   4 -15 516.102 45.9587  17
   0   4  15 609.221 107.523  25
   0   4 -15 431.656 37.9419  14
   0   4 -15 496.715 51.5682  13
   0  -4 -15 547.175 43.2835  33
   0   4 -15 562.463 52.5007  20
   0  -4 -15 591.349 105.605  11
   0   4  15 485.387 53.1960   6
   0  -4 -16 8500.21 174.378  33
   0   4 -16 8869.69 201.990  13
   0   4  16 9145.41 202.542  35
   0   4 -16 8424.38 178.951  17
   0   4  16 8606.43 207.531   6
   0   4 -16 8825.13 197.886  20
   0   4 -17 3359.61 111.520  20
   0   4 -17 3466.98 115.603  13
   0  -4 -17 3399.61 97.3787  33
   0   4  17 3348.70 118.289   6
   0   4  17 3489.94 112.586  35
   0   4 -18 1839.33 78.3342  20
   0   4 -18 1928.73 81.6880  13
   0  -4 -18 1884.51 67.2985  33
   0   4  18 1887.92 83.1057   6
   0   4  18 1840.46 76.0031  35
   0   4 -19 1236.42 61.3647  20
   0   4 -19 1253.30 64.1766  13
   0  -4 -19 1274.44 52.0932  33
   0   4  19 1348.80 65.4431   6
   0   4  19 1267.61 57.4372  35
   0   4 -20 2014.41 71.3363  20
   0   4 -20 1915.07 71.1483  13
   0  -4 -20 1732.02 54.7644  33
   0   4  20 1871.14 70.8884   6
   0   4  20 1904.62 61.8637  35
   0   4 -21 670.822 37.8969  20
   0   4  21 617.495 29.5060  35
   0   4  21 596.542 36.9961   6
   0   4 -21 628.207 38.0724  13
   0  -4 -22 507.000 26.0330  34
   0   4 -22 548.780 29.7748  13
   0   5   0 2.19673 23.1745  28
   0   5   0 2.40551 26.8828  29
   0   5   0 4.38634 23.5193  27
   0   5   0 17.0324 17.9689   1
   0   5   0 76.5452 29.9526  15
   0   5   0 29.6652 26.7939  14
   0   5   0 25.5444 21.1835  35
   0   5  -1 7284.67 167.658  16
   0   5   1 7279.34 174.358  15
   0   5   1 7586.02 158.566   1
   0   5  -1 7476.61 168.047  28
   0   5  -1 7368.04 166.572  27
   0   5   1 7432.42 176.080  14
   0   5   1 7428.93 162.677  35
   0   5   1 7514.10 175.566  29
   0   5  -1 7582.06 177.791  29
   0   5  -2 22552.1 366.906  29
   0   5   2 21428.3 355.218  29
   0   5   2 22269.7 350.701  35
   0   5  -2 21674.9 344.656  27
   0   5  -2 21662.9 345.221  28
   0   5   2 21974.3 360.776  14
   0   5  -2 22181.7 350.397  16
   0   5   2 21803.6 359.738  15
   0   5   3 46853.7 645.812  29
   0   5  -3 47317.0 660.154  29
   0   5   3 47532.0 649.518  35
   0   5  -3 46761.8 633.434  27
   0   5  -3 46457.1 632.875  28
   0   5   3 47465.5 653.723  14
   0   5  -3 46617.9 636.781  16
   0   5   3 47106.3 652.791  15
   0  -5  -4 12773.0 401.092   5
   0   5   4 13739.4 248.600  29
   0   5  -4 13318.1 259.087  29
   0   5   4 13973.2 258.946  35
   0   5  -4 13362.9 235.590  27
   0   5  -4 13721.4 237.272  28
   0   5   4 13242.0 251.319  14
   0   5  -4 13580.2 263.428  14
   0   5  -4 13841.2 240.604  16
   0   5  -4 13550.3 263.469  15
   0   5   4 13125.2 250.323  15
   0   5  -5 17930.2 318.529  15
   0   5   5 17879.2 303.431  15
   0   5  -5 17738.2 283.412  16
   0   5   5 16998.2 475.835  25
   0   5   5 18147.5 316.489  12
   0  -5  -5 18551.6 508.391   5
   0   5   5 17715.4 293.010  29
   0   5  -5 17601.4 283.312  28
   0   5  -5 17568.7 282.871  27
   0   5  -5 17780.8 317.591  14
   0   5   5 17906.0 303.779  14
   0   5   5 17731.4 313.121  35
   0   5  -6 335.115 43.2802  15
   0   5  -6 344.138 31.1616  16
   0   5   6 388.240 40.3072  15
   0   5   6 353.031 39.6358  14
   0   5  -6 343.168 42.0246  14
   0   5  -6 400.804 44.2194  29
   0   5  -6 350.485 32.9656  28
   0   5   6 319.631 34.5322  29
   0   5  -6 374.016 34.1951  27
   0   5   6 276.678 68.8771  25
   0   5   6 395.812 46.1249  12
   0   5   6 355.421 45.3381   6
   0  -5  -6 347.008 76.6511   5
   0   5   6 383.187 44.0237  35
   0   5   7 7989.23 174.051  15
   0   5  -7 8326.72 188.343  15
   0   5   7 7793.27 180.858  16
   0   5  -7 7978.67 180.880  29
   0   5  -7 7556.08 151.154  28
   0   5   7 7817.22 323.573  25
   0   5   7 7843.31 181.989  12
   0  -5  -7 7848.38 336.183   5
   0   5   7 8011.64 198.962   6
   0   5  -7 7612.78 169.580  13
   0   5  -7 7657.08 152.013  27
   0   5  -7 8225.23 187.660  14
   0   5   7 7559.74 170.612  14
   0   5   7 7912.04 188.131  35
   0   5  -8 14719.1 270.240  15
   0   5   8 13639.7 262.945  16
   0   5  -8 14074.9 227.686  28
   0   5  -8 14538.8 262.248  29
   0   5   8 14071.2 455.103  25
   0   5   8 14553.1 266.787  12
   0   5   8 14109.8 284.754   6
   0  -5  -8 14943.5 481.936   5
   0   5  -8 14086.1 255.180  13
   0   5  -8 13929.1 227.469  27
   0   5  -8 14421.8 268.766  14
   0   5   8 14403.0 277.002  35
   0   5   9 2255.22 89.4433  16
   0   5  -9 2255.41 89.3994  15
   0   5  -9 2371.14 91.6728  14
   0   5  -9 2179.24 67.8773  27
   0   5   9 2102.53 173.805  25
   0   5   9 2213.52 88.8137  12
   0   5   9 2313.87 101.361   6
   0  -5  -9 2110.54 180.291   5
   0   5  -9 2381.05 69.8759  28
   0   5  -9 2357.61 88.5474  29
   0   5   9 2405.32 99.0780  35
   0   5  -9 2369.30 88.7615  13
   0   5 -10 243.827 33.3576  29
   0   5  10 247.530 42.1667   6
   0   5  10 251.014 35.6788  12
   0   5  10 132.781 29.8510  16
   0   5 -10 257.070 35.0287  15
   0  -5 -10 227.181 74.1978   5
   0   5  10 236.568 40.6054  35
   0   5 -10 251.301 34.9766  14
   0   5 -10 211.831 33.4692  13
   0   5 -11 2528.44 92.7034  13
   0   5 -11 2601.16 85.3235  29
   0   5  11 2521.29 89.8848  12
   0   5 -11 2715.02 92.8664  14
   0   5  11 2439.84 87.4412  16
   0   5 -11 2472.23 89.2988  15
   0   5  11 2552.15 106.396   6
   0   5  12 4602.35 143.489   6
   0   5 -12 4476.82 117.980  14
   0   5  12 4460.10 117.966  12
   0   5 -12 4559.12 118.520  15
   0   5  12 4533.16 117.266  16
   0   5 -12 4664.17 127.481  13
   0   5 -12 4535.41 110.455  29
   0   5 -13 2286.42 76.5493  14
   0   5 -13 2300.77 86.1226  13
   0   5 -13 2209.83 68.7512  29
   0   5  13 2449.87 99.4499   6
   0   5  13 2273.30 75.1489  16
   0   5 -13 2142.34 74.0569  15
   0   5  13 2328.65 92.4246  35
   0   5  14 7433.48 177.805   6
   0   5  14 7316.44 140.762  16
   0   5  14 7442.90 169.852  35
   0   5 -14 7456.43 161.324  13
   0   5  15 1694.34 75.3581   6
   0   5  15 1577.20 51.1213  16
   0   5 -15 1698.49 68.1756  13
   0   5  15 1770.63 73.3258  35
   0   5  16 3576.31 104.980   6
   0   5 -16 3376.33 93.2398  13
   0   5  16 3488.73 98.1904  35
   0   5  17 4734.33 115.407   6
   0   5 -17 4794.91 105.137  13
   0   5  17 4632.31 107.727  35
   0   5  18 5144.89 111.031   6
   0   5 -18 4977.19 99.8046  13
   0   5  18 5103.16 103.595  35
   0   5  19 594.887 23.9161  28
   0   5  19 592.918 24.0578  27
   0   6   0 93795.0 1155.11  29
   0   6   0 90629.1 1155.45  14
   0   6   0 93457.0 1145.02  27
   0   6   0 92909.2 1143.82  28
   0   6   0 90394.7 1155.63  15
   0   6   0 92740.3 1147.65  16
   0   6  -1 99.5366 28.3526  27
   0   6   1 126.789 33.3891  27
   0   6  -1 128.685 33.4039  14
   0   6   1 133.071 32.4814  14
   0   6   1 77.8778 29.9695  29
   0   6  -1 115.523 32.6486  29
   0   6  -1 116.165 34.1651  15
   0   6   1 116.856 31.4799  15
   0   6  -1 102.488 29.3277  28
   0   6   1 89.3429 30.3019  28
   0   6   1 105.218 28.4074  16
   0   6  -1 96.7675 28.3772  16
   0   6  -2 2290.82 87.2369  29
   0   6   2 2411.35 83.5452  29
   0   6   2 2376.44 86.6290  14
   0   6   2 2347.27 85.1543  27
   0   6  -2 2371.04 77.7280  28
   0   6  -2 2434.44 79.2228  27
   0   6   2 2393.77 85.7359  28
   0   6   2 2432.54 86.6216  16
   0   6   2 2311.13 84.8482  15
   0   6  -2 2210.95 77.0948  16
   0   6   3 36072.3 497.210  29
   0   6   3 36210.4 489.869  35
   0   6  -3 36884.5 513.587  29
   0   6  -3 35863.7 485.738  28
   0   6   3 36335.3 508.196  14
   0   6   3 36110.3 510.650  28
   0   6   3 36791.1 512.542  27
   0   6  -3 35753.8 485.523  27
   0   6   3 36222.1 507.410  15
   0   6   3 35806.3 510.522  16
   0   6  -3 36219.4 487.907  16
   0   6   4 16448.3 265.141  29
   0   6  -4 16949.3 257.080  16
   0   6   4 17203.1 281.718  15
   0   6  -4 17377.4 287.891  15
   0   6   4 16745.4 269.894  35
   0   6  -4 17210.0 260.075  28
   0   6  -4 16833.6 284.919  29
   0   6   4 16996.9 281.268  14
   0   6  -4 17398.5 288.319  14
   0   6   4 17068.5 286.302  27
   0   6   4 17346.3 287.250  28
   0   6  -4 17253.6 259.871  27
   0   6   5 4940.54 109.073  29
   0   6  -5 4722.28 123.033  15
   0   6   5 4759.51 125.333  27
   0   6   5 4584.41 115.471  35
   0   6  -5 4721.68 102.586  28
   0   6  -5 5067.20 126.348  14
   0   6  -5 4594.05 101.941  27
   0   6   5 4700.42 124.786  28
   0   6  -6 11124.2 206.185  15
   0   6   6 11248.9 208.553  16
   0   6   6 10751.6 209.016  27
   0   6   6 10946.9 179.103  29
   0   6  -6 11084.4 206.410  14
   0   6   6 11233.0 201.581  35
   0   6   6 10564.5 207.074  28
   0   6   7 16808.5 269.395  35
   0   6  -7 16669.5 272.083  14
   0   6   7 16042.5 269.769  16
   0   6  -7 16504.9 270.517  15
   0   6  -7 16816.6 269.922  29
   0   6   8 2146.61 75.3507  35
   0   6  -8 2028.54 72.3169  14
   0   6   8 2056.19 74.0562  16
   0   6  -8 1965.53 71.2122  15
   0   6  -9 14234.4 228.087  15
   0   6   9 13698.7 228.880  16
   0   6   9 13004.7 234.151  27
   0   6   9 13879.8 232.968  35
   0   6  -9 14646.6 227.463  29
   0   6  -9 14244.3 228.346  14
   0   6   9 13359.2 234.586  28
   0   6  10 691.077 40.0789  16
   0   6 -10 679.937 37.9595  15
   0   6  10 666.158 44.0979  27
   0   6  10 767.287 44.6623  35
   0   6 -10 806.366 40.6012  29
   0   6 -10 727.593 39.1285  14
   0   6  10 726.016 44.7526  28
   0   6  11 648.209 39.8962  35
   0   6  11 601.899 39.3785  27
   0   6 -11 570.448 31.5068  29
   0   6  11 561.587 37.9627  28
   0   6  11 574.918 34.7366  16
   0   6  12 575.212 36.6274  28
   0   6  12 549.949 30.6052  16
   0   6  12 566.404 37.0318  27
   0   6  12 638.899 36.7554  35
   0   6  13 15814.9 234.244  28
   0   6  13 15716.5 216.425  16
   0   6  13 15466.7 233.523  35
   0   6  13 16031.6 236.034  27
   0   6  14 1081.00 40.7292  27
   0   6  14 1118.43 40.8637  28
   0   6  15 444.153 22.7362  27
   0   6  15 435.551 22.5844  28
   0   7   0 16.6954 13.6682  29
   0   7   1 8454.12 131.909  29
   0   7  -1 8565.64 137.251  29
   0   7   2 1754.53 45.2979  28
   0   7   2 1880.36 49.6348  16
   0   7   2 1751.92 45.4131  27
   0   7  -2 1847.56 51.1298  29
   0   7   2 1659.07 43.3429  29
   0   7   3 2871.58 60.9302  28
   0   7   3 3029.99 64.8874  16
   0   7   3 2873.39 61.0400  27
   0   7  -3 3113.91 67.6072  29
   0   7   4 342.578 20.7121  28
   0   7   4 335.338 22.2916  16
   0   7   4 342.203 20.9532  27
   0   7  -4 380.160 23.9314  29
   0   7   5 2793.16 59.7288  28
   0   7   5 2772.88 59.7413  27
   0   7  -5 2739.66 62.2938  29
   0   7   6 1631.48 42.3575  27
   0   7   6 1566.68 41.4289  28
   0   7   7 2321.59 49.5464  28
   0   7   7 2303.66 49.5924  27
   0   7  -7 2188.09 48.9548  29
   0   7   8 208.091 14.1193  28
   0   7   8 197.826 13.9628  27
   0   7  -8 171.651 12.6012  29
   1   0 -26 7.94876 15.3493  13
   1   0 -25 7637.75 152.902  13
   1   0 -24 5.20498 17.8982  20
   1   0 -24 25.8042 25.1662  13
   1   0 -23 19.2227 21.6699  34
   1   0 -23 14.7995 29.5405   2
   1   0 -23-16.0180 21.8594  20
   1   0 -23-4.71442 26.4723  13
   1   0 -22 38.2938 30.6181  34
   1   0 -22 9.37866 30.2935  33
   1   0 -22 18.5759 33.7744  13
   1   0 -22 10.9221 33.3995   2
   1   0 -22 10.8083 26.6591  20
   1   0 -21 134529. 1656.47  20
   1   0 -21 135318. 1631.94  34
   1   0 -21 134582. 1682.97   2
  -1   0  21 128810. 2118.57  30
   1   0 -21 134210. 1662.19  33
  -1   0  21 138470. 2055.31   9
   1   0 -21 130779. 2089.69   3
   1   0 -21 133865. 1683.04  13
   1   0 -20 159.915 77.3784   3
   1   0 -20 31.4888 58.3587   4
   1   0 -20 5.22610 30.3379  20
  -1   0  20 109.147 64.2232   9
   1   0 -20 68.8522 39.9468   2
  -1   0  20 39.2822 74.2436  30
   1   0 -20 13.0097 31.0291  33
   1   0 -20 20.2847 29.9261  34
   1   0 -19 61400.1 1205.17   3
   1   0 -19 61788.6 834.545  20
  -1   0  19 63276.9 1174.88   9
   1   0 -19 62430.8 1157.85   4
   1   0 -19 61170.9 801.110  34
   1   0 -19 60603.7 828.251  33
   1   0 -19 60395.7 846.349   2
  -1   0  19 60599.0 1226.61  30
   1   0 -18-13.5882 25.0798  34
   1   0 -18-10.0568 28.9191  33
  -1   0  18 53.2546 50.2477   9
   1   0 -18 16.0959 29.2275  20
   1   0 -18-10.3103 49.9735   4
   1   0 -18-11.8210 52.5782   3
   1   0 -18 5.81771 29.9960   2
  -1   0  18-12.3990 61.6588  30
   1   0 -17 13737.1 239.381  34
   1   0 -17 13665.3 258.538  33
   1   0 -17 13336.9 367.536  11
   1   0 -17 13607.3 265.749  20
  -1   0  17 14110.3 455.374   9
   1   0 -17 13569.4 272.391  21
   1   0 -17 13155.1 439.318   4
   1   0 -17 13488.3 471.802   3
   1   0 -17 14152.1 274.911   2
   1   0 -16 31.1504 34.6394  11
   1   0 -16 21.2272 28.3015  21
   1   0 -16 2.49482 21.8455  20
   1   0 -16 2.59920 27.5724   2
  -1   0  16 9.38380 44.2707   9
   1   0 -16-8.62256 21.8658  34
   1   0 -16 189.625 31.9624  33
   1   0 -16 211.993 63.1803   4
   1   0 -16-10.4503 47.9130   3
   1   0 -15 4405.97 227.602   4
   1   0 -15 4092.25 124.484   2
   1   0 -15 4280.66 187.879  11
   1   0 -15 4316.52 128.052  21
   1   0 -15 4380.60 126.119  20
   1   0 -15 3942.58 115.038  33
   1   0 -15 3663.36 221.802   3
  -1   0  15 4255.79 223.024   9
   1   0 -14 26.3551 22.7795   2
  -1   0  14 77.4392 39.4608   9
  -1   0  14-9.90468 28.0798  25
   1   0 -14-8.71010 39.9340   3
   1   0 -14 31.0163 47.2265   4
   1   0 -14 28.1024 23.6224   5
   1   0 -14-16.5443 35.2274  11
  -1   0  13 46469.8 826.174   9
   1   0 -13 45652.6 616.714   2
   1   0 -13 43901.6 695.432   5
  -1   0  13 45359.0 731.169  25
   1   0 -13 45257.5 846.737   3
   1   0 -13 45260.6 747.871  11
   1   0 -13 44391.4 813.859   4
   1   0 -12 108.068 26.3513   2
  -1   0  12 8.73277 23.7953  25
  -1   0  12 161.592 45.3233   9
   1   0 -12 168.116 51.6717   3
   1   0 -12 6.27446 36.9249   4
   1   0 -12 53.3478 26.5376   5
   1   0 -12 37.1949 29.2532  11
   1   0 -11 3744.18 172.379   4
  -1   0  11 3885.43 173.571   9
  -1   0  11 3842.94 148.991  25
   1   0 -11 3888.48 185.395   3
   1   0 -11 3761.54 99.9669   2
   1   0 -11 3902.28 153.592  11
   1   0 -10 1.43535 17.0437   2
   1   0 -10-5.49348 36.1400   3
   1   0 -10 29.7434 30.6925   4
  -1   0  10 3.63208 23.2027  25
  -1   0  10 43.3502 31.2319   9
   1   0 -10 32.9056 29.2479  26
  -1   0   9 29570.9 511.913   9
   1   0  -9 28188.2 510.471   4
   1   0  -9 27945.1 472.298  11
  -1   0   9 27803.0 469.048  25
   1   0  -9 27800.4 526.410   3
   1   0  -9 27924.0 523.515  26
   1   0  -8 79.7764 26.8976  11
   1   0  -8 176.036 39.2743  26
  -1   0   8-7.24074 23.4791   9
   1   0  -8 11.3782 26.0024   4
   1   0  -8 108.657 35.9992   3
   1   0  -7 444.168 49.1280   4
   1   0  -7 385.437 46.6515  26
   1   0  -7 438.406 50.4893   3
   1   0  -7 468.828 44.4512  11
  -1   0   7 535.000 49.9783   9
   1   0  -6 66.9159 24.8596  26
   1   0  -6 4.44427 18.3327  11
  -1   0   6 52.0514 21.4689   9
   1   0  -6 27.4923 27.1790   3
   1   0  -5 45006.4 613.995  11
  -1   0   5 45568.3 626.046   9
   1   0  -5 45859.2 644.694   3
   1   0  -4 6.31907 16.9412  11
   1   0  -4 7.58174 13.9106   5
  -1   0   4 15.8894 16.6587   9
   1   0  -4 29.4281 21.2949   3
  -1   0   3 283.008 25.2460   9
   1   0  -3 244.527 21.5077   5
  -1   0   2 4.52039 8.41104  23
   1   0  -2-2.64111 11.2791   3
  -1   0   2 3.32316 9.93073   9
  -1   0   1 55063.9 666.740   9
  -1   0   1 53839.8 657.742  23
  -1   0   0-3.65103 7.67608   9
  -1   0   0 26.5289 10.7132  10
   1   0   1 325153. 3729.96   5
  -1   0  -1 324137. 3747.61  10
  -1   0  -2-1.51247 13.5593  10
  -1   0  -3 215363. 2545.84  10
  -1   0  -4 51.1420 23.8343  10
   1   0   4 19.2843 17.6934  25
   1   0   5 366448. 4260.32  25
   1   0   6 96.7600 27.5269  30
  -1   0  -6 155.235 37.5339   3
   1   0   7 679431. 7960.33  30
   1   0   7 686640. 7884.18  25
  -1   0  -7 680308. 7962.57   3
   1   0   8 18.0973 32.2176  30
   1   0   8 37.3579 22.8258  25
  -1   0  -8 109.285 39.8723   3
   1   0   9 30820.0 572.635  30
   1   0   9 31357.0 500.939  25
  -1   0 -10 22.6143 19.1150   8
  -1   0 -10-5.88708 36.4484   3
   1   0  10 41.0537 41.2459  30
  -1   0 -10 3.01042 17.4753   7
   1   0  10 39.7232 25.0777  25
   1   0  11 786.865 67.9002  25
  -1   0 -11 1198.54 56.4197   8
   1   0  11 941.002 99.8726  30
  -1   0 -11 1265.90 110.070   3
  -1   0 -11 1110.21 53.9213   7
   1   0  12 22.4415 39.9030  30
  -1   0 -12 85.3430 25.0586   7
   1   0  12 13.3214 23.6984  25
  -1   0 -13 13459.3 245.349   8
  -1   0 -13 13179.3 244.044   7
  -1   0 -13 12792.1 388.607   4
   1   0  13 13489.4 415.484  30
  -1   0 -13 13969.2 415.508   3
  -1   0 -14 70.6386 25.1195   7
  -1   0 -14 8.32767 40.3676   4
  -1   0 -14 79.4858 25.7403   8
  -1   0 -14 99.5562 55.1252   3
   1   0  14 93.5575 49.8955  30
  -1   0 -14 13.8759 19.4749  33
  -1   0 -15 615.310 45.8364  20
   1   0  15 494.811 93.3578  30
  -1   0 -15 667.635 104.153   3
  -1   0 -15 553.123 94.8159   4
  -1   0 -15 559.551 45.5794  33
  -1   0 -16 61.7214 24.6457  20
   1   0  16 11.2408 48.4104  30
   1   0  16 10.0054 36.9004   9
  -1   0 -16-1.94642 22.7008  34
  -1   0 -16-7.09967 23.2419  33
  -1   0 -16 29.4224 47.5367   4
  -1   0 -16 86.8349 64.9977   3
  -1   0 -17 18947.7 580.650   3
   1   0  17 18981.6 587.408  30
  -1   0 -17 19210.4 336.641  13
  -1   0 -17 19490.2 317.129  34
  -1   0 -17 18603.2 329.253  33
   1   0  17 20517.5 579.528   9
  -1   0 -17 19002.6 345.440   2
  -1   0 -17 19663.5 471.063  11
  -1   0 -17 18793.4 324.839  20
  -1   0 -17 20001.3 563.748   4
  -1   0 -18 10.8982 54.1962   4
  -1   0 -18-12.2454 54.4666   3
   1   0  18 34.1574 59.3844   9
  -1   0 -18 9.08965 33.0117   2
  -1   0 -18 123.645 34.9852  13
   1   0  18-12.6232 61.1845  30
  -1   0 -18 2.20511 27.7427  34
  -1   0 -18 50.8230 33.9144  33
  -1   0 -18 2.43379 25.5326  20
  -1   0 -19 80386.2 1063.87  13
  -1   0 -19 81402.4 1043.31  34
   1   0  19 77345.4 1464.49  30
  -1   0 -19 81030.1 1477.01   3
  -1   0 -19 81134.0 1046.53  20
  -1   0 -19 81828.8 1420.11   4
  -1   0 -19 80208.2 1080.80   2
  -1   0 -20 32.2969 32.1057  13
   1   0  20-11.7259 61.1635   9
   1   0  20 39.1364 68.0454  30
  -1   0 -20 12.2926 37.6000   2
  -1   0 -20 22.0059 54.7232   4
  -1   0 -20 38.2146 61.7476   3
  -1   0 -20 223.693 35.1806  20
  -1   0 -20 134.285 35.9615  34
  -1   0 -21 351.135 43.9879  13
  -1   0 -21 365.110 43.6150  34
  -1   0 -21 281.738 46.4332   2
  -1   0 -21 210.555 81.5624   3
   1   0  21 350.844 84.5021   9
  -1   0 -21 327.837 37.0641  20
  -1   0 -22 43.4367 27.9647  13
  -1   0 -22 6.36037 27.0872  34
  -1   0 -22 24.7891 29.3782   2
  -1   0 -23 5740.48 139.586  13
  -1   0 -23 6190.66 144.066  34
  -1   0 -23 5968.68 157.007   2
  -1   0 -24-14.6296 24.3743   2
  -1   0 -24 34.6417 23.1303  34
  -1   0 -24 19.1347 19.1578  13
  -1   0 -25 97.3780 23.6540  34
  -1   0 -25 48.7717 22.6111   2
  -1   0 -26 4.66391 15.7645  34
  -1   0 -27 493.596 23.5868  17
   1   1 -26 2129.17 61.8476  13
   1   1 -25 1127.13 46.6396  20
   1  -1 -25 1209.23 46.2941  13
   1   1 -25 1202.86 55.1277  13
   1   1 -24 759.268 45.8610  20
   1  -1 -24 637.955 42.2631  13
   1   1 -24 635.665 47.9531  13
   1  -1 -23 42.3944 25.2003  13
   1   1 -23 33.8514 27.9437  13
   1  -1 -23 23.8501 23.5020  34
   1   1 -23 20.9553 25.4214  20
   1  -1 -22 28671.4 414.640  34
   1   1 -22 28378.3 419.457  34
   1   1 -22 29825.9 466.386  13
   1  -1 -22 29204.2 446.988  13
   1  -1 -22 29393.6 456.484   2
   1   1 -22 29234.3 454.597   2
   1   1 -22 29757.9 452.288  20
   1   1 -21 18975.6 335.897   2
   1  -1 -21 18760.0 336.544   2
   1   1 -21 18044.6 302.815  34
   1   1 -21 18210.4 332.160  20
   1   1 -21 18911.9 346.420  13
   1  -1 -21 18718.6 298.311  34
  -1  -1  20 17130.2 570.632  30
  -1   1  20 17464.0 580.548  30
  -1   1  20 18590.2 570.594   9
   1  -1 -20 18267.8 333.188   2
   1   1 -20 17782.5 328.951   2
   1   1 -20 17885.9 302.271  34
   1  -1 -20 18169.3 566.100   4
   1   1 -20 17631.6 330.040  20
   1  -1 -20 17504.9 562.446   3
   1   1 -20 17721.7 563.544   3
   1   1 -20 17544.6 339.049  13
   1  -1 -20 18328.3 294.766  34
   1  -1 -19 13588.9 481.964   4
   1   1 -19 12995.8 279.901  13
  -1   1  19 12795.9 488.548  30
  -1  -1  19 13149.7 490.716  30
   1   1 -19 13285.5 257.253  33
  -1   1  19 14122.1 488.090   9
   1  -1 -19 12984.8 268.800   2
   1   1 -19 12871.1 267.753   2
   1   1 -19 13210.0 243.884  34
   1  -1 -19 12290.1 404.314  11
   1   1 -19 13334.6 272.382  20
   1  -1 -19 12556.4 468.972   3
   1   1 -19 12216.6 461.799   3
   1  -1 -18 1054.00 134.814   4
   1   1 -18 832.762 67.1668  13
   1   1 -18 859.976 65.4779   2
   1  -1 -18 883.704 66.8652   2
  -1  -1  18 1212.94 146.212  30
  -1   1  18 884.428 132.080  30
   1   1 -18 849.095 55.9876  34
  -1  -1  18 775.000 100.244   9
  -1   1  18 813.847 124.612   9
   1  -1 -18 792.286 106.326  11
   1   1 -18 935.880 131.381   3
   1  -1 -18 1083.12 139.216   3
   1   1 -18 635.111 91.3120   4
   1   1 -18 927.441 60.7452  33
   1   1 -18 770.605 62.9122  20
   1   1 -17 318.425 39.3809  33
   1  -1 -17 399.518 90.7751   4
   1   1 -17 391.896 75.0492   4
   1  -1 -17 255.833 77.3509   3
   1   1 -17 352.834 85.0431   3
   1  -1 -17 391.480 73.7862  11
   1  -1 -17 357.212 67.1237   5
   1   1 -17 366.689 45.3963  21
   1   1 -17 402.403 49.6230  20
  -1  -1  17 300.815 81.4703  30
  -1   1  17 350.381 91.0020  30
  -1   1  17 381.648 88.3678   9
  -1  -1  17 274.141 68.6294   9
   1   1 -17 365.026 37.8945  34
  -1   1  17 394.363 72.9677  25
   1  -1 -17 385.303 45.6794   2
   1   1 -17 408.185 47.2506   2
   1   1 -16 5665.65 156.961  20
  -1   1  16 5442.16 280.159   9
  -1  -1  16 5426.35 246.960   9
  -1   1  16 5340.10 242.328  25
   1  -1 -16 5675.93 153.126  32
   1  -1 -16 5551.82 284.958   4
   1   1 -16 5755.87 248.133   4
   1  -1 -16 5687.94 237.708   5
   1   1 -16 5684.88 285.756   3
   1  -1 -16 5388.95 281.966   3
   1   1 -16 5455.81 142.846  33
   1   1 -16 5676.86 136.302  34
   1  -1 -16 5412.65 146.827  21
   1   1 -16 5402.84 155.627  21
   1  -1 -16 5620.87 257.734  11
   1   1 -16 5672.86 153.167   2
   1  -1 -16 5616.73 153.460   2
   1   1 -15 9045.24 203.702  20
  -1   1  15 9131.52 350.879   9
  -1  -1  15 8935.54 310.901   9
  -1   1  15 8964.24 312.299  25
   1  -1 -15 9058.44 197.784  32
   1   1 -15 9219.12 308.606   4
   1  -1 -15 8000.35 336.173   4
   1  -1 -15 8089.83 287.805   5
   1  -1 -15 8894.22 349.681   3
   1   1 -15 9293.37 359.101   3
   1  -1 -15 9012.81 188.547  33
   1   1 -15 8898.27 184.207  33
   1   1 -15 8728.31 176.240  34
   1  -1 -15 9115.88 198.600   2
   1   1 -15 8942.08 196.474   2
   1   1 -15 8870.94 203.346  21
   1  -1 -15 9316.07 195.443  21
   1  -1 -15 9292.92 325.069  11
   1  -1 -14 33561.7 647.709   5
   1  -1 -14 33726.4 489.915  32
  -1  -1  14 34422.5 664.889   9
   1  -1 -14 33622.9 491.523   2
   1   1 -14 33791.5 490.854   2
   1   1 -14 33676.5 724.232   3
   1  -1 -14 33959.6 731.140   3
   1  -1 -14 34105.1 685.765  11
   1  -1 -14 32796.6 476.979  33
  -1   1  14 32936.4 666.309  25
  -1   1  14 33025.3 718.528   9
   1   1 -14 33072.1 647.202   4
   1   1 -14 34201.3 501.543  20
   1   1 -13 3419.80 166.328   4
   1  -1 -13 3503.59 182.450  11
  -1   1  13 3071.58 182.793   9
   1   1 -13 3625.71 199.167   3
   1  -1 -13 3110.58 187.773   3
  -1  -1  13 3307.84 167.564   9
  -1   1  13 3385.54 178.179  25
   1   1 -13 3333.18 102.119   2
   1  -1 -13 3427.74 104.084   2
   1   1 -12 68893.8 1046.70   4
   1  -1 -12 70848.7 1101.49  11
  -1   1  12 69075.4 1127.12   9
  -1  -1  12 72851.3 1069.85   9
   1  -1 -12 70840.6 897.910   2
   1   1 -12 70293.6 895.966   2
   1  -1 -12 71301.8 1138.63   3
   1   1 -12 70001.8 1131.63   3
  -1   1  12 70697.9 1101.26  25
   1  -1 -11 65266.3 1021.86  11
   1   1 -11 63988.5 1037.63   3
   1  -1 -11 65568.4 1048.36   3
  -1   1  11 67799.0 1051.93   9
  -1  -1  11 68052.2 984.751   9
   1  -1 -11 65991.8 835.980   2
   1   1 -11 65785.4 834.115   2
  -1   1  11 67245.6 1028.69  25
   1   1 -11 65146.0 970.888   4
   1   1 -10 68025.3 1035.93   3
   1  -1 -10 66280.3 1033.11   3
  -1   1  10 66887.0 1036.06   9
  -1  -1  10 67815.6 970.259   9
   1  -1 -10 67532.5 844.919   2
   1   1 -10 67200.5 843.591   2
   1   1 -10 69004.7 971.643   4
   1  -1 -10 67226.6 1050.44   4
  -1   1  10 69746.0 1029.83  25
  -1   1   9 8943.37 265.459   9
  -1  -1   9 9646.01 233.853   9
   1  -1  -9 9370.16 275.527   4
   1   1  -9 9085.01 228.160   4
  -1   1   9 9271.87 263.362  25
   1   1  -9 9260.50 263.456   3
   1  -1  -9 9372.56 266.491   3
   1  -1  -9 9407.92 266.215  26
   1   1  -9 9793.48 270.172  26
  -1   1   8 28772.9 516.881   9
  -1  -1   8 29328.0 463.799   9
   1   1  -8 29030.2 463.842   4
   1  -1  -8 28921.8 527.248   4
  -1  -1   8 27957.5 373.353  25
   1  -1  -8 28180.0 510.495   3
   1   1  -8 29330.1 512.391   3
   1  -1  -8 28225.7 508.072  26
   1   1  -8 28111.4 506.855  26
  -1   1   7 129069. 1663.92   9
  -1  -1   7 131849. 1591.68   9
  -1  -1   7 125948. 1503.75  25
   1  -1  -7 127802. 1674.21   4
   1   1  -7 129682. 1592.71   4
   1   1  -7 129603. 1649.75   3
   1  -1  -7 129536. 1655.31   3
   1   1  -7 129970. 1652.55  26
   1  -1  -7 131190. 1656.94  26
  -1  -1   6 993.715 52.8295   9
  -1  -1   6 989.251 32.1152  25
  -1   1   6 981.085 71.1078   9
   1  -1  -6 952.884 66.2993   3
   1   1  -6 1002.36 67.1656   3
   1   1  -6 862.492 62.9877  26
   1  -1  -6 900.462 65.4315  26
   1   1  -6 1069.79 56.1342   4
   1  -1  -6 991.500 73.1314   4
  -1  -1   5 105419. 1273.33   9
   1  -1  -5 105354. 1331.71   3
   1   1  -5 106240. 1330.24   3
   1   1  -5 105619. 1329.98  26
   1  -1  -5 103085. 1327.66  26
   1  -1  -5 104534. 1353.07   4
   1   1  -5 105251. 1280.47   4
  -1  -1   4 601596. 6889.95   9
   1  -1  -4 606812. 6977.18   4
   1   1  -4 602277. 6948.33   3
   1  -1  -4 600836. 6952.33   3
   1  -1  -4 602525. 6951.34  26
   1   1  -4 603391. 6949.89  26
  -1  -1   3 394753. 4515.88   9
   1  -1  -3 390986. 4603.60   4
   1  -1  -3 398469. 4577.98  26
   1   1  -3 397035. 4577.28  26
   1  -1  -3 397637. 4578.02   3
   1   1  -3 397086. 4575.37   3
   1  -1  -3 391198. 4606.82  11
   1  -1  -2 152882. 1854.47   5
   1  -1  -2 153215. 1822.01  26
   1   1  -2 155217. 1823.52  26
   1  -1  -2 155833. 1848.11   4
   1  -1  -2 154208. 1852.78  11
   1  -1  -1 2317.76 78.7865   5
   1  -1  -1 2408.48 76.4260  11
   1  -1  -1 2223.95 71.6206   4
   1   1  -1 2490.55 65.6795  26
   1  -1  -1 2635.40 66.5698  26
   1  -1   0 599111. 6865.19  30
   1   1   0 603699. 6862.18  30
   1   1   0 595618. 6883.14  25
   1  -1   0 593593. 6892.45   5
  -1   1   0 603294. 6893.30   9
   1  -1   0 600514. 6876.64  11
  -1   1   0 603264. 6862.88  10
  -1  -1   0 600519. 6863.52  10
  -1  -1  -1 12805.3 201.321  10
  -1   1  -1 12724.7 199.115  10
   1   1   1 12052.1 215.710  25
   1  -1   1 12550.5 204.910   5
   1  -1   1 12504.0 197.388  30
   1   1   1 12248.6 195.877  30
  -1   1  -1 12435.8 216.515  23
  -1  -1  -2 49848.2 641.847  10
  -1   1  -2 48824.2 639.680  10
   1   1   2 49678.0 640.265  30
   1  -1   2 48968.8 639.566  30
   1  -1   2 48527.1 624.976   5
  -1  -1  -3 40608.7 560.315  10
  -1   1  -3 40952.6 559.451  10
  -1   1  -3 40454.9 551.344  23
   1  -1   3 41200.4 523.640   5
   1   1   3 40862.4 561.275  30
   1  -1   3 40261.2 558.826  30
   1  -1   4 339277. 3899.88   5
   1   1   4 337685. 3964.66  30
   1  -1   4 336031. 3963.54  30
   1   1   5 196839. 2401.11  30
   1  -1   5 197318. 2401.09  30
  -1   1  -5 197222. 2400.27   3
  -1  -1  -5 198203. 2402.39   3
   1   1   5 200046. 2411.32  25
   1  -1   6 18456.8 356.637  30
   1   1   6 18441.5 356.806  30
  -1   1  -6 18946.3 359.080   3
  -1  -1  -6 19237.3 362.778   3
   1   1   6 18754.5 358.053  25
   1   1   7 107902. 1438.58  30
   1  -1   7 107492. 1438.03  30
  -1   1  -7 110243. 1440.71   3
  -1  -1  -7 106891. 1437.33   3
   1   1   7 109401. 1430.07  25
   1   1   8 71752.6 1037.79  30
   1  -1   8 70675.8 1034.46  30
  -1   1  -8 70946.9 1037.36   3
  -1  -1  -8 70615.6 1035.06   3
   1   1   8 71661.1 1018.62  25
   1   1   9 31639.2 589.455  30
   1  -1   9 31893.1 590.070  30
   1   1   9 31364.5 562.280  25
  -1  -1  -9 32459.5 592.947   3
  -1   1  -9 31538.5 586.491   3
  -1  -1 -10 51418.5 662.495   7
  -1   1 -10 50838.9 661.026   7
   1  -1  10 52010.1 861.363  30
   1   1  10 51279.9 857.973  30
  -1   1 -10 50743.2 661.293   8
  -1  -1 -10 51253.5 662.474   8
   1   1  10 53230.9 829.511  25
  -1   1 -10 51377.6 853.475   3
  -1  -1 -10 51949.5 857.356   3
  -1   1 -11 218509. 2616.64   7
  -1  -1 -11 223236. 2618.68   7
   1  -1  11 222384. 2886.89  30
   1   1  11 223621. 2882.92  30
  -1   1 -11 222458. 2617.94   8
  -1  -1 -11 223587. 2619.10   8
   1   1  11 228486. 2826.38  25
  -1   1 -11 224019. 2874.21   3
  -1  -1 -11 222322. 2876.00   3
  -1   1 -12 7306.90 278.142   3
  -1  -1 -12 6845.01 270.913   3
   1   1  12 7109.64 250.364  25
  -1   1 -12 6935.29 155.730   7
  -1  -1 -12 7198.25 157.926   7
  -1   1 -12 7332.43 251.419   4
   1  -1  12 7268.04 281.806  30
   1   1  12 7061.35 278.291  30
  -1  -1 -12 7179.31 157.091   8
  -1   1 -12 7181.09 156.976   8
  -1   1 -13 136.064 29.2747   8
  -1  -1 -13 102.421 26.4578   8
  -1  -1 -13 96.6175 27.3611   7
  -1   1 -13 128.330 28.0744   7
   1   1  13 111.122 41.7776  25
   1   1  13 86.5278 44.6224   9
  -1   1 -13 282.915 61.5210   4
   1  -1  13 102.000 50.9179  30
   1   1  13 237.400 66.6798  30
  -1   1 -13 81.9314 53.1412   3
  -1  -1 -13 198.537 61.0327   3
  -1   1 -14 43937.3 620.626  13
  -1  -1 -14 43429.4 875.865   3
  -1   1 -14 43936.2 876.149   3
   1   1  14 43624.6 863.205   9
   1   1  14 46033.6 819.297  25
  -1   1 -14 44535.1 598.393  34
   1  -1  14 44421.3 893.667  30
   1   1  14 43632.2 889.573  30
  -1   1 -14 44498.9 620.235  20
  -1   1 -14 44096.4 607.816  33
  -1  -1 -14 44053.6 603.674  33
  -1   1 -14 44577.4 811.262   4
  -1   1 -15 3024.84 109.015  13
  -1  -1 -15 3104.82 207.567   3
  -1   1 -15 2757.11 200.199   3
   1   1  15 2663.01 189.358   9
   1   1  15 3042.56 178.598  25
  -1   1 -15 3097.27 98.4529  34
   1   1  15 3000.62 209.181  30
   1  -1  15 3165.18 214.496  30
  -1   1 -15 3131.86 108.365  20
  -1   1 -15 2942.41 101.717  33
  -1  -1 -15 2946.29 99.6096  33
  -1   1 -15 2947.53 177.185   4
  -1   1 -16 2830.51 107.623  13
  -1  -1 -16 2876.54 210.722   3
  -1   1 -16 2578.47 197.723   3
   1   1  16 2897.90 204.468   9
   1  -1  16 2850.15 192.414   9
   1   1  16 2860.47 176.844  25
  -1   1 -16 2607.01 94.2536  34
   1   1  16 2710.59 206.967  30
   1  -1  16 2683.13 205.549  30
  -1  -1 -16 2761.72 207.400   4
  -1   1 -16 2729.27 177.917   4
  -1  -1 -16 2821.23 100.922  33
  -1   1 -16 2872.54 106.088  20
  -1   1 -17 46168.4 666.653  13
  -1   1 -17 45821.8 660.293  20
  -1   1 -17 45612.3 639.908  34
   1   1  17 46254.7 995.819  30
   1  -1  17 45369.6 985.907  30
  -1   1 -17 46493.6 889.492   4
  -1  -1 -17 45112.9 977.905   4
   1  -1  17 46524.1 920.748   9
   1   1  17 47037.5 977.067   9
  -1  -1 -17 46346.2 981.968   3
  -1   1 -17 45564.3 973.169   3
  -1  -1 -17 45759.5 648.196  33
  -1   1 -17 45208.2 662.250   2
  -1  -1 -17 46671.9 668.222   2
  -1   1 -18 140108. 1755.21  20
  -1   1 -18 139833. 1763.36  13
  -1  -1 -18 142926. 1734.58  13
  -1  -1 -18 145221. 2082.95  11
  -1   1 -18 142275. 1738.14  34
   1   1  18 139265. 2197.19  30
   1  -1  18 139903. 2195.18  30
  -1  -1 -18 139617. 2185.34   4
  -1   1 -18 141724. 2048.26   4
   1   1  18 144136. 2183.51   9
   1  -1  18 142288. 2099.73   9
  -1  -1 -18 138726. 2180.17   3
  -1   1 -18 143946. 2192.35   3
  -1  -1 -18 139389. 1743.80  33
  -1  -1 -18 141436. 1766.84   2
  -1   1 -18 143150. 1765.26   2
  -1   1 -19 31125.7 488.608  20
  -1  -1 -19 30875.3 789.937   3
  -1   1 -19 31745.4 793.242   3
   1  -1  19 30128.9 713.990   9
   1   1  19 30943.7 786.723   9
  -1   1 -19 31603.9 498.764  13
  -1  -1 -19 31219.5 469.122  13
  -1  -1 -19 32429.7 715.257  11
  -1   1 -19 30933.6 475.592  34
  -1   1 -19 30754.1 493.343   2
  -1  -1 -19 30423.0 495.055   2
  -1  -1 -19 32133.7 801.404   4
  -1  -1 -19 30153.4 480.357  33
   1  -1  19 30647.0 794.669  30
   1   1  19 31036.8 798.609  30
  -1  -1 -20 2731.23 215.180   4
   1  -1  20 2043.95 165.186   9
  -1  -1 -20 2322.61 90.4438  13
  -1   1 -20 2341.07 103.282  13
   1   1  20 2885.65 219.362   9
  -1   1 -20 2407.22 99.6213  20
  -1   1 -20 2231.83 100.279   2
  -1  -1 -20 2469.82 106.205   2
   1  -1  20 2423.58 207.423  30
   1   1  20 1953.46 190.940  30
  -1   1 -20 2437.09 98.3896  34
  -1  -1 -20 2384.23 99.8916  33
  -1  -1 -20 2325.07 89.7919  34
  -1  -1 -20 2130.08 196.415   3
  -1   1 -20 2541.98 208.602   3
  -1   1 -21 161.523 35.6788  13
  -1  -1 -21 179.281 35.4723  34
  -1   1 -21 142.911 34.4800  34
  -1  -1 -21 167.397 35.9436  33
  -1   1 -21 182.891 38.1583   2
  -1  -1 -21 200.490 40.0075   2
  -1   1 -21 118.873 32.6353  20
  -1   1 -22 46.5616 30.2284  13
  -1   1 -22 59.7494 31.6149  34
  -1  -1 -22 75.2910 30.0605  34
  -1  -1 -22 62.2112 31.0506   2
  -1   1 -22 83.8450 33.4348   2
  -1   1 -22 28.1203 24.7722  20
  -1  -1 -23 1803.86 71.2769  34
  -1   1 -23 2033.50 79.3691  34
  -1   1 -23 1873.43 80.7613   2
  -1  -1 -23 1772.23 79.8222   2
  -1   1 -23 1952.72 73.3579  20
  -1   1 -23 1871.72 78.1822  13
  -1   1 -24 337.869 35.7818  34
  -1  -1 -24 289.358 32.1636  34
  -1   1 -24 298.015 32.2399  13
  -1   1 -24 289.010 33.9809   2
  -1  -1 -24 301.025 35.1001   2
  -1   1 -24 273.830 27.6165  20
  -1   1 -25 2440.60 69.8094  13
  -1   1 -25 2574.54 77.8613   2
  -1  -1 -25 2524.96 78.3531   2
  -1  -1 -25 2485.78 71.1435  34
  -1   1 -25 2375.39 70.9413  34
  -1   1 -25 2352.22 72.4755  17
  -1  -1 -26 1801.17 50.5341  34
  -1   1 -26 1578.78 49.7202  17
   1   2 -26 129.156 15.5984  13
   1   2 -25 2031.00 65.6787  13
   1   2 -25 2144.13 61.0651  20
   1   2 -24 2344.62 79.3758  13
   1   2 -24 2114.77 72.2502  20
   1  -2 -24 2127.42 72.3880  33
   1   2 -23 245.162 35.1936  13
   1   2 -23 262.455 33.8164  20
   1  -2 -23 247.705 33.4592  33
   1  -2 -23 241.893 26.6559  34
   1   2 -22 22.7281 28.6374  13
   1  -2 -22 13.5142 21.9061  13
   1  -2 -22 4.44618 20.4514  34
   1  -2 -22 14.5579 26.2659  33
   1   2 -22-6.99447 27.9227  20
  -1   2  21 267.857 30.9566  35
   1   2 -21 193.154 41.0260  13
   1   2 -21 185.204 32.0019  17
   1  -2 -21 243.308 37.4327  33
   1   2 -21 171.350 30.4537  34
   1  -2 -20 3694.29 119.951  33
   1   2 -20 3764.02 119.130   2
   1  -2 -20 3578.14 118.658   2
   1   2 -20 3779.01 131.022  20
   1   2 -20 3716.37 134.065  13
   1   2 -20 3744.17 110.900  34
  -1   2  20 3609.76 110.531  35
   1   2 -19 1257.95 78.7147  20
   1  -2 -19 1453.35 134.669   5
   1  -2 -19 1501.85 152.623   3
   1   2 -19 1533.09 151.242   3
   1   2 -19 1422.50 85.6875  13
   1  -2 -19 1403.46 158.441   4
  -1   2  19 1192.13 126.769  25
  -1   2  19 1404.34 151.708  30
  -1  -2  19 1373.34 148.812  30
   1   2 -19 1367.77 73.2484   2
   1  -2 -19 1419.40 75.7536   2
   1   2 -19 1364.18 68.9684  34
  -1   2  19 1341.96 70.3601  35
   1  -2 -19 1464.83 76.8898  33
   1  -2 -19 1335.70 139.139  11
  -1   2  19 1191.58 142.753   9
   1  -2 -18 1168.95 137.570   3
   1   2 -18 997.908 128.553   3
   1  -2 -18 833.587 125.547   4
   1   2 -18 1096.95 74.6392  20
   1  -2 -18 1184.77 123.672   5
   1  -2 -18 985.702 65.2542  33
  -1   2  18 1232.01 132.553  25
  -1  -2  18 1439.39 155.389  30
  -1   2  18 1049.87 135.120  30
  -1   2  18 1139.49 68.2763  35
   1   2 -18 1067.03 62.0293  34
   1  -2 -18 1087.98 128.902  11
  -1   2  18 1429.65 155.394   9
   1   2 -18 1121.28 66.8882   2
   1  -2 -18 1076.27 68.2630   2
   1  -2 -17 235.300 37.8272  33
   1   2 -17 175.798 33.0442  34
   1   2 -17 245.865 42.4473  20
   1  -2 -17 192.751 36.3344   2
   1   2 -17 223.205 37.4858   2
  -1   2  17 279.708 71.1640  25
  -1   2  17 212.610 72.5909  30
  -1  -2  17 225.730 72.1324  30
  -1   2  17 69.4342 57.5942   9
   1  -2 -17 320.132 74.7751   5
   1   2 -17 245.246 69.1553   3
   1  -2 -17 264.101 84.4564   4
   1  -2 -17 104.406 60.3695   3
   1  -2 -17 124.498 67.3080  11
   1   2 -16 3195.96 121.511  20
   1  -2 -16 3612.83 213.740   5
   1  -2 -16 3092.72 110.519  32
   1  -2 -16 3206.43 226.466   4
   1  -2 -16 3274.30 109.602  33
  -1   2  16 3215.62 212.146  25
  -1   2  16 3101.62 215.274  30
  -1  -2  16 3199.81 218.533  30
   1  -2 -16 3160.12 109.562   2
   1   2 -16 3177.14 108.407   2
   1   2 -16 3014.98 102.395  34
   1  -2 -16 2938.92 202.894   3
   1   2 -16 3136.51 206.345   3
   1  -2 -16 3164.10 211.539  11
   1   2 -15 1890.52 90.9835  20
   1  -2 -15 1910.21 84.5557  32
   1  -2 -15 1854.59 170.428   4
   1  -2 -15 2100.31 84.6000  33
   1  -2 -15 1740.02 147.700   5
   1  -2 -15 2076.20 165.280   3
   1   2 -15 1982.42 159.594   3
  -1   2  15 1930.32 163.383  30
  -1  -2  15 2153.09 175.368  30
   1   2 -15 1912.93 79.8071  34
   1  -2 -15 2166.62 170.498  11
   1   2 -15 2073.14 84.3688   2
   1  -2 -15 1981.77 83.6270   2
  -1   2  15 1880.83 160.994  25
   1   2 -15 1896.66 88.6462  21
  -1   2  14 28440.6 658.256  25
   1  -2 -14 26835.4 414.814  32
   1  -2 -14 27033.5 672.084   4
   1   2 -14 26810.4 431.414  13
   1  -2 -14 26460.6 625.640   3
   1   2 -14 26600.0 617.494   3
   1  -2 -14 25978.8 614.841   5
  -1  -2  14 27152.6 645.312  30
  -1   2  14 26515.2 637.061  30
   1   2 -14 26936.8 403.045  34
   1   2 -14 27047.5 428.632  21
   1  -2 -14 27054.4 410.950  33
   1  -2 -14 26775.8 410.254   2
   1   2 -14 26593.3 407.107   2
   1  -2 -14 26791.0 643.024  11
   1  -2 -13 2638.70 91.4762  32
   1   2 -13 2491.07 86.2185   2
   1  -2 -13 2524.38 87.9777   2
   1   2 -13 2500.52 95.2030  21
   1   2 -13 2563.56 86.3836  34
   1  -2 -13 2461.58 180.777   4
  -1   2  13 2853.87 186.558  25
   1   2 -13 2513.10 96.4722  13
   1  -2 -13 2124.79 155.943   3
   1   2 -13 2363.93 159.005   3
   1  -2 -13 2435.96 86.4499  33
   1   2 -12 10076.7 324.029   3
   1  -2 -12 10899.6 340.453   3
   1   2 -12 10482.6 216.356  20
   1  -2 -12 10604.2 199.613   2
   1   2 -12 10760.7 198.237   2
  -1   2  12 10914.2 363.732  25
   1  -2 -12 10331.4 362.408   4
   1   2 -11 13388.1 226.248   2
   1  -2 -11 13667.2 229.487   2
   1  -2 -11 13349.5 365.313   3
   1   2 -11 13215.5 360.542   3
  -1   2  11 13670.2 399.919  25
   1  -2 -11 14119.6 407.799   4
  -1   2  10 12283.4 359.945  25
   1  -2 -10 11430.7 316.480   3
   1   2 -10 11817.3 317.318   3
  -1   2  10 10821.7 336.192   9
   1  -2 -10 12015.0 352.234  11
   1  -2 -10 11801.9 352.267   4
   1   2 -10 11381.8 194.200   2
   1  -2 -10 11192.0 195.138   2
  -1   2   9 10135.2 306.305   9
   1  -2  -9 10151.5 174.214   2
   1  -2  -9 9618.23 304.538   4
   1  -2  -9 10030.6 279.330   3
   1   2  -9 10469.7 280.479   3
  -1   2   9 10539.3 323.317  25
   1  -2  -8 177938. 2300.60   4
  -1   2   8 178176. 2295.90   9
   1   2  -8 176315. 2225.93   3
   1  -2  -8 175786. 2231.91   3
  -1   2   8 175698. 2320.87  25
   1  -2  -7 2282.07 128.067   4
  -1   2   7 2239.25 124.459   9
   1  -2  -7 2247.99 108.556   3
   1   2  -7 2390.36 109.182   3
  -1   2   6 100.915 33.4535   9
   1  -2  -6 31.0336 30.7924   4
   1  -2  -6 72.1197 30.4027   3
   1   2  -6 32.5978 23.3088   3
   1  -2  -5 10579.6 263.366   4
  -1   2   5 10686.1 262.252   9
   1  -2  -5 10877.4 227.103   3
   1   2  -5 10762.9 220.723   3
   1  -2  -4 10734.8 198.553  26
   1   2  -4 10962.5 201.870  26
   1  -2  -4 11303.2 248.951   4
  -1   2   4 10917.8 247.187   9
   1   2  -3 237694. 2798.47  26
   1  -2  -3 239975. 2794.47  26
   1  -2  -3 239136. 2898.19  11
   1  -2  -3 237872. 2870.94   4
  -1   2   3 243163. 2888.44   9
  -1  -2   2 35621.8 456.764  10
  -1   2   2 34913.6 453.115  10
   1  -2  -2 34779.1 451.732  26
   1   2  -2 35250.9 455.803  26
   1  -2  -2 35767.1 542.998  11
   1  -2  -2 36190.2 521.048   4
  -1   2   2 34832.0 535.586   9
   1  -2  -2 35710.6 557.137   5
   1  -2  -1 2335.62 99.6889   5
  -1  -2   1 2174.15 50.7607  10
  -1   2   1 2031.82 47.2824  10
   1  -2  -1 2071.47 45.8158  26
   1   2  -1 2116.67 48.6023  26
   1  -2  -1 2295.79 91.7182  11
  -1  -2   1 2279.17 51.1526   4
  -1   2   1 2203.82 90.4925   9
   1   2  -1 2203.70 80.4811  25
  -1   2   0 78718.8 948.822   9
   1   2   0 77346.8 851.596   9
   1   2   0 78622.3 952.187  25
   1  -2   0 77871.9 963.294   5
   1  -2   0 77168.5 933.085  11
   1   2   1 1481.43 79.0955  25
   1   2   1 1983.01 63.5761   9
  -1   2  -1 1544.81 43.0905   3
  -1  -2  -1 1529.49 42.6821   3
   1  -2   1 2074.51 84.8862   5
   1  -2   1 1896.88 43.0005  26
   1   2   1 1896.09 45.3600  26
   1  -2   1 1821.95 69.7199  11
  -1   2  -2 146240. 1726.22   3
  -1  -2  -2 145438. 1728.83   3
  -1   2  -2 149849. 1824.50  23
   1   2   2 147292. 1838.25  25
   1  -2   2 146374. 1780.38   5
   1   2   2 147301. 1764.76   9
   1  -2   2 147143. 1724.47  30
   1   2   2 146101. 1724.35  30
   1  -2   3 70970.7 895.048   5
  -1   2  -3 69890.6 879.526   3
  -1  -2  -3 70115.2 882.768   3
  -1   2  -3 71896.6 943.412  23
   1   2   3 71341.3 979.363  25
   1  -2   3 68954.4 876.073  30
   1   2   3 68449.9 913.444   9
   1   2   3 68118.5 875.759  30
   1   2   4 4982.48 133.345  30
   1  -2   4 4668.92 129.235  30
   1   2   4 5029.59 148.343   9
  -1   2  -4 4925.85 131.800   3
  -1  -2  -4 4716.98 131.565   3
   1  -2   4 4940.43 118.347   5
   1   2   4 4703.02 167.952  25
  -1   2  -5 8991.28 205.893  23
   1   2   5 9125.68 224.264   9
   1  -2   5 8736.73 162.833   5
   1  -2   5 8402.14 200.149  30
   1   2   5 8429.92 203.221  30
  -1  -2  -5 8657.51 203.094   3
  -1   2  -5 8825.12 201.581   3
   1   2   6 371.666 48.7080   9
   1   2   6 260.577 40.5295  30
   1  -2   6 285.188 41.7257  30
  -1   2  -6 366.953 44.3853   3
  -1   2  -6 305.790 37.8376  23
  -1   2  -7 12405.2 259.675  23
   1   2   7 12697.6 308.467   9
  -1   2  -7 12707.0 288.936   3
  -1  -2  -7 12994.7 294.693   3
   1   2   7 12536.1 292.369  30
   1  -2   7 13132.4 296.500  30
   1   2   7 12548.1 329.101  25
   1   2   8 132729. 1763.56  30
   1  -2   8 135627. 1763.57  30
  -1   2  -8 135635. 1754.86   3
  -1  -2  -8 134380. 1759.90   3
  -1   2  -8 131594. 1681.35  23
   1   2   8 136950. 1796.73   9
   1   2   8 134118. 1816.94  25
  -1   2  -8 133733. 1640.28   4
  -1   2  -9 43483.6 622.795   4
  -1  -2  -9 43603.9 781.851   4
   1   2   9 44786.2 781.113  25
  -1  -2  -9 44789.7 736.776   3
  -1   2  -9 44051.9 727.484   3
  -1   2  -9 42507.8 645.306  23
   1   2   9 43202.6 753.527   9
  -1  -2  -9 42279.7 561.820   7
  -1   2  -9 43262.3 561.911   7
  -1   2  -9 42976.6 560.949   8
  -1  -2  -9 42415.7 561.796   8
   1   2   9 45526.7 745.675  30
   1  -2   9 44346.8 737.399  30
  -1   2 -10 17428.0 328.617   4
  -1  -2 -10 17435.5 452.726   4
   1   2  10 17364.9 440.659  25
  -1   2 -10 17991.9 415.693   3
  -1  -2 -10 17099.3 411.708   3
  -1   2 -10 17085.9 336.131  23
   1   2  10 17959.5 440.804   9
  -1  -2 -10 17070.7 270.962   7
  -1   2 -10 16842.6 268.574   7
  -1   2 -10 16959.6 268.757   8
  -1  -2 -10 17340.0 271.289   8
   1   2  10 17289.1 417.700  30
   1  -2  10 18089.8 424.516  30
  -1   2 -11 45476.2 695.779   4
  -1  -2 -11 46629.7 874.074   4
  -1  -2 -11 45315.2 816.258   3
  -1   2 -11 48040.7 823.781   3
   1   2  11 48673.3 857.370   9
  -1   2 -11 44923.9 694.378  23
   1  -2  11 46366.9 826.417  30
   1   2  11 47420.1 833.770  30
   1   2  11 46742.7 849.069  25
  -1  -2 -12 245.711 61.4952   3
  -1  -2 -12 357.476 74.4425   4
  -1   2 -12 262.047 63.3073   3
  -1   2 -12 295.473 37.0313  20
  -1   2 -12 282.452 34.2853  34
   1   2  12 316.504 67.6675  25
   1   2  12 317.970 70.3060   9
  -1   2 -12 340.370 39.1347  13
   1   2  12 324.110 67.6510  30
   1  -2  12 243.740 61.1693  30
  -1  -2 -13 28950.8 683.390   4
  -1   2 -13 28612.1 445.687  13
   1  -2  13 28866.1 644.999  30
   1   2  13 27621.4 637.616  30
   1   2  13 27658.3 652.164   9
   1   2  13 27379.7 637.954  25
  -1   2 -13 28598.2 442.680  20
  -1  -2 -13 28661.7 417.183  33
   1   2  13 27862.4 421.699  35
  -1   2 -13 28120.4 427.795  34
  -1  -2 -13 27545.4 631.932   3
  -1   2 -13 27733.0 626.713   3
  -1  -2 -14 14223.4 475.954   4
  -1  -2 -14 15120.0 264.213  33
  -1   2 -14 14253.6 283.267  13
   1  -2  14 15431.9 462.032  30
   1   2  14 15009.2 458.154  30
   1   2  14 15338.5 475.263   9
   1   2  14 15741.5 460.391  25
  -1   2 -14 15014.7 284.866  20
  -1  -2 -14 14941.3 270.672   2
  -1   2 -14 15069.0 269.252   2
  -1   2 -14 14899.9 273.295  34
   1   2  14 15172.3 268.215  35
  -1  -2 -14 14773.2 451.968   3
  -1   2 -14 15152.1 448.736   3
  -1  -2 -15 1346.41 149.814   4
  -1  -2 -15 1267.95 67.8897  33
  -1   2 -15 1501.01 81.4569  20
  -1   2 -15 1542.86 75.9377   2
  -1  -2 -15 1461.78 74.7472   2
  -1   2 -15 1492.25 82.5808  13
   1   2  15 1551.59 152.491  30
   1  -2  15 1191.12 134.813  30
   1   2  15 1539.27 152.747   9
  -1  -2 -15 1477.00 145.542   3
  -1   2 -15 1598.19 150.173   3
   1   2  15 1575.56 72.3963  35
  -1   2 -15 1663.46 79.6873  34
   1   2  15 1649.00 149.029  25
  -1   2 -16 41714.7 623.486  13
   1   2  16 41563.6 894.419  30
   1  -2  16 42308.9 901.406  30
  -1  -2 -16 40151.6 876.146   3
  -1   2 -16 41906.3 881.558   3
  -1   2 -16 41135.7 600.953  34
   1   2  16 41549.9 587.603  35
   1   2  16 41704.8 907.869   9
  -1  -2 -16 42161.7 596.044  33
   1   2  16 42481.5 863.280  25
  -1  -2 -16 41484.2 935.424   4
  -1  -2 -16 41733.1 603.194   2
  -1   2 -16 42456.4 602.517   2
  -1   2 -16 42410.9 622.920  20
   1   2  17 2702.01 211.529   9
  -1  -2 -17 3009.32 107.148  33
  -1   2 -17 2878.97 118.134  13
   1   2  17 2595.23 203.566  30
   1  -2  17 2577.20 203.326  30
  -1   2 -17 2737.73 202.863   3
  -1  -2 -17 2832.26 208.738   3
   1   2  17 2864.43 98.2605  35
  -1   2 -17 2805.83 109.001  34
  -1   2 -17 2858.04 106.960   2
  -1  -2 -17 2998.94 110.488   2
   1   2  17 2948.74 201.945  25
  -1  -2 -17 2831.74 223.017   4
  -1   2 -17 2906.37 116.579  20
  -1  -2 -17 2734.42 209.536  11
  -1   2 -18 980.014 70.0458  20
  -1  -2 -18 1195.35 69.1580  33
   1  -2  18 992.640 133.904  30
   1   2  18 888.736 127.876  30
  -1  -2 -18 947.126 127.511  11
   1   2  18 815.063 123.084   9
  -1  -2 -18 911.128 143.986   4
  -1  -2 -18 1130.84 137.233   3
  -1   2 -18 985.080 127.935   3
  -1   2 -18 969.966 70.5797  13
  -1   2 -18 1085.15 69.8358  34
  -1   2 -18 1010.77 65.2648   2
  -1  -2 -18 1193.74 70.8824   2
  -1   2 -19 85.6926 61.8933   3
  -1  -2 -19 12.6108 54.3126   4
  -1  -2 -19 54.9486 50.3881   3
  -1  -2 -19 42.1026 51.0202  11
  -1   2 -19 14.6416 28.9467  20
  -1   2 -19 36.6641 30.0102  13
  -1  -2 -19 77.3232 29.8772  33
  -1   2 -19 41.9914 31.7056  34
   1   2  19 67.6874 56.1027  30
   1  -2  19 45.7427 53.9526  30
  -1  -2 -19 84.2000 53.0482   5
  -1  -2 -19 52.8325 32.7139   2
  -1   2 -19 45.9431 29.2258   2
  -1  -2 -20 1623.57 79.2026  33
  -1  -2 -20 1652.84 80.6529   2
  -1   2 -20 1693.68 80.3389   2
  -1   2 -20 1605.69 85.2220  13
  -1   2 -20 1688.86 81.7847  34
  -1   2 -20 1620.60 83.6009  20
  -1   2 -21 3582.48 117.655  20
  -1  -2 -21 3501.78 112.227  33
  -1   2 -21 3466.10 111.277   2
  -1  -2 -21 3532.92 113.874   2
  -1   2 -21 3827.69 125.094  13
  -1   2 -21 3625.29 115.205  34
  -1   2 -21 3596.91 116.057  17
  -1   2 -22 5657.50 143.932  20
  -1  -2 -22 5726.94 141.364  33
  -1  -2 -22 6114.21 135.946  34
  -1  -2 -22 5929.72 144.115   2
  -1   2 -22 5870.10 141.272   2
  -1   2 -22 5903.15 151.510  13
  -1   2 -22 6216.74 147.187  34
  -1   2 -22 5963.87 145.942  17
  -1   2 -23 262.237 32.5972  17
  -1   2 -23 254.095 30.8376   2
  -1  -2 -23 307.122 33.8524   2
  -1   2 -23 244.018 33.7149  13
  -1   2 -23 297.038 33.8445  20
  -1  -2 -23 259.276 31.2188  34
  -1   2 -23 251.377 34.2353  34
  -1   2 -24 3916.51 99.7472  13
  -1  -2 -24 4069.23 93.5008  34
  -1   2 -24 3901.73 95.3078  20
  -1   2 -24 3816.05 94.7222  17
  -1  -2 -25 11.8346 16.5723  34
  -1   2 -25 17.3513 13.6094  17
  -1   2 -25 3.04242 17.2508  13
   1   3 -24 201.124 20.8947  20
   1   3 -23 1508.93 58.1900  20
   1  -3 -23 1425.53 45.5727  34
   1  -3 -23 1341.19 52.8664  33
  -1   3  22 858.607 38.6561  35
   1   3 -22 974.163 53.7187  20
   1  -3 -22 819.173 46.3987  33
   1  -3 -22 968.337 42.8220  34
  -1   3  22 751.086 43.2305   6
  -1   3  21 396.560 33.7133  35
   1  -3 -21 490.261 40.1220  33
  -1   3  21 380.707 37.6515   6
   1   3 -20 245.611 38.3818  13
  -1   3  20 224.828 31.3149  35
   1  -3 -20 230.128 32.6296  33
  -1   3  20 209.206 33.3935   6
   1   3 -19 2183.54 97.2577  13
  -1   3  19 2173.04 92.4539   6
  -1   3  19 2266.29 91.2376  35
   1  -3 -19 2126.68 85.9183  33
   1  -3 -18 7716.29 177.955  33
  -1   3  18 7908.27 188.011  35
   1  -3 -18 7368.44 348.323   4
  -1   3  18 7688.87 351.461   9
   1   3 -18 7607.76 166.220  17
   1   3 -18 7781.98 196.050  13
   1  -3 -18 7856.71 347.338  11
   1  -3 -17 13441.8 480.089   4
   1   3 -17 12943.9 273.016  13
   1   3 -17 12093.8 234.750  17
   1  -3 -17 13033.8 460.854  11
   1   3 -17 13324.1 274.267  20
   1  -3 -17 13056.2 250.661  33
  -1   3  17 12921.2 456.769  25
  -1   3  17 13211.2 469.920   9
   1  -3 -17 12492.0 440.954   5
  -1   3  17 13547.4 267.906  35
   1  -3 -16 1309.56 141.753   5
   1   3 -16 1338.82 80.5640  20
   1  -3 -16 1520.12 75.3104  33
  -1   3  16 1507.63 157.508  25
  -1   3  16 1415.58 155.585   9
   1  -3 -16 1419.45 156.197   4
   1   3 -16 1271.77 79.2783  13
   1   3 -16 1248.78 66.7436  17
  -1   3  16 1355.00 79.8590  35
   1   3 -15 27807.3 423.512  17
   1   3 -15 27115.4 458.293  13
   1  -3 -15 28353.9 428.625  32
   1  -3 -15 27572.4 695.318   5
  -1   3  15 28539.6 720.742  25
  -1   3  15 28554.4 719.690   9
   1  -3 -15 27834.2 431.188  33
   1   3 -15 27532.8 458.336  20
   1  -3 -15 27879.1 718.378   4
  -1   3  15 28679.3 459.248  35
   1   3 -14 4705.89 150.340  13
   1  -3 -14 4983.36 133.440  32
   1  -3 -14 4900.64 268.248   5
   1  -3 -14 5050.87 274.628  11
  -1   3  14 4808.84 274.139  25
   1   3 -14 4827.59 149.559  20
   1  -3 -14 4907.56 135.446  33
   1  -3 -14 5419.53 287.467   4
   1   3 -14 4774.68 130.540  17
  -1   3  14 4678.35 266.061   9
   1   3 -13 2845.95 107.950  20
   1  -3 -13 2846.72 97.4733  33
   1  -3 -13 2728.02 199.168   4
   1   3 -13 2687.79 79.2470  27
  -1   3  13 3036.40 211.381  25
   1   3 -13 2678.89 79.5427  28
   1  -3 -13 2916.24 203.935   5
  -1   3  13 3105.06 208.481   9
   1  -3 -13 2716.17 199.312  11
   1   3 -13 2700.01 109.304  13
   1   3 -13 2808.28 95.5408  17
   1   3 -12 322.567 28.5398  27
  -1   3  12 290.223 60.6075  30
   1   3 -12 318.901 28.6944  28
   1   3 -12 310.555 35.4599  17
   1  -3 -12 313.409 76.3183  11
   1   3 -12 293.080 40.7790  13
  -1   3  12 259.056 74.7596  25
   1   3 -12 321.006 40.6983  20
   1  -3 -12 319.106 36.1802  33
   1  -3 -12 317.888 75.8264   4
  -1   3  12 402.387 83.9607   9
  -1   3  11 20483.1 475.741  30
   1   3 -11 21773.7 312.946  27
   1  -3 -11 21316.8 561.724  11
   1   3 -11 21495.6 359.900  20
   1  -3 -11 22007.1 341.926  33
  -1   3  11 20997.2 550.016   9
   1   3 -11 21623.2 320.311  29
   1   3 -11 22232.8 314.212  28
   1  -3 -11 21120.0 552.866   4
  -1   3  11 22326.0 584.947  25
   1   3 -11 21141.7 363.267  13
   1  -3 -10 8.59656 43.8076  11
  -1   3  10 28.7521 19.9081  12
   1   3 -10 69.0489 24.8177  20
  -1   3  10 18.7310 47.7255  25
   1  -3 -10-8.57794 48.6385   5
   1   3 -10 90.6958 27.9745  13
  -1   3  10 10.8302 28.2465  30
  -1   3  10 24.2351 32.3913   9
   1  -3 -10 146.866 53.6771   4
  -1   3   9 620.466 84.8003   9
  -1   3   9 564.288 40.0690  12
   1  -3  -9 485.529 80.8819  11
  -1   3   9 566.209 62.2512  30
   1  -3  -9 535.549 79.5850   4
  -1   3   8 6344.10 248.706   9
   1  -3  -8 6376.42 258.166  11
  -1   3   8 6432.25 137.659  12
   1  -3  -8 6794.20 255.668   4
   1  -3  -7 1059.01 96.8087   4
  -1   3   7 913.392 91.9410   9
  -1   3   7 1026.02 106.654  25
   1  -3  -7 895.253 95.6087  11
  -1   3   7 1034.90 57.9942   6
   1  -3  -6 8645.06 267.036   4
  -1   3   6 8230.28 263.718   9
  -1   3   6 8695.07 302.002  25
  -1   3   6 8521.46 161.187  12
   1  -3  -6 8265.04 277.090  11
  -1   3   6 8706.70 175.434   6
   1  -3  -6 8056.98 280.368   5
   1  -3  -5 764.804 74.1752   4
  -1   3   5 731.697 74.0496   9
  -1   3   5 593.894 80.6734  25
  -1   3   5 673.637 39.5606  12
   1  -3  -5 679.035 75.9449  11
  -1   3   5 843.250 48.2403   6
   1  -3  -5 656.213 81.1000   5
   1  -3  -4 800.408 69.8242   4
  -1   3   4 701.210 70.4548   9
  -1   3   4 573.601 75.2289  25
  -1   3   4 693.205 41.2677  12
   1  -3  -4 687.956 72.8638  11
  -1   3   4 685.540 43.1672   6
   1  -3  -4 726.686 80.6150   5
  -1   3   3 2847.18 131.029   9
  -1   3   3 2737.04 147.461  25
  -1   3   3 2786.40 79.0255  12
   1  -3  -3 2760.31 134.138  11
  -1   3   3 2690.22 84.0553   6
   1  -3  -3 2593.90 140.097   5
  -1   3   2 10205.4 253.783   9
  -1   3   2 10905.6 295.591  25
   1  -3  -2 10059.3 261.260  11
  -1   3   2 10108.6 179.275  12
  -1   3   2 10091.6 187.043   6
   1   3  -2 10682.9 182.180   6
   1  -3  -2 10622.0 286.089   5
  -1   3   1 14953.3 307.351   9
   1   3  -1 14596.2 292.227  25
   1   3  -1 14249.8 231.029   6
  -1   3   1 14019.4 234.044   6
   1  -3  -1 14464.4 333.549   5
  -1   3   1 14505.1 229.781  12
   1   3  -1 14116.1 232.679  12
   1  -3  -1 14571.4 309.132  11
   1   3   0 58217.8 848.788  25
  -1   3   0 60213.3 878.700  25
   1   3   0 58321.7 744.229   6
  -1   3   0 57587.8 746.828   6
   1  -3   0 59822.3 871.561   5
   1  -3   0 58515.2 819.280  11
  -1   3   0 59131.8 741.330  12
   1   3   0 59631.1 749.040  12
  -1   3  -1 14133.5 307.135  25
   1   3   1 13883.5 315.341  25
   1   3   1 13725.3 228.988  12
   1   3   1 13863.8 228.499   6
  -1   3  -1 13822.7 228.054   6
   1  -3   1 13994.0 301.574   5
  -1  -3  -2 72343.8 956.230   4
   1   3   2 71263.3 928.603   9
   1   3   2 71698.5 1047.03  25
  -1   3  -2 72269.9 987.524  25
   1  -3   2 73628.9 992.936   5
   1   3   2 71835.5 904.365   6
   1   3   2 73311.2 906.400  12
   1   3   3 41005.6 547.856  12
  -1  -3  -3 41646.9 629.218   4
   1   3   3 40094.9 596.968   9
  -1   3  -3 40007.4 592.351  25
   1   3   3 40546.6 690.044  25
  -1   3  -3 40493.6 526.955   1
   1  -3   3 41174.5 606.910   5
   1   3   3 40903.5 548.705   6
   1   3   4 17183.3 274.484  12
  -1  -3  -4 17586.9 363.189   4
   1  -3   4 17520.8 307.460   5
   1   3   4 16709.3 333.320   9
   1   3   4 17125.6 403.142  25
  -1   3  -4 17147.3 255.788   1
   1   3   4 16914.1 276.593   6
   1   3   5 24540.9 364.697  12
  -1   3  -5 24508.6 343.352   1
   1   3   5 24216.2 451.092   9
  -1  -3  -5 24995.5 483.005   4
   1   3   5 24714.1 523.079  25
   1   3   6 13146.5 232.988  12
  -1   3  -6 13274.7 211.601   1
   1   3   6 13100.4 318.733   9
  -1  -3  -6 13387.9 345.316   4
   1   3   6 13375.1 371.414  25
   1   3   7 20299.8 322.376  12
   1   3   7 19487.3 489.071  25
  -1  -3  -7 21041.2 473.899   4
  -1   3  -7 20826.2 300.175   1
   1   3   7 19919.1 437.554   9
  -1  -3  -8 3937.58 195.482   4
   1   3   8 3925.37 181.711   9
   1   3   9 13233.5 244.627  35
  -1   3  -9 12672.9 239.317  34
  -1  -3  -9 13463.0 397.514   4
   1   3   9 13058.7 369.358   9
  -1   3  -9 13385.2 249.592  13
  -1   3  -9 13266.7 247.331  20
   1   3   9 13078.8 314.677  30
  -1  -3 -10 666.778 93.2271   4
   1   3  10 585.137 47.4595  35
  -1   3 -10 782.883 52.4358  34
   1   3  10 645.784 73.9171  30
   1   3  10 508.260 79.2220   9
  -1   3 -10 684.653 52.2797  13
  -1   3 -10 743.125 52.7933  20
  -1   3 -10 706.859 51.1676  17
   1   3  11 5060.18 122.218  16
  -1   3 -11 5240.81 142.936  17
   1   3  11 4914.39 207.394  30
   1   3  11 5310.51 246.910   9
  -1   3 -11 5471.51 150.649  13
  -1  -3 -11 5594.25 268.131   4
  -1   3 -11 5349.36 125.350  29
  -1   3 -11 5304.87 148.698  20
  -1   3 -11 5137.85 141.836  34
   1   3  11 5331.44 144.560  35
   1   3  11 5106.80 259.672  25
   1   3  12 269.336 56.5998  30
   1   3  12 206.775 62.9614  25
   1   3  12 116.970 52.0663   9
  -1  -3 -12 289.556 34.0260  33
  -1   3 -12 268.852 40.8725  34
  -1   3 -12 217.112 37.7995  20
  -1  -3 -12 198.615 74.9495   4
  -1   3 -12 265.236 38.9242  17
   1   3  12 300.543 38.0974  35
   1   3  13 12243.9 431.235  25
   1   3  13 12377.4 418.249   9
  -1  -3 -13 12340.3 226.607  33
  -1   3 -13 12154.1 253.660  20
  -1  -3 -13 11657.1 426.559   4
  -1   3 -13 12263.3 249.748  17
  -1   3 -13 11765.8 244.758  34
   1   3  13 12326.9 246.403  35
  -1   3 -14 14101.5 264.154  15
   1   3  14 13489.5 461.907  25
   1   3  14 13720.1 455.532   9
  -1  -3 -14 13990.9 250.998  33
  -1   3 -14 13541.9 277.483  20
  -1   3 -14 13725.0 261.695  14
  -1   3 -14 13576.7 271.186  17
  -1  -3 -14 13868.3 476.474   4
   1   3  14 13658.5 266.205  35
  -1   3 -14 13425.7 269.645  34
   1   3  15 3833.08 246.344  25
  -1  -3 -15 4724.80 128.538  33
   1   3  15 4408.12 258.159   9
  -1  -3 -15 4743.77 276.883   4
  -1   3 -15 4627.51 142.705  17
  -1   3 -15 4229.82 128.074  15
  -1   3 -15 4276.31 128.239  14
   1   3  15 4740.85 138.959  35
  -1   3 -15 4535.63 140.853  34
  -1   3 -16 47.4865 34.8667  34
  -1  -3 -16 26.7389 26.6872  33
  -1   3 -16 11.2694 24.1707  15
  -1   3 -16 36.9096 33.6859  13
  -1   3 -16-2.22948 23.5202  14
   1   3  16 30.9295 28.2482  12
   1   3  16 10.1269 27.0036  35
  -1   3 -16 21.9540 30.0551  17
  -1  -3 -16 23.9603 58.0678   4
   1   3  16 22.0442 49.0256   9
   1   3  16 141.430 60.4874  25
  -1  -3 -17 12702.9 470.365   4
  -1   3 -17 12195.8 229.347  14
  -1   3 -17 12005.1 259.434  13
  -1   3 -17 12599.5 252.655  17
  -1   3 -17 11771.8 227.824  15
   1   3  17 12115.3 236.683  12
  -1  -3 -17 12702.7 462.102  11
   1   3  17 12239.9 240.917  35
  -1   3 -17 12766.1 256.755  34
   1   3  17 11983.9 443.517   9
  -1   3 -17 12326.3 236.397  24
   1   3  17 12105.4 437.747  25
  -1  -3 -17 12664.0 237.160  33
  -1  -3 -18 1624.80 74.4484  33
  -1   3 -18 1580.17 86.5523  13
  -1  -3 -18 1643.40 166.710  11
  -1   3 -18 1582.33 81.0848  17
   1   3  18 1724.53 75.1993  35
  -1   3 -18 1804.18 85.6694  34
  -1  -3 -18 1811.98 175.068   4
  -1   3 -18 1707.56 86.5155  20
  -1   3 -18 1539.02 70.9522  24
   1   3  19 23122.9 355.557  35
  -1   3 -19 23057.8 393.348  13
  -1  -3 -19 24139.4 366.250  33
  -1   3 -19 23642.0 389.636  20
  -1   3 -19 22819.4 374.132  17
   1   3  20 25.5319 18.0658  35
  -1  -3 -20 10.9809 23.8211  33
  -1   3 -20 23.7072 26.8848  20
  -1   3 -20 20.6482 27.4574  17
  -1   3 -20 24.8621 29.3889  13
  -1   3 -21 1994.19 81.7450  13
  -1   3 -21 1783.15 76.3618  20
  -1  -3 -21 1794.51 68.2129  33
  -1   3 -21 1964.79 73.5315  17
  -1   3 -22 6561.21 146.475  13
   1   3  22 6427.31 146.966   6
  -1   3 -22 6528.12 133.231  17
  -1   3 -22 6559.39 143.364  20
  -1   3 -23 18422.9 274.317  13
  -1   3 -23 18260.7 270.465  20
  -1   3 -24 1310.43 45.6284  13
  -1  -3 -24 1379.09 42.0690  34
   1   4 -22 40.8876 14.8669  13
   1  -4 -22 54.7135 11.7163  34
   1   4 -21 5184.46 108.939  13
   1   4 -21 5266.38 109.463  20
  -1   4  21 5021.74 98.1541  35
  -1   4  20 6.97050 18.0789  35
   1   4 -20 15.7736 19.6107  13
   1  -4 -20 20.2614 17.0760  33
   1   4 -20-6.29408 18.9266  20
  -1   4  20 30.9768 18.1920   6
  -1   4  19 26.7146 22.0578  35
   1   4 -19 54.7029 26.2861  13
   1  -4 -19 34.5545 20.9410  33
   1   4 -19 55.8097 23.6812  20
  -1   4  19 44.3861 22.3444   6
  -1   4  18 83.0374 26.8980  35
   1   4 -18 41.0235 26.6348  13
   1  -4 -18 56.4243 22.9834  33
   1   4 -18 65.6240 25.9011  20
  -1   4  18 37.0461 26.2186   6
  -1   4  17 19683.2 331.403  35
   1   4 -17 18903.7 325.321  13
   1  -4 -17 18761.6 302.663  33
   1   4 -17 18981.5 323.229  20
  -1   4  17 19061.4 329.400   6
  -1   4  16 12731.7 254.892  35
  -1   4  16 12341.0 252.536   6
   1   4 -16 12165.0 247.547  13
   1   4 -16 12269.9 244.978  20
   1  -4 -16 12175.8 225.561  33
   1  -4 -15 30567.7 444.736  33
  -1   4  15 30226.4 479.669   6
  -1   4  15 30887.7 482.492  35
   1   4 -15 29900.8 466.439  20
   1  -4 -15 29586.5 730.535  11
   1   4 -15 29585.2 470.080  13
  -1   4  14 13236.8 238.605  16
   1   4 -14 14180.5 277.859  13
   1   4 -14 14210.1 273.405  20
   1  -4 -14 14243.1 254.393  33
  -1   4  14 14529.3 468.816   9
  -1   4  14 14359.9 284.613   6
   1  -4 -14 13987.9 476.846  11
  -1   4  14 14432.5 286.724  35
   1  -4 -14 14118.2 463.506   4
  -1   4  13 411.041 51.0606  35
   1   4 -13 325.061 33.7090  15
  -1   4  13 311.738 77.5785   9
   1  -4 -13 396.248 39.7772  33
   1   4 -13 483.047 47.6956  20
   1  -4 -13 332.670 81.8936   5
   1   4 -13 366.355 31.6867  28
   1   4 -13 348.107 32.2162  29
   1   4 -13 331.307 33.4512  14
   1   4 -13 316.859 42.7585  13
   1   4 -13 352.311 30.6098  27
  -1   4  13 380.336 48.0537   6
   1  -4 -13 413.373 91.4156  11
   1  -4 -13 314.978 79.1927   4
  -1   4  12 2120.94 190.469  25
  -1   4  12 2419.49 181.540   9
   1  -4 -12 2350.14 87.0092  33
   1   4 -12 2347.77 74.3025  27
   1   4 -12 2543.03 98.8576  20
   1  -4 -12 2592.61 188.563   4
   1   4 -12 2367.69 84.0055  15
   1   4 -12 2422.23 80.1250  29
   1   4 -12 2327.19 73.9189  28
   1   4 -12 2368.13 98.7734  13
  -1   4  12 2323.14 101.971   6
   1  -4 -12 2538.45 197.382   5
  -1   4  12 2487.36 107.599  35
   1   4 -12 2433.98 85.3186  14
   1  -4 -12 2493.95 192.646  11
  -1   4  11 14236.4 446.803   9
   1  -4 -11 15041.2 262.452  33
   1  -4 -11 14389.6 450.608   4
   1   4 -11 14765.3 261.697  14
   1   4 -11 14786.4 239.151  28
   1   4 -11 15040.3 253.699  29
   1   4 -11 14761.0 239.219  27
  -1   4  11 15275.3 506.177  25
   1   4 -11 14832.0 261.791  15
   1  -4 -11 14746.6 487.898   5
  -1   4  11 14615.7 290.243   6
   1   4 -11 14642.2 276.049  20
   1   4 -11 14787.9 280.728  13
   1  -4 -11 15366.9 486.162  11
  -1   4  10 4464.73 236.658   9
   1  -4 -10 5173.85 131.081  33
   1   4 -10 4838.11 136.609  20
  -1   4  10 5085.98 152.109   6
   1  -4 -10 5348.24 278.257   5
   1   4 -10 4878.84 130.996  14
   1   4 -10 5172.78 130.246  29
   1   4 -10 5340.19 118.640  28
   1   4 -10 5041.75 116.483  27
   1   4 -10 5051.42 132.700  15
  -1   4  10 5118.09 281.725  25
   1   4 -10 4938.55 140.246  13
   1  -4 -10 5114.05 267.312  11
  -1   4  10 5296.40 132.684  12
  -1   4   9 618.233 87.7454   9
   1  -4  -9 585.852 43.4937  33
   1   4  -9 676.826 48.6211  20
  -1   4   9 639.083 104.860  25
   1  -4  -9 565.390 95.5433   5
   1   4  -9 607.841 46.3617  15
  -1   4   9 684.484 45.1443  15
   1   4  -9 626.750 46.0300  14
  -1   4   9 661.801 44.1242  14
   1   4  -9 638.999 50.2169  13
   1   4  -9 678.350 41.7858  28
   1   4  -9 665.975 47.5862  29
  -1   4   9 593.960 54.0351  35
  -1   4   9 645.085 56.3042   6
   1   4  -9 716.291 42.0998  27
  -1   4   9 607.471 46.6320  12
   1  -4  -9 696.339 102.784  11
   1   4  -8 5279.17 134.339  20
   1   4  -8 5235.49 135.681  14
  -1   4   8 5496.80 129.954  14
  -1   4   8 5203.76 273.358  25
   1   4  -8 4866.33 134.482  13
   1   4  -8 5400.03 134.188  29
   1   4  -8 5375.36 121.306  28
  -1   4   8 5151.29 149.453  35
  -1   4   8 5320.22 151.244   6
   1  -4  -8 5142.76 265.184   5
  -1   4   8 5016.97 234.060   9
   1   4  -8 5082.06 134.062  15
  -1   4   8 5532.09 129.801  15
   1   4  -8 5146.59 119.308  27
  -1   4   8 5154.07 133.114  12
   1  -4  -8 5058.62 252.818  11
   1   4  -7 1338.60 65.9469  14
  -1   4   7 1473.36 64.3757  14
  -1   4   7 1487.99 146.732  25
   1   4  -7 1291.34 64.2281  13
   1   4  -7 1489.43 67.7447  29
   1   4  -7 1348.60 58.4114  28
   1   4  -7 1356.26 66.5875  15
  -1   4   7 1401.11 62.9635  15
  -1   4   7 1486.78 77.2872   6
   1  -4  -7 1373.69 135.746   5
  -1   4   7 1228.12 111.125   9
   1   4  -7 1295.52 57.4091  27
  -1   4   7 1402.77 66.6111  12
   1  -4  -7 1239.44 124.740  11
  -1   4   7 1491.70 76.9161  35
   1   4  -6 4157.83 120.724  15
  -1   4   6 4749.52 120.976  15
  -1   4   6 4507.76 240.702  25
   1   4  -6 4542.93 122.751  29
  -1   4   6 4504.59 131.802  35
   1  -4  -6 4347.86 230.173   5
  -1   4   6 4326.29 132.855   6
  -1   4   6 4362.96 200.474   9
   1   4  -6 4470.97 111.339  28
   1   4  -6 4461.18 110.501  27
  -1   4   6 4561.01 122.934  12
   1  -4  -6 4215.01 216.708  11
  -1   4   6 4304.41 116.005  14
   1   4  -6 4359.43 123.564  14
   1   4  -5 42320.1 559.312  16
   1   4  -5 43215.3 588.687  15
  -1   4   5 42279.5 577.514  15
  -1   4   5 42692.6 833.624  25
  -1   4   5 40458.8 572.807  29
   1   4  -5 41285.8 581.753  29
  -1   4   5 42722.6 597.575  35
  -1   4   5 41912.1 603.169   6
   1  -4  -5 41668.5 819.293   5
  -1   4   5 41309.4 738.826   9
   1   4  -5 42054.1 563.469  28
   1   4  -5 42428.2 563.890  27
  -1   4   5 42223.3 580.782  12
   1  -4  -5 41825.6 783.454  11
  -1   4   5 41626.4 576.404  14
   1   4  -5 43176.7 588.441  14
  -1   4   4 1306.92 62.5917  15
   1   4  -4 949.989 55.3358  15
   1   4  -4 941.692 49.8347  16
  -1   4   4 984.456 108.170  25
  -1   4   4 1052.40 56.3443  29
  -1   4   4 1046.68 59.1870  35
  -1   4   4 1043.77 62.5911   6
   1  -4  -4 1169.32 113.953   5
  -1   4   4 998.668 88.1391   9
   1   4  -4 935.900 51.3432  28
   1   4  -4 960.110 51.2848  27
  -1   4   4 1071.06 59.0595  12
   1  -4  -4 1010.09 100.042  11
  -1   4   4 1221.24 60.5986  14
   1   4  -4 964.360 55.5463  14
   1  -4  -3 14959.2 414.562   5
  -1   4   3 15261.0 277.630   6
   1   4  -3 15286.1 253.129  27
   1   4  -3 15333.3 254.173  28
  -1   4   3 15326.8 264.134  15
   1   4  -3 15232.8 265.533  15
   1   4  -3 15408.5 252.877  16
   1   4  -3 14745.5 261.227  29
  -1   4   3 14615.6 261.567  29
  -1   4   3 16039.9 428.546  25
  -1   4   3 15350.0 263.980  14
   1   4  -3 15168.5 265.139  14
  -1   4   3 15386.6 267.051  35
  -1   4   3 15511.0 264.528  12
   1  -4  -3 14621.8 374.647  11
  -1   4   2 71.8965 23.7617  14
   1   4  -2 97.3966 24.1140  14
   1   4  -2 99.1081 22.9583  28
  -1   4   2 80.8522 39.6586  25
  -1   4   2 87.0843 27.5844   6
   1   4  -2 116.070 25.4390  15
  -1   4   2 84.4860 23.5035  15
   1   4  -2 81.8074 23.0015  16
   1   4  -2 94.0626 23.4579  27
   1   4  -2 85.1752 25.0393  29
  -1   4   2 127.098 25.6093  29
   1  -4  -2 102.072 46.0387   5
  -1   4   1 1883.64 126.496  25
   1   4  -1 1641.08 74.4072  12
   1   4  -1 1622.17 70.1590  14
  -1   4   1 1737.68 74.3175  14
  -1   4   1 1674.40 72.2616  29
   1   4  -1 1716.77 71.0785  29
   1  -4  -1 1712.78 121.954   5
   1   4  -1 1673.63 73.3561   6
  -1   4   1 1767.49 77.3600   6
   1   4  -1 1670.94 67.4063  16
   1   4  -1 1652.57 70.6138  15
  -1   4   1 1764.37 74.5783  15
  -1   4   0 1480.05 69.3268  15
   1   4   0 1414.73 61.5386  35
  -1   4   0 1526.44 69.8822  14
   1   4   0 1478.26 69.8323  12
  -1   4   0 1465.70 67.4459  29
   1   4   0 1589.32 67.6962  29
  -1  -4   0 1190.64 94.0339   5
   1  -4   0 1416.11 104.885   5
   1   4   0 1574.47 70.7025   6
  -1   4   0 1409.19 69.2098   6
  -1   4   0 1493.01 106.194  25
   1   4   1 41835.6 584.232  12
  -1   4  -1 41427.7 560.270   1
   1   4   1 42199.0 569.724  35
  -1   4  -1 41697.8 582.956  14
  -1   4  -1 42509.0 585.151  15
   1   4   1 40877.5 567.255  29
  -1   4  -1 40991.6 579.115  29
   1   4   1 40867.5 709.528  25
  -1   4  -1 40109.0 677.804  25
   1   4   1 42281.2 585.396   6
   1  -4   1 41510.9 698.992   5
  -1  -4  -1 41293.8 731.695   5
   1   4   2 957.501 59.0581  12
  -1   4  -2 890.988 47.9627   1
   1   4   2 855.969 51.2917  35
   1   4   2 963.723 53.9648  15
  -1   4  -2 927.221 56.1181  14
   1   4   2 941.875 53.5505  14
  -1   4  -2 899.258 55.3150  15
  -1   4  -2 838.761 53.7631  29
   1   4   2 850.392 49.3935  29
   1   4   2 832.020 85.9471  25
  -1   4  -2 1017.20 58.6941  24
   1   4   2 906.567 57.7538   6
  -1   4  -3 6258.30 136.588   1
   1   4   3 6328.14 146.962  15
   1   4   3 6405.33 246.932  25
  -1   4  -3 6239.75 153.271  24
  -1   4  -3 6124.58 146.523  13
  -1   4  -3 6225.16 133.406  28
   1   4   3 6301.66 157.234   6
   1   4   3 6453.63 150.552  35
  -1   4  -3 6248.43 151.891  29
   1   4   3 6477.86 142.888  29
   1   4   3 6260.78 146.070  14
  -1   4  -3 6059.29 131.549  27
   1   4   3 6155.68 155.567  12
   1   4   4 16054.8 263.882  14
  -1   4  -4 14884.2 264.901  13
  -1   4  -4 14567.8 241.022  28
  -1   4  -4 14662.5 240.609  27
   1   4   4 15236.2 278.857   6
   1   4   4 14979.4 267.920  35
   1   4   4 15644.5 262.203  15
   1   4   4 14902.9 252.064  29
  -1   4  -4 15193.5 247.765   1
  -1   4  -4 15252.8 272.318  24
   1   4   4 15152.1 412.824  25
   1   4   4 14923.2 273.019  12
  -1   4  -5 46130.6 640.462  15
   1   4   5 45237.6 614.344  14
  -1   4  -5 45581.3 638.137  14
   1   4   5 46386.4 616.427  15
  -1   4  -5 46241.1 600.144   1
  -1   4  -5 45040.5 629.964  29
   1   4   5 44932.0 600.006  29
  -1   4  -5 44532.3 625.119  13
  -1   4  -5 44230.3 586.919  27
  -1   4  -5 44587.5 587.998  28
   1   4   5 46771.7 646.437   6
   1   4   5 46797.4 858.427  25
  -1   4  -5 44434.8 631.383  24
   1   4   5 45827.2 635.263  12
   1   4   5 45346.7 632.174  35
   1   4   6 4424.70 118.399  15
  -1   4  -6 4267.06 107.582   1
  -1   4  -6 4749.91 131.710  13
   1   4   6 4465.30 129.099  35
  -1   4  -6 4023.81 122.633  29
  -1   4  -6 4210.02 125.283  24
   1   4   6 4364.10 227.134  25
   1   4   6 4226.77 128.079  12
  -1   4  -6 4207.40 115.495  20
   1   4   6 4327.71 117.215  14
  -1   4  -6 4273.16 129.301  14
  -1   4  -6 4452.05 131.925  15
  -1   4  -7 13730.3 265.340  13
   1   4   7 14704.3 255.007  15
  -1   4  -7 14492.4 273.424  14
   1   4   7 14723.2 254.966  14
  -1   4  -7 14852.7 276.648  15
  -1   4  -7 15076.8 266.905  29
   1   4   7 13721.0 266.951  12
  -1   4  -7 14358.9 256.613  20
  -1   4  -7 13892.1 265.460  24
   1   4   7 14325.1 442.604  25
  -1   4  -8 22580.5 374.536  13
   1   4   8 22345.5 373.243  12
   1   4   8 21992.5 354.734  16
  -1   4  -8 22551.6 379.742  14
  -1   4  -8 22746.2 381.244  15
  -1   4  -8 22902.9 364.075  29
  -1   4  -8 23171.0 364.674  20
  -1   4  -8 22430.6 369.469  24
   1   4   8 21974.5 583.708  25
  -1   4  -8 21838.4 365.909  17
  -1   4  -9 12475.9 253.154  13
   1   4   9 12788.1 251.379  12
   1   4   9 12248.8 251.820  35
   1   4   9 11961.9 231.982  16
  -1   4  -9 12898.9 254.198  15
  -1   4  -9 12706.2 252.507  14
  -1   4  -9 12732.3 239.683  29
  -1   4  -9 12893.3 246.215  20
  -1   4  -9 12420.3 245.645  24
   1   4   9 12472.4 430.402  25
  -1   4  -9 12071.0 244.510  17
   1   4  10 359.283 44.6146  12
   1   4  10 353.045 44.5202  35
   1   4  10 361.012 39.3288  16
  -1   4 -10 350.197 44.3990  17
  -1   4 -10 358.423 43.2733  15
  -1   4 -10 387.570 38.9616  29
  -1   4 -10 323.725 40.6450  14
  -1   4 -10 421.187 48.9805  13
  -1   4 -10 332.940 40.1617  20
   1   4  10 312.932 82.1156  25
  -1   4 -10 322.499 39.7952  24
  -1   4 -11 253.391 39.5973  17
   1   4  11 212.144 30.9643  16
   1   4  11 292.123 82.5213  25
  -1   4 -11 218.246 35.9481  24
  -1   4 -11 183.717 35.9589  14
  -1   4 -11 213.821 38.7869  13
  -1  -4 -11 348.136 84.7229  11
   1   4  11 273.304 40.6068  12
   1   4  11 361.630 47.0969   6
  -1   4 -11 203.661 38.2125  15
  -1   4 -11 218.280 31.7559  29
   1   4  11 278.181 42.0031  35
  -1   4 -11 199.471 36.7800  20
   1   4  12 5150.37 130.477  16
  -1   4 -12 5100.32 142.331  24
   1   4  12 5399.19 291.653  25
  -1   4 -12 5111.95 153.658  13
  -1  -4 -12 5394.45 291.182  11
   1   4  12 5401.67 150.223  12
   1   4  12 5432.73 165.982   6
  -1   4 -12 5345.68 150.893  15
  -1   4 -12 5210.99 148.756  14
  -1   4 -12 5531.07 132.722  29
  -1   4 -12 5405.20 151.616  20
   1   4  12 5498.21 156.566  35
  -1   4 -12 5300.71 151.155  17
   1   4  13 48379.8 646.592  16
  -1   4 -13 48983.4 675.261  24
  -1   4 -13 48300.5 700.191  13
   1   4  13 49302.1 684.830  12
  -1  -4 -13 47139.3 1000.53  11
   1   4  13 48318.0 714.171   6
  -1   4 -13 49063.5 684.502  15
  -1   4 -13 48321.0 683.013  14
  -1   4 -13 49478.7 642.169  29
   1   4  13 48779.5 694.680  35
  -1   4 -13 47958.6 689.321  20
  -1   4 -13 49511.3 689.342  17
  -1   4 -14 3992.66 134.976  13
  -1  -4 -14 4000.85 254.341  11
   1   4  14 4140.42 126.387  12
  -1  -4 -14 3627.43 242.631   5
   1   4  14 3895.61 141.887   6
  -1   4 -14 3928.61 123.642  15
  -1   4 -14 3965.76 123.486  14
  -1   4 -14 3961.35 129.564  20
   1   4  14 3975.37 102.402  16
  -1   4 -14 3950.52 119.827  24
   1   4  14 3866.78 128.668  35
  -1   4 -14 4097.63 128.863  17
  -1   4 -15 13598.5 273.878  13
   1   4  15 13859.7 256.659  12
  -1  -4 -15 13106.0 464.595  11
   1   4  15 13526.0 284.806   6
  -1   4 -15 13882.4 254.603  14
  -1   4 -15 13694.3 253.119  15
  -1   4 -15 13747.4 267.395  20
  -1   4 -15 13381.5 246.112  24
   1   4  15 14074.4 267.202  35
  -1   4 -15 14006.7 264.436  17
   1   4  16 2.91632 29.5440   6
  -1   4 -16-21.7501 23.1560  24
  -1   4 -16 7.41057 20.9078  15
  -1   4 -16 22.5888 26.9363  17
   1   4  16 26.0385 26.8197  12
  -1   4 -16 2.49011 28.3732  20
   1   4  16 25.8635 26.6629  35
  -1   4 -16 29.1451 29.9010  13
  -1   4 -16 14.9428 20.9768  14
   1   4  17 388.066 45.0237   6
   1   4  17 300.810 37.3755  35
  -1   4 -17 390.934 43.0913  20
  -1   4 -17 320.524 38.6833  17
  -1   4 -17 372.087 44.6959  13
   1   4  18 111.451 30.3797   6
  -1   4 -18 69.7301 27.3205  20
  -1   4 -18 115.715 28.0014  17
   1   4  18 82.0662 24.1570  35
  -1   4 -19 1450.27 64.8576  20
   1   4  19 1468.48 69.4556   6
   1   4  19 1414.12 56.5215  35
   1   4  20-7.02712 20.9501   6
   1   4  20 37.3439 15.6058  35
   1   4  21 3849.67 93.5781   6
   1   4  21 3209.94 63.2597  35
  -1   5  19 756.362 32.3956  35
  -1   5  18 9.16493 16.2643  35
  -1   5  17 2131.78 71.2124   6
  -1   5  17 2138.36 70.6895  35
  -1   5  16 39.3535 23.7077   6
  -1   5  16 46.8842 22.3569  35
  -1   5  15 4491.14 121.864   6
  -1   5  15 4267.20 92.2400  16
  -1   5  15 4525.47 121.126  35
  -1   5  14 1.38513 15.9326  16
  -1   5  14 32.2797 26.6447   6
   1   5 -13 5764.17 116.846  29
  -1   5  13 5683.86 152.381   6
   1   5 -13 5647.30 133.036  13
  -1   5  13 5401.29 127.267  16
  -1   5  12 805.552 49.2736  16
   1   5 -12 815.176 44.5016  15
  -1   5  12 866.105 62.0603   6
   1   5 -12 823.740 44.9016  14
   1   5 -12 818.320 44.7871  29
   1   5 -12 822.730 49.7099  13
   1   5 -11 1654.27 69.1810  13
  -1   5  11 1537.47 70.4525  16
   1   5 -11 1670.87 66.4147  15
  -1   5  11 1585.17 80.4100  35
  -1   5  11 1641.83 83.7877   6
   1   5 -11 1695.17 57.6876  27
   1   5 -11 1558.83 64.9472  14
   1   5 -11 1550.64 55.6328  28
   1   5 -11 1653.22 66.2006  29
   1   5 -10-18.9688 24.7797  13
   1   5 -10 61.7896 23.3252  14
   1   5 -10 6.73248 18.0313  27
  -1   5  10 8.07724 29.4874  35
   1   5 -10 13.1299 21.0663  29
   1   5 -10 29.5888 18.4401  28
   1   5 -10 34.6054 22.6257  15
   1  -5 -10 83.9777 55.9803   5
  -1   5  10 85.1010 33.6799   6
   1   5  -9 16619.0 280.134  13
  -1   5   9 17105.3 320.765   6
   1  -5  -9 17560.5 528.900   5
  -1   5   9 16946.5 313.683  35
   1   5  -9 17446.4 267.839  28
   1   5  -9 17773.1 292.038  29
   1   5  -9 17105.7 266.578  27
   1   5  -9 17401.2 291.680  14
   1   5  -9 17412.6 291.152  15
  -1   5   9 17749.8 526.770  25
  -1   5   8 290.208 44.2569   6
  -1   5   8 339.783 44.5031  35
   1   5  -8 285.674 35.9839  29
   1   5  -8 292.462 31.4136  28
   1   5  -8 276.834 31.9719  27
   1   5  -8 297.903 37.2188  15
   1   5  -8 329.437 37.8113  14
   1  -5  -8 309.818 82.0781   5
  -1   5   8 241.358 69.9162  25
   1  -5  -7 6676.75 306.663   5
  -1   5   7 6725.47 177.960   6
   1   5  -7 6735.83 144.296  28
   1   5  -7 6900.00 161.875  29
   1   5  -7 6819.76 144.940  27
   1   5  -7 6662.11 160.718  14
  -1   5   7 6787.98 153.951  14
   1   5  -7 6728.79 161.127  15
  -1   5   7 6934.32 155.151  15
  -1   5   7 6267.54 292.614  25
  -1   5   7 6787.94 172.893  35
  -1   5   6 6901.60 180.344   6
   1  -5  -6 7045.29 309.080   5
  -1   5   6 6710.85 169.861  35
   1   5  -6 6951.18 165.082  29
  -1   5   6 6905.50 153.655  29
   1   5  -6 6915.98 148.217  28
   1   5  -6 6958.06 148.544  27
   1   5  -6 6793.11 164.203  14
  -1   5   6 6851.09 158.545  14
   1   5  -6 6728.87 139.196  16
  -1   5   6 6888.56 159.354  15
   1   5  -6 6773.94 164.089  15
  -1   5   6 6406.79 290.428  25
   1  -5  -5 27.1716 51.3548   5
   1   5  -5 61.5295 22.1920  16
   1   5  -5 5.47426 22.6877  28
   1   5  -5 25.5205 22.4826  27
  -1   5   5 14.7784 27.6628  35
   1   5  -5 23.5633 25.6740  15
  -1   5   5 38.8057 25.3720  15
  -1   5   5 29.1459 23.4961  29
  -1   5   5 43.5947 34.9578   6
  -1   5   5 17.4588 36.3209  25
   1   5  -5 16.5362 26.0060  14
  -1   5   5 10.8987 24.6008  14
   1  -5  -4 26585.5 620.245   5
  -1   5   4 27400.0 444.735   6
   1   5  -4 27143.9 421.597  14
  -1   5   4 26564.2 415.607  14
   1   5  -4 27076.9 400.598  27
   1   5  -4 27143.7 400.763  28
   1   5  -4 26782.1 417.615  29
  -1   5   4 26549.0 412.581  29
   1   5  -4 27041.9 397.087  16
  -1   5   4 26680.8 415.474  15
   1   5  -4 27112.9 421.286  15
  -1   5   4 27010.3 418.261  35
  -1   5   4 26072.1 604.438  25
  -1   5   3 37307.1 534.939  14
   1   5  -3 36354.5 534.700  14
   1   5  -3 36252.1 516.104  28
   1   5  -3 36119.9 515.901  27
   1   5  -3 36335.6 531.015  29
  -1   5   3 36629.9 531.540  29
  -1   5   3 36673.2 532.890  15
   1   5  -3 36961.1 536.139  15
   1   5  -3 36703.0 514.219  16
  -1   5   3 36507.7 524.985  35
   1   5  -2 27303.5 427.712  14
  -1   5   2 27816.7 429.354  14
   1   5  -2 27106.7 423.390  29
  -1   5   2 27069.7 428.341  29
   1   5  -2 27915.5 415.416  28
   1   5  -2 27830.6 414.718  27
  -1   5   2 27183.0 426.916  15
   1   5  -2 27368.1 411.903  16
   1   5  -2 27712.3 429.544  15
  -1   5   2 27265.9 411.366  35
  -1   5   1 11819.8 222.870   1
  -1   5   1 11278.8 232.598  14
   1   5  -1 11352.5 229.352  14
  -1   5   1 11476.1 232.606  29
   1   5  -1 11433.8 228.406  29
   1   5  -1 11444.4 222.982  27
   1   5  -1 11810.9 225.492  28
  -1   5   1 11601.5 213.083  35
  -1   5   1 11661.5 235.127  15
   1   5  -1 11417.7 221.939  16
   1   5  -1 11480.6 230.442  15
   1   5   0 264.107 33.8674  35
   1   5   0 223.581 34.6433  16
   1   5   0 280.054 36.5689  28
   1   5   0 302.404 36.5270  27
   1   5   0 215.498 35.6740  29
  -1   5   0 230.031 37.9020  29
  -1   5   0 182.231 35.0184  14
  -1   5   0 202.381 37.3000  15
  -1   5   0 158.930 29.2150   1
  -1   5  -1 24776.8 374.097   1
   1   5   1 24224.9 386.424  27
  -1   5  -1 24569.1 376.408  27
   1   5   1 24661.7 387.684  16
  -1   5  -1 23885.8 397.434  15
   1   5   1 24245.2 386.958  28
  -1   5  -1 24901.8 377.929  28
  -1   5  -1 24660.3 400.343  29
   1   5   1 24844.1 386.403  29
   1   5   1 24800.7 379.466  35
  -1   5  -1 24512.8 399.980  14
   1   5   2 13744.1 267.472   6
   1   5   2 13207.2 262.600  12
   1   5   2 12924.4 247.187  15
   1   5   2 13113.2 248.163  16
  -1   5  -2 13018.3 258.797  15
   1   5   2 12838.9 246.731  14
  -1   5  -2 12581.3 255.688  14
  -1   5  -2 13054.9 231.359   1
   1   5   2 12981.4 241.594  29
  -1   5  -2 12762.8 255.798  29
  -1   5  -2 12794.4 231.682  27
  -1   5  -2 13087.0 233.667  28
   1   5   2 13076.7 242.406  35
  -1   5  -3-3.60496 22.4100  28
  -1   5  -3 34.5164 29.8187  14
   1   5   3 8.96967 23.6566  14
   1   5   3 31.0132 31.6635   6
  -1   5  -3 19.6279 19.9419   1
  -1   5  -3 1.79380 21.7604  27
   1   5   3 56.9929 27.7703  35
   1   5   3 20.7595 22.3820  29
  -1   5  -3 46.6335 31.6901  29
   1   5   3 26.9169 35.1615  12
  -1   5  -3 13.2595 27.8202  15
   1   5   3 40.3229 26.0078  15
   1   5   4 19062.7 338.321   6
   1   5   4 18294.9 327.451  12
  -1   5  -4 18329.6 290.286   1
   1   5   4 18493.9 317.133  35
  -1   5  -4 18326.6 298.809  16
   1   5   4 18331.6 312.052  15
   1   5   4 18194.4 301.637  29
  -1   5  -4 18438.5 289.109  27
  -1   5  -4 18683.0 290.135  28
   1   5   4 18149.7 311.638  14
   1   5   5 20021.2 354.831   6
  -1  -5  -5 19854.1 525.833   5
   1   5   5 19674.4 326.377  15
   1   5   5 19581.2 331.983  16
  -1   5  -5 18913.3 304.612  16
  -1   5  -5 19894.3 298.069  28
  -1   5  -5 19460.7 296.296  27
  -1   5  -5 19204.9 300.863   1
   1   5   5 19444.4 342.799  12
   1   5   5 20063.9 328.074  14
   1   5   5 20000.1 336.690  35
   1   5   5 19735.2 309.583  29
   1   5   6 6087.28 134.783  29
   1   5   6 6126.13 170.911   6
  -1  -5  -6 6334.32 290.311   5
   1   5   6 5797.58 159.874  12
   1   5   6 6007.39 157.864  35
  -1   5  -6 6059.08 164.031  15
   1   5   6 6196.81 152.411  15
   1   5   6 6021.13 154.440  16
  -1   5  -6 5965.91 125.023  27
  -1   5  -6 6087.52 159.342  29
  -1   5  -6 5906.19 124.693  28
   1   5   6 6246.38 153.251  14
  -1   5  -6 5988.59 163.391  14
   1   5   7 158.718 34.5647  35
   1   5   7 163.769 32.1291  16
  -1   5  -7 132.969 33.2512  29
  -1  -5  -7 224.191 71.6916   5
   1   5   7 179.165 37.7949  12
  -1   5  -7 178.699 36.7332  14
  -1   5  -7 178.196 35.6621  15
   1   5   8 10129.3 220.128  35
   1   5   8 10247.9 210.652  16
  -1   5  -8 10153.2 221.422  15
  -1   5  -8 10289.6 213.199  13
  -1  -5  -8 10720.9 404.648   5
   1   5   8 9891.28 218.307  12
  -1   5  -8 10938.1 217.481  29
  -1   5  -8 10205.3 221.595  14
   1   5   9 7022.85 177.680  35
   1   5   9 7346.94 168.344  16
  -1   5  -9 7530.08 180.500  15
  -1   5  -9 7497.76 175.556  13
   1   5   9 7275.70 178.688  12
  -1   5  -9 7734.14 173.070  29
  -1   5  -9 7340.36 179.228  14
   1   5  10 4001.53 115.676  16
  -1   5 -10 4501.20 131.216  15
  -1  -5 -10 4588.00 266.555   5
  -1   5 -10 4295.09 127.566  13
   1   5  10 4116.31 126.332  12
  -1   5 -10 4186.02 118.427  29
  -1   5 -10 4257.14 128.489  14
  -1   5 -11 19277.7 330.743  13
  -1   5 -11 20106.8 334.323  14
   1   5  11 19604.1 331.539  12
  -1   5 -11 20382.6 316.352  29
   1   5  11 19722.7 314.917  16
  -1   5 -11 19941.2 332.645  15
   1   5  12 2115.88 88.5968  35
   1   5  12 2163.69 75.5503  16
  -1   5 -12 2031.34 81.6511  15
  -1   5 -12 2157.80 87.3563  13
   1   5  12 2024.32 93.5157   6
   1   5  12 2136.59 84.6015  12
  -1   5 -12 2036.28 72.0429  29
  -1   5 -12 2051.30 82.2533  14
   1   5  13 9262.51 169.829  16
  -1   5 -13 9252.56 185.193  15
  -1   5 -13 9149.58 184.668  14
   1   5  13 9883.23 200.745  35
   1   5  13 9532.78 211.626   6
  -1   5 -13 9088.25 163.720  29
  -1   5 -13 9271.71 193.680  13
   1   5  13 9068.05 184.736  12
   1   5  14 2292.14 85.2909  35
  -1   5 -14 2186.76 75.1998  15
   1   5  14 2347.90 67.2347  16
   1   5  14 2137.03 76.1664  12
  -1   5 -14 2137.09 74.8861  14
   1   5  14 2325.02 94.6892   6
  -1   5 -14 2280.92 84.4409  13
   1   5  15 8675.55 188.721   6
   1   5  15 8904.66 177.736  35
  -1   5 -15 9034.23 178.033  13
   1   5  16 187.668 30.3156   6
   1   5  16 144.099 25.3682  35
  -1   5 -16 92.3885 24.3344  13
   1   5  17 3814.44 101.283   6
  -1   5 -17 3714.56 92.2589  13
   1   5  17 3714.07 90.0088  35
   1   5  18 23.5818 11.3798  27
   1   5  18 21.9772 14.7242  35
   1   5  18 12.9163 10.9401  28
   1   5  18 14.6900 15.8566   6
   1   5  19 3433.79 65.9690  35
  -1   6  15 565.771 26.5494  28
  -1   6  15 632.723 28.0591  27
  -1   6  15 595.076 25.6570  35
  -1   6  14 1177.65 41.5981  28
  -1   6  14 1176.88 42.0656  27
  -1   6  14 1148.27 40.9003  35
  -1   6  13 2553.50 67.5578  35
  -1   6  13 2511.46 57.6024  16
  -1   6  12 674.026 36.8832  35
  -1   6  12 632.771 32.4731  16
   1   6 -11 793.450 35.5620  29
  -1   6  11 778.559 42.3672  35
  -1   6  11 711.173 37.9989  16
  -1   6  10 1290.38 54.8048  35
  -1   6  10 1327.52 54.0021  16
  -1   6  10 1228.42 52.6515   1
   1   6 -10 1391.89 50.9662  29
  -1   6   9 2216.84 73.7643  35
   1   6  -9 2219.42 65.3056  15
  -1   6   9 2130.85 73.3301  16
   1   6  -9 2163.20 64.4832  14
  -1   6   9 2119.98 71.1563   1
   1   6  -9 2271.13 69.9513  29
  -1   6   8 2410.16 77.6063  35
   1   6  -8 2243.00 70.5995  15
  -1   6   8 2423.65 80.6972  16
   1   6  -8 2420.42 72.8761  14
   1   6  -8 2361.48 75.6593  29
  -1   6   8 2143.30 73.3503   1
  -1   6   7 624.160 41.1033   1
   1   6  -7 768.195 45.6368  29
   1   6  -7 809.909 44.2014  15
  -1   6   7 703.511 46.4502  16
   1   6  -7 762.145 37.9679  27
   1   6  -7 739.500 37.4807  28
  -1   6   7 749.350 44.7938  35
   1   6  -7 741.043 43.0195  14
  -1   6   6 2661.69 73.1343  29
   1   6  -6 2805.31 86.0665  15
  -1   6   6 2802.62 91.9339  16
   1   6  -6 2855.60 76.8234  27
   1   6  -6 2736.43 75.2135  28
  -1   6   6 2845.20 84.5705  35
   1   6  -6 2803.00 86.0438  14
  -1   6   5 3350.45 95.8012  14
   1   6  -5 3366.54 97.1260  14
   1   6  -5 3523.65 98.9437  15
  -1   6   5 3333.92 95.9625  15
  -1   6   5 3164.18 98.7768  28
   1   6  -5 3328.54 87.1608  27
  -1   6   5 3235.22 87.1962  29
   1   6  -5 3313.41 86.8981  28
  -1   6   5 3192.20 89.4194  35
  -1   6   5 3413.25 101.843  27
   1   6  -4 38.3615 23.9497  15
  -1   6   4 15.8558 21.1007  15
   1   6  -4 33.1011 19.7965  28
  -1   6   4-7.55786 23.5853  28
   1   6  -4 32.9161 23.4520  14
  -1   6   4 12.4003 21.7589  14
  -1   6   4 15.9082 18.8059  29
   1   6  -4 27.5757 24.7862  29
   1   6  -4 16.4255 17.1518  16
  -1   6   4 26.6347 22.4895  27
   1   6  -4 44.8189 21.2688  27
   1   6  -3 88.8123 26.6033  15
  -1   6   3 104.719 26.7389  15
   1   6  -3 105.588 25.7518  28
  -1   6   3 186.703 30.1073  28
   1   6  -3 74.7539 28.2122  29
  -1   6   3 97.6912 25.6138  29
   1   6  -3 98.9316 22.0319  16
  -1   6   3 72.2300 25.8518  16
   1   6  -3 79.4511 25.4428  14
  -1   6   3 82.9419 27.0596  14
  -1   6   3 170.199 29.7996  27
   1   6  -3 91.8336 24.6867  27
   1   6  -2 6218.43 142.190  14
  -1   6   2 5840.12 139.829  14
  -1   6   2 5880.47 138.797  29
   1   6  -2 6015.61 130.734  16
  -1   6   2 5950.97 140.542  15
   1   6  -2 6213.33 142.116  15
  -1   6   2 5627.51 140.076  16
   1   6  -2 5855.28 132.474  27
  -1   6   2 6082.47 138.490  27
   1   6  -2 5714.16 131.058  28
  -1   6   2 5676.46 135.697  28
   1   6  -2 5962.03 140.134  29
  -1   6   1 1257.12 63.3676  14
  -1   6   1 1327.94 64.8303  29
   1   6  -1 1262.03 58.6720  16
  -1   6   1 1230.78 62.6672  15
  -1   6   1 1360.52 64.2231  16
  -1   6   1 1232.60 58.6963  28
  -1   6   1 1305.36 59.7312  27
   1   6  -1 1345.51 61.5092  27
   1   6  -1 1260.76 59.6193  28
   1   6  -1 1447.57 66.5863  29
  -1   6   0 3803.45 111.495  14
  -1   6   0 3634.05 110.412  29
   1   6   0 3722.73 104.193  16
  -1   6   0 3777.49 107.774  16
  -1   6   0 3764.19 110.357  15
  -1   6   0 3952.43 103.130  27
   1   6   0 3855.28 107.330  27
   1   6   0 3844.99 107.161  28
  -1   6   0 3834.71 101.791  28
   1   6   0 3745.22 107.085  29
  -1   6  -1 534.599 45.8129  14
  -1   6  -1 548.110 46.0785  29
   1   6   1 548.808 42.5459  16
  -1   6  -1 532.316 44.9189  15
  -1   6  -1 602.707 43.1644  16
  -1   6  -1 552.453 38.8756  27
  -1   6  -1 549.875 38.9171  28
   1   6   1 539.349 42.8939  29
   1   6   2 1757.99 74.3146  14
  -1   6  -2 1855.09 77.7332  14
  -1   6  -2 1868.28 78.2935  29
  -1   6  -2 1723.23 67.1510  16
   1   6   2 1723.00 73.5307  15
  -1   6  -2 1921.24 78.6931  15
   1   6   2 1674.19 70.7761  16
   1   6   2 1782.30 73.8819  27
  -1   6  -2 1858.54 64.2588  28
  -1   6  -2 1870.36 64.2398  27
   1   6   2 1797.20 74.2015  28
   1   6   2 1722.32 69.0198  29
  -1   6  -3 20807.7 338.729  14
   1   6   3 21753.2 336.211  27
   1   6   3 21163.7 334.026  28
  -1   6  -3 21336.6 303.885  27
  -1   6  -3 21605.2 304.152  28
  -1   6  -3 20870.7 338.688  29
   1   6   3 20908.7 318.058  29
   1   6   3 21182.2 330.234  16
  -1   6  -3 21259.4 314.818  16
  -1   6  -3 21021.6 338.853  15
   1   6   4 5931.87 126.273  29
  -1   6  -4 5986.75 145.978  29
   1   6   5 5.10659 17.1059  29
   1   6   5 193.536 27.9845  35
   1   6   6 313.133 34.2149  16
   1   6   6 310.814 33.4432  35
  -1   6  -6 255.739 34.6906  15
  -1   6  -6 294.462 35.1543  14
   1   6   6 298.415 25.1194  29
   1   6   7 6664.22 145.434  16
  -1   6  -7 6821.35 151.925  15
   1   6   7 6873.48 151.868  27
   1   6   7 6778.50 151.159  28
  -1   6  -7 7119.08 150.862  29
   1   6   7 6972.09 148.417  35
  -1   6  -7 6814.88 152.799  14
   1   6   8 1593.50 63.1507  16
  -1   6  -8 1575.44 65.4657  15
   1   6   8 1699.48 68.4408  27
   1   6   8 1615.21 66.7454  28
  -1   6  -8 1600.65 64.5896  29
   1   6   8 1588.24 64.7332  35
  -1   6  -8 1555.58 65.6143  14
  -1   6  -9 12.7088 19.8293  14
  -1   6  -9-7.88799 19.2174  15
   1   6   9 7.13394 18.2287  16
   1   6   9 36.1527 23.0420  28
  -1   6  -9 32.8933 20.7961  29
   1   6   9 31.4568 21.7057  27
   1   6   9 1.60059 19.5786  35
   1   6  10 8054.39 148.678  16
  -1   6 -10 8381.72 155.668  15
   1   6  10 8024.55 157.568  28
   1   6  10 8160.50 159.096  27
   1   6  10 8180.11 157.940  35
  -1   6 -10 8185.65 154.832  14
  -1   6 -10 8373.32 149.605  29
  -1   6 -11 2940.21 77.6221  15
   1   6  11 3066.98 75.6874  16
   1   6  11 3041.45 82.6290  28
   1   6  11 3197.99 84.9560  27
   1   6  11 3002.29 82.9768  35
  -1   6 -11 2876.32 76.9151  14
  -1   6 -11 3068.01 73.3861  29
  -1   6 -12 408.322 26.3691  14
   1   6  12 392.550 30.6541  27
   1   6  12 414.880 30.6275  28
   1   6  12 409.229 25.2595  16
  -1   6 -12 387.187 25.8560  15
   1   6  13 292.674 24.3462  27
   1   6  13 284.536 23.7831  28
   1   6  14 3047.42 65.8499  27
   1   6  14 3042.13 65.5499  28
   1   6  15 17.3985 8.08358  28
   1   6  15 10.2324 8.09678  27
  -1   7   7 4724.88 77.2414  28
  -1   7   7 5381.91 85.5858  16
  -1   7   7 4700.55 77.3417  27
   1   7  -7 5338.79 84.0784  29
  -1   7   6 3002.83 56.5483  28
  -1   7   6 2993.80 56.6614  27
  -1   7   5 5348.17 93.1594  16
   1   7  -5 5217.82 93.0209  29
  -1   7   4 2727.42 61.7180  16
   1   7  -4 2771.02 62.5127  29
  -1   7   3 1152.18 37.6164  16
   1   7  -3 1088.17 37.5488  29
  -1   7   2 125.453 16.0624  16
  -1   7   2 99.4893 13.8573  29
   1   7  -2 138.965 17.9584  29
   1   7  -1 4712.73 82.4070  28
  -1   7   1 4697.43 84.3725  16
   1   7  -1 4724.67 82.6678  27
  -1   7   1 4723.43 85.6637  29
   1   7  -1 4786.23 88.8185  29
   1   7   0 3083.01 64.1612  27
   1   7   0 3133.10 64.4370  28
   1   7   0 3153.33 66.4839  29
  -1   7   0 3177.10 68.2584  29
   1   7   1 121.285 16.3741  28
   1   7   1 121.092 15.0970  29
  -1   7  -1 113.477 17.2381  29
   1   7   1 127.619 16.3820  27
   1   7   2 2837.92 61.9520  28
   1   7   2 2872.43 62.5260  27
  -1   7  -2 2822.31 65.6553  29
   1   7   2 2754.87 56.6950  29
  -1   7  -2 2994.45 68.8171  15
  -1   7  -2 3021.21 69.1895  14
   1   7   3 6969.83 113.818  28
   1   7   3 6937.32 113.969  27
  -1   7  -3 6816.84 118.244  29
  -1   7  -3 7073.64 119.797  15
  -1   7  -3 7088.65 120.103  14
   1   7   4 344.957 21.5002  27
   1   7   4 341.185 21.2698  28
  -1   7  -4 326.906 23.2234  29
   1   7   5 121.004 15.0106  28
   1   7   5 127.394 14.9972  27
  -1   7  -5 131.448 16.3083  29
  -1   7  -6 161.232 15.5751  14
  -1   7  -6 142.526 15.1301  15
  -1   7  -7 2265.23 48.1243  29
   2   0 -26 2823.82 71.9769  13
   2   0 -25-17.2630 21.9363  13
   2   0 -24 352.322 30.1080  20
   2   0 -24 376.719 40.4385  13
   2   0 -23 15.3072 22.8166  33
   2   0 -23 4.74691 28.1792  13
   2   0 -23 7.43440 22.0666  20
   2   0 -22 9236.14 194.767  33
   2   0 -22 9056.26 195.040  20
   2   0 -22 9511.89 212.629  13
   2   0 -21 57.9206 31.1869  20
   2   0 -21 106.284 73.1153   3
   2   0 -21 18.9847 31.2271  33
   2   0 -21 46.6534 25.6111  34
   2   0 -21 54.0798 36.5044   2
   2   0 -20 54254.1 1117.11   3
   2   0 -20 53685.1 712.212  34
   2   0 -20 54978.4 773.370   2
   2   0 -20 55672.9 761.269  20
  -2   0  20 56691.7 1070.21   9
  -2   0  20 51942.8 1122.67  30
   2   0 -20 55190.0 749.547  33
  -2   0  19-25.8039 55.5641  30
   2   0 -19-9.01337 21.9588  34
   2   0 -19 37.4407 28.3052  33
   2   0 -19-6.03645 29.8306  21
  -2   0  19 10.5081 45.2549   9
   2   0 -19 47.9117 29.5655  20
   2   0 -19 97.5544 69.1412   3
   2   0 -19 20.8221 57.8840   4
   2   0 -19-2.97154 31.3472   2
   2   0 -18 3724.27 129.414   2
   2   0 -18 3881.48 121.666  33
   2   0 -18 3808.62 105.246  34
   2   0 -18 3883.39 133.526  21
   2   0 -18 4204.18 244.479   4
   2   0 -18 3936.90 131.157  20
   2   0 -18 3823.19 252.923   3
  -2   0  18 3918.73 237.439   9
   2   0 -17-2.80700 28.2647   2
   2   0 -17 2.88388 27.2106  21
   2   0 -17 59.1719 49.0425   4
   2   0 -17 67.8821 56.2616   3
   2   0 -17-11.7427 22.7667  33
   2   0 -17 3.38954 19.3109  34
   2   0 -17 16.6019 28.0311  20
  -2   0  17 29.8011 38.2645   9
   2   0 -16 371.353 44.2557   2
   2   0 -16 392.724 44.8486  20
  -2   0  16 503.025 86.7705   9
   2   0 -16 353.316 44.4483  21
   2   0 -16 307.179 31.6914  34
   2   0 -16 515.797 44.6532  33
   2   0 -16 360.906 82.7360   3
   2   0 -16 410.002 80.3758   4
  -2   0  15 8.59880 40.5669   9
   2   0 -15 29.6794 23.6592  20
   2   0 -15 2.04696 19.4486  33
   2   0 -15 1.47063 17.2302  34
   2   0 -15 41.9945 26.7739   2
   2   0 -15 8.67476 43.1390   4
   2   0 -15-9.84260 46.4347   3
   2   0 -15 87.3174 29.2631  21
   2   0 -14 94.2928 29.0588   5
   2   0 -14-11.9096 23.3942  21
   2   0 -14 45.0324 21.8850  33
   2   0 -14 2.27225 24.3683   2
  -2   0  14 47.2630 39.1734   9
   2   0 -14 15.4532 21.6824  32
  -2   0  14 86.3429 35.5018  25
   2   0 -14 36.0030 51.0348   3
   2   0 -14 15.9553 37.6373   4
   2   0 -13 29.0083 38.6740   4
   2   0 -13-8.17725 39.6348   3
  -2   0  13 25.7155 28.0172  25
   2   0 -13-2.07369 23.8522   2
  -2   0  13 28.4773 37.9661   9
   2   0 -13 7.33387 20.3876   5
   2   0 -13-32.0161 35.1030  11
   2   0 -12 63581.9 954.971  11
   2   0 -12 63542.5 1056.78   3
  -2   0  12 62052.9 945.535  25
  -2   0  12 64292.5 1019.89   9
   2   0 -12 62757.5 1057.02  26
   2   0 -12 61592.3 1019.00   4
   2   0 -12 64435.7 818.057   2
   2   0 -12 61989.8 890.974   5
  -2   0  11 142.494 44.3684   9
   2   0 -11 5.88672 34.0169   4
   2   0 -11 111.914 46.3003   3
   2   0 -11 80.4193 45.9398  26
   2   0 -11 89.7123 24.4739   2
   2   0 -11 17.8877 26.3175  11
   2   0 -11 6.59904 19.7643   5
  -2   0  10 80.8769 34.2114   9
   2   0 -10 126.303 40.1368   4
   2   0 -10 99.6948 43.2726   3
   2   0 -10 77.5176 42.4736  26
   2   0 -10 83.4683 20.7722   2
   2   0 -10 103.878 29.6419   5
   2   0  -9 46.8408 31.6839   4
   2   0  -9-5.19962 34.6923   3
   2   0  -9-5.26604 30.4285  26
   2   0  -9-2.81209 19.2784   5
   2   0  -9 6.77759 17.9641   2
   2   0  -8 34430.5 521.613   5
   2   0  -8 34218.5 582.154   4
  -2   0   8 35257.8 577.270   9
   2   0  -8 35963.1 555.025  11
   2   0  -8 34706.7 599.329  26
   2   0  -8 33473.0 596.172   3
   2   0  -7 14.0180 16.0172   5
  -2   0   7 99.3640 29.7583   9
   2   0  -7-9.00687 22.6442  11
   2   0  -7 44.9690 26.8950  26
   2   0  -7 3.66358 23.7557   4
   2   0  -7 80.7150 33.8820   3
   2   0  -6 106817. 1327.29   5
   2   0  -6 106837. 1383.05   4
  -2   0   6 106375. 1370.71   9
   2   0  -6 107425. 1358.59  11
   2   0  -6 107082. 1397.24   3
   2   0  -6 106781. 1398.47  26
   2   0  -5 3.11517 21.9126   3
  -2   0   5 18.4504 20.3107   9
   2   0  -5 3.15619 19.5457  26
   2   0  -4 5977.42 162.581   3
  -2   0   4 6196.88 152.898   9
   2   0  -4 6122.26 138.623   5
   2   0  -3 6.60911 16.2267   5
  -2   0   3 8.71637 15.1402  23
  -2   0   3 12.3394 19.2695   9
   2   0  -2 722948. 8404.60   5
  -2   0   2 742222. 8409.19  23
  -2   0   2 736924. 8426.22   9
  -2   0   1 29.8373 20.7968  10
  -2   0   1 1.57495 14.8620  23
  -2   0   1 47.3384 20.8455   9
  -2   0   0 137400. 1671.73  10
  -2   0  -1 22.0213 19.7429  10
   2   0   1 11.5510 17.6962   5
  -2   0  -2 154967. 1918.84  10
   2   0   2 159783. 1887.42   5
  -2   0  -3 2.78064 23.1384  10
  -2   0  -4 351659. 4161.96  10
   2   0   5 3.50413 23.3791  30
  -2   0  -5 14.4410 24.7471  10
   2   0   6 28389.2 504.219  30
  -2   0  -6 28647.2 505.547  10
   2   0   7 100.283 35.1355  30
  -2   0  -8 195491. 2514.68   3
   2   0   8 198124. 2511.69  30
  -2   0  -9-5.96663 38.1136   3
   2   0   9 34.9644 36.0787  30
  -2   0  -9 12.1409 19.9676   8
  -2   0  -9 4.55022 18.3986   7
  -2   0 -10 50869.1 873.526   3
   2   0  10 50582.9 870.520  30
  -2   0 -10 50549.7 660.352   8
  -2   0 -10 49865.6 658.942   7
  -2   0 -11 7.41952 44.4298   3
   2   0  11 36.5627 41.4625  30
  -2   0 -11 18.7638 20.0144   8
  -2   0 -11 28.1258 21.7695   7
  -2   0 -12 13282.5 408.414   3
   2   0  12 12924.6 401.774  30
  -2   0 -12 13342.5 242.318   8
  -2   0 -12 13241.6 242.015   7
  -2   0 -13 9.03632 43.7987   3
   2   0  13 17.9347 45.6949  30
  -2   0 -13-2.28476 22.1483   7
  -2   0 -13 6.85295 21.7026   8
   2   0  14 403.662 85.0337  30
  -2   0 -14 645.139 52.4707   7
  -2   0 -14 451.713 89.5996   3
  -2   0 -14 491.594 43.1086  33
  -2   0 -14 647.606 51.6513   8
  -2   0 -15 13.7242 26.6084   7
  -2   0 -15 53.3832 59.3605   3
  -2   0 -15 1.90055 21.1336  34
  -2   0 -15-6.97080 24.5119  33
  -2   0 -15-10.8959 27.0920   8
   2   0  15 128.655 65.2979  30
  -2   0 -15 6.30342 19.9623  20
  -2   0 -15 39.7248 48.1362   4
  -2   0 -15 2.19753 22.3959  13
  -2   0 -16 2695.89 100.308  33
  -2   0 -16 2437.76 90.1222  34
  -2   0 -16 2748.33 212.799   3
  -2   0 -16 2377.15 92.9918  13
  -2   0 -16 2550.07 106.029   8
   2   0  16 2555.95 205.323  30
  -2   0 -16 2417.47 89.8740  20
  -2   0 -16 2580.98 108.685   7
  -2   0 -16 2685.66 198.787   4
   2   0  17-11.2796 50.1706   9
  -2   0 -17 12.3089 22.9040  13
   2   0  17-12.2742 49.2109  30
  -2   0 -17-2.63042 27.5947  33
  -2   0 -17 72.5215 25.2015  20
  -2   0 -17-12.1686 50.6293   3
  -2   0 -17 11.0608 53.6115   4
   2   0  18 460.214 102.660  30
  -2   0 -18 465.986 98.0550   4
  -2   0 -18 621.052 116.355   3
  -2   0 -18 464.621 43.2097  20
   2   0  18 575.497 104.630   9
  -2   0 -18 509.656 47.7770  13
  -2   0 -19-22.0069 33.8936   2
  -2   0 -19 22.8313 50.7755   4
  -2   0 -19-12.7913 55.0875   3
  -2   0 -19 15.2346 22.3118  20
  -2   0 -19 17.5716 27.6325  13
   2   0  19-12.9958 61.3102  30
   2   0  19-11.8979 60.6280   9
   2   0  20 15558.0 540.749  30
  -2   0 -20 15396.4 282.081  13
   2   0  20 16023.7 528.227   9
  -2   0 -20 15506.3 308.001   2
  -2   0 -20 16271.9 549.495   3
  -2   0 -20 15752.0 513.115   4
  -2   0 -21-8.74997 31.6115   2
  -2   0 -21 30.3446 25.3930  13
  -2   0 -22 721.163 57.3817   2
  -2   0 -22 752.848 48.0970  13
  -2   0 -23-4.66511 28.2943   2
  -2   0 -24 390.863 37.2273  34
  -2   0 -24 399.968 39.9607   2
  -2   0 -25-3.07005 18.3045   2
  -2   0 -25 2.61382 18.7800  34
  -2   0 -26 855.228 36.5837  34
  -2   0 -26 770.549 35.9633  17
   2   1 -26 1005.95 41.5670  13
   2   1 -25 4261.74 95.3298  20
   2   1 -25 4395.37 107.466  13
   2  -1 -25 4160.23 96.6450  13
   2   1 -24 20673.6 320.260  20
   2  -1 -24 21763.8 326.182  13
   2   1 -24 21077.6 337.376  13
   2  -1 -24 20991.6 320.860  33
   2   1 -23 1199.84 63.9088  20
   2   1 -23 1319.57 71.8234  13
   2  -1 -23 1300.98 65.0920  33
   2  -1 -22-2.19418 29.1776  33
   2   1 -22 24.5747 27.8687  20
   2   1 -22 54.2597 32.2111  13
   2  -1 -21 33.3132 29.7038  33
   2  -1 -21 36.4288 22.6957  34
   2   1 -21 38.3352 29.8362  20
   2   1 -21 47.5246 34.0079  13
   2  -1 -20 4155.03 260.986   4
  -2  -1  20 4333.46 274.867  30
  -2   1  20 4336.33 277.791  30
   2  -1 -20 4638.17 143.426   2
   2   1 -20 4527.84 141.105   2
   2   1 -20 4112.23 111.586  34
   2   1 -20 4247.76 146.279  13
   2  -1 -20 4403.78 132.674  33
   2  -1 -20 4397.89 112.051  34
   2   1 -20 4539.66 128.278  33
   2  -1 -20 4435.49 269.515   3
   2   1 -20 4383.26 266.874   3
   2   1 -20 4380.38 141.819  20
  -2   1  20 4441.48 267.236   9
   2   1 -19 1793.61 73.1269  34
   2  -1 -19 2155.94 188.900   4
   2   1 -19 1816.17 93.6370  21
  -2   1  19 2006.00 183.630   9
   2  -1 -19 1845.16 178.280   3
   2   1 -19 1630.24 166.899   3
   2  -1 -19 1775.92 82.9219  33
   2   1 -19 1833.78 82.2620  33
   2  -1 -19 1886.29 71.7219  34
  -2   1  19 1878.32 184.599  30
  -2  -1  19 1825.82 178.714  30
   2  -1 -19 1741.06 88.7463   2
   2   1 -19 1807.65 90.3179   2
   2   1 -19 1714.10 90.4353  20
   2  -1 -19 1749.88 79.4405  20
   2  -1 -18 10041.0 227.165  32
   2  -1 -18 9903.54 406.086   3
   2   1 -18 10287.6 413.241   3
   2   1 -18 9709.28 192.285  34
   2  -1 -18 9850.31 402.595   4
   2   1 -18 10009.8 232.609  20
   2  -1 -18 10118.8 213.366  20
  -2   1  18 10321.6 410.929   9
   2  -1 -18 10277.4 221.711  21
   2   1 -18 9691.42 230.011  21
   2  -1 -18 10519.9 230.354   2
   2   1 -18 10295.1 228.093   2
   2  -1 -18 9984.70 214.795  33
   2   1 -18 10355.7 213.078  33
   2   1 -17 2196.08 79.0444  34
   2  -1 -17 2499.02 197.093   4
   2   1 -17 2168.42 100.462  20
   2  -1 -17 2425.18 94.3829  20
  -2   1  17 2360.23 189.008   9
   2  -1 -17 2432.57 102.175   2
   2   1 -17 2316.29 98.4734   2
   2  -1 -17 2251.69 98.8095  32
   2  -1 -17 2240.42 188.340   3
   2   1 -17 2438.36 194.749   3
  -2   1  17 2210.27 159.600  25
   2  -1 -17 2419.10 172.620  11
   2   1 -17 2252.19 101.878  21
   2  -1 -17 2322.12 95.3411  21
   2   1 -17 2363.04 90.2805  33
   2  -1 -17 2229.33 91.0287  33
   2   1 -16 1540.23 81.8547  21
   2  -1 -16 1521.37 76.8850  21
  -2   1  16 1657.02 155.659   9
  -2  -1  16 1605.36 128.976   9
   2  -1 -16 1767.48 128.869   5
   2   1 -16 1662.98 86.7921  20
   2  -1 -16 1699.57 78.2306  20
   2  -1 -16 1581.20 156.700   4
   2   1 -16 1549.45 65.2382  34
   2   1 -16 1597.88 80.0002   2
   2  -1 -16 1575.98 80.3464   2
   2  -1 -16 1684.30 141.544  11
   2   1 -16 1538.99 71.0014  33
   2  -1 -16 1544.15 73.7413  33
   2  -1 -16 1803.65 164.890   3
   2   1 -16 1591.53 155.512   3
   2  -1 -16 1628.49 81.1150  32
  -2   1  16 1484.10 132.414  25
   2   1 -15 32.7838 25.9580  20
   2  -1 -15 24.7594 26.5529   2
   2   1 -15 34.1206 28.4256   2
   2   1 -15 17.6775 19.5382  33
   2  -1 -15 27.9493 23.5480  33
   2   1 -15 46.0722 29.3748  21
   2  -1 -15 30.9060 22.8967  21
   2  -1 -15 71.7426 27.0953  32
   2  -1 -15 19.7243 45.2170   3
   2   1 -15 29.1523 50.6834   3
   2  -1 -15 9.94237 50.6644   4
   2   1 -15 35.8221 36.5092   4
   2  -1 -15 6.57157 41.3382   5
  -2   1  15 136.061 48.7472  25
  -2  -1  15 20.7728 34.4353   9
  -2   1  15-9.73614 39.0363   9
   2  -1 -15 32.0267 40.8009  11
   2   1 -14 924.010 94.5152   4
   2  -1 -14 1048.24 57.3902  33
   2  -1 -14 1123.47 110.973  11
   2   1 -14 1168.60 62.9662  32
   2  -1 -14 1163.33 64.1616  32
   2  -1 -14 1183.18 102.884   5
   2  -1 -14 1222.32 127.158   3
   2   1 -14 953.118 116.596   3
   2  -1 -14 1079.29 60.2957  21
   2   1 -14 1096.13 65.6932  20
   2  -1 -14 1099.55 62.8208   2
   2   1 -14 1033.92 61.0976   2
  -2   1  14 1119.72 111.229  25
  -2   1  14 1068.29 117.496   9
  -2  -1  14 1143.29 102.855   9
   2  -1 -13 637.171 76.7478   5
   2  -1 -13 800.138 98.6617   3
   2   1 -13 737.911 96.5781   3
  -2  -1  13 608.908 72.9529   9
  -2   1  13 787.457 98.9572   9
  -2   1  13 729.462 87.9432  25
   2   1 -13 606.956 48.9107  20
   2  -1 -13 611.495 84.5254  11
   2   1 -13 760.790 50.3652   2
   2  -1 -13 680.046 48.7975   2
   2   1 -13 590.298 76.4583   4
   2  -1 -12 6158.28 223.268   5
   2  -1 -12 5704.88 230.626  11
   2  -1 -12 6053.00 255.160   3
   2   1 -12 6392.97 256.231   3
  -2  -1  12 5730.64 207.899   9
  -2   1  12 6207.45 253.494   9
   2   1 -12 5871.69 214.838   4
  -2   1  12 6119.11 243.403  25
   2  -1 -12 5895.65 139.749   2
   2   1 -12 6323.86 142.264   2
   2   1 -12 5739.87 247.114  26
   2  -1 -12 5922.65 251.168  26
   2   1 -11 35148.2 486.834   2
   2  -1 -11 35572.1 488.263   2
   2  -1 -11 35454.3 657.590  11
  -2   1  11 34575.7 682.547   9
  -2  -1  11 35856.9 608.816   9
   2   1 -11 35775.0 619.964   4
   2  -1 -11 35529.6 682.830   3
   2   1 -11 34602.8 675.875   3
   2  -1 -11 35644.5 686.000  26
   2   1 -11 35844.2 686.901  26
   2  -1 -11 34243.1 626.200   5
   2   1 -10 15248.5 242.759   2
   2  -1 -10 14840.1 242.010   2
   2  -1 -10 15084.5 367.733  11
  -2  -1  10 14937.4 325.586   9
  -2   1  10 15484.9 386.043   9
   2   1 -10 15248.9 338.209   4
   2  -1 -10 14820.2 387.336   4
   2  -1 -10 14570.0 376.680   3
   2   1 -10 15008.1 378.448   3
   2  -1 -10 15105.1 385.136  26
   2   1 -10 14739.9 379.071  26
   2  -1 -10 15134.6 352.464   5
   2  -1  -9 45662.3 593.884   2
   2   1  -9 45868.8 592.896   2
   2  -1  -9 47300.6 755.668  11
   2  -1  -9 45517.2 774.271   4
   2   1  -9 46795.9 710.190   4
  -2  -1   9 45808.6 688.793   9
  -2   1   9 46812.2 771.541   9
   2  -1  -9 45822.8 735.272   5
   2   1  -9 47265.6 772.387  26
   2  -1  -9 46163.8 768.242  26
   2  -1  -9 44229.0 757.967   3
   2   1  -9 46196.0 761.643   3
   2  -1  -8 55120.6 848.393   4
   2   1  -8 54949.7 773.706   4
  -2  -1   8 55374.0 756.977   9
  -2   1   8 56137.7 840.227   9
   2  -1  -8 54055.4 806.833   5
   2   1  -8 55285.9 832.776  26
   2  -1  -8 55340.9 834.361  26
   2  -1  -8 54692.1 830.280   3
   2   1  -8 54531.3 825.438   3
   2   1  -7 364.368 20.4921   5
   2  -1  -7 424.451 56.7949   4
  -2   1   7 386.101 52.7835   9
  -2  -1   7 350.459 37.9420   9
   2  -1  -7 359.221 50.4438   5
   2   1  -7 366.250 51.6984  26
   2  -1  -7 316.258 48.2629  26
   2  -1  -7 350.318 49.9521   3
   2   1  -7 367.718 52.3692   3
   2   1  -6 9338.08 144.657   5
   2  -1  -6 8743.40 237.139   4
  -2   1   6 8793.53 235.252   9
  -2  -1   6 9054.40 187.760   9
   2  -1  -6 9090.59 232.258   3
   2   1  -6 8941.00 228.073   3
   2  -1  -6 9041.74 232.294  26
   2   1  -6 9019.89 231.494  26
   2  -1  -6 8690.93 222.761   5
  -2   1   5 9203.11 231.367   9
  -2  -1   5 9076.85 176.672   9
   2  -1  -5 9406.47 223.957   3
   2   1  -5 9136.07 220.032   3
   2  -1  -5 9191.02 231.818   4
   2  -1  -5 9483.78 228.579  11
   2   1  -5 9364.50 223.440  26
   2  -1  -5 8899.38 220.514  26
   2  -1  -4 23968.3 405.928  26
   2   1  -4 24123.6 406.419  26
  -2  -1   4 24593.9 348.902   9
  -2   1   4 24612.0 427.606   9
   2  -1  -4 25238.2 418.050  11
   2  -1  -4 24682.5 421.646   4
  -2  -1   3 729831. 8331.90  23
  -2   1   3 733072. 8457.80   9
  -2  -1   3 730549. 8361.59   9
   2  -1  -3 739529. 8445.84  11
   2   1  -3 733582. 8437.21  26
   2  -1  -3 735883. 8436.12  26
   2  -1  -3 736827. 8454.30   4
   2  -1  -3 723481. 8443.61   5
   2  -1  -2 991659. 11376.2  26
   2   1  -2 994446. 11376.6  26
  -2   1   2 981568. 11408.3  23
   2  -1  -2 999999. 11387.7   5
   2  -1  -1 14609.9 268.221   5
  -2   1   1 14426.3 260.356  10
   2  -1   0 2325.99 90.2600   5
   2  -1   0 2549.18 94.2467  30
  -2   1   0 2239.14 88.6399  10
  -2   1  -1 18149.5 313.372  10
  -2  -1  -1 18897.5 316.968  10
   2  -1   1 18944.5 316.880  30
   2   1   1 18696.2 314.660  30
   2  -1   1 19244.6 310.295   5
  -2   1  -2 39876.1 578.572  10
  -2  -1  -2 40143.5 580.348  10
   2  -1   2 40303.3 555.922   5
   2  -1   2 39663.7 576.112  30
   2   1   2 40338.1 576.249  30
   2   1   3 160821. 1963.54  30
   2  -1   3 158681. 1962.83  30
   2  -1   3 160802. 1922.97   5
  -2   1  -3 160217. 1966.68  10
  -2  -1  -3 160339. 1969.74  10
  -2   1  -3 158959. 1958.23  23
  -2  -1  -4 40897.5 616.888  10
  -2   1  -4 39742.4 610.167  10
   2   1   4 40795.7 611.308  25
   2  -1   4 39194.0 605.805  30
   2   1   4 40393.8 609.957  30
   2  -1   4 40791.5 562.334   5
  -2   1  -4 40284.5 594.694  23
   2  -1   5 6254.70 185.307  30
   2   1   5 6256.89 186.110  30
  -2  -1  -5 5861.20 182.376  10
  -2   1  -5 6156.63 185.707  10
   2  -1   5 6131.35 150.204   5
   2  -1   6 2887.40 130.786  30
   2   1   6 2861.58 129.976  30
   2   1   6 3023.61 127.651  25
  -2  -1  -6 3063.94 135.925  10
  -2   1  -6 2865.92 129.282  10
   2   1   7 13353.3 322.878  30
   2  -1   7 13390.4 322.335  30
   2   1   7 13679.5 313.075  25
  -2   1  -8 19135.8 427.228   3
  -2  -1  -8 19802.7 434.818   3
   2  -1   8 20489.9 436.286  30
   2   1   8 19463.8 427.984  30
   2   1   8 19827.5 408.179  25
  -2  -1  -9 145751. 1731.16   8
  -2   1  -9 144357. 1729.70   8
  -2   1  -9 148995. 1966.57   3
  -2  -1  -9 144192. 1961.38   3
   2   1   9 145972. 1954.81  30
   2  -1   9 147420. 1955.76  30
  -2  -1  -9 145204. 1730.72   7
  -2   1  -9 142633. 1728.42   7
   2   1   9 150251. 1916.56  25
  -2   1 -10 68436.4 873.195   8
  -2  -1 -10 69099.2 874.515   8
  -2   1 -10 69684.0 1102.01   3
  -2  -1 -10 70235.5 1109.79   3
   2   1  10 69566.0 1100.67  30
   2  -1  10 69894.2 1100.30  30
  -2  -1 -10 68828.4 873.959   7
  -2   1 -10 68370.2 873.046   7
   2   1  10 70393.6 1050.41  25
  -2   1 -11 3281.03 98.6106   8
  -2  -1 -11 3182.32 97.4863   8
  -2   1 -11 3342.53 188.706   3
  -2  -1 -11 3352.42 190.142   3
   2   1  11 3051.69 177.652  30
   2  -1  11 3385.83 186.994  30
  -2   1 -11 3182.58 97.1819   7
  -2  -1 -11 3286.76 98.7996   7
   2   1  11 3536.76 171.900  25
  -2   1 -12 25054.3 388.355   8
  -2  -1 -12 25687.2 390.639   8
   2   1  12 26071.7 547.545  25
  -2   1 -12 25790.2 598.669   3
  -2  -1 -12 25823.2 601.693   3
   2  -1  12 25621.4 595.856  30
   2   1  12 25376.4 591.202  30
  -2   1 -12 25042.0 388.373   7
  -2  -1 -12 25136.9 388.977   7
  -2   1 -13 4952.22 135.346   7
  -2  -1 -13 5007.78 136.076   7
  -2   1 -13 4828.76 246.574   3
  -2  -1 -13 5142.96 256.528   3
  -2  -1 -13 5068.15 136.780   8
  -2   1 -13 4892.12 134.757   8
   2  -1  13 5062.11 253.967  30
   2   1  13 5020.28 251.321  30
  -2   1 -13 4786.59 122.157  34
  -2   1 -14 13923.9 450.342   3
  -2  -1 -14 13865.7 454.093   3
  -2  -1 -14 13548.4 264.114   7
  -2   1 -14 13786.0 264.453   7
  -2   1 -14 13857.0 261.700  13
   2  -1  14 14348.8 459.860  30
   2   1  14 13655.5 449.958  30
  -2   1 -14 14059.0 260.645  20
  -2  -1 -14 13946.8 266.488   8
  -2   1 -14 13689.0 263.940   8
  -2  -1 -14 14009.0 249.541  33
  -2   1 -14 14209.7 416.061   4
  -2  -1 -15 7347.64 169.835  33
  -2  -1 -15 7516.59 185.512   8
  -2   1 -15 7358.08 182.922   8
   2   1  15 7526.98 328.980   9
   2  -1  15 7463.61 335.722  30
   2   1  15 7679.38 341.992  30
  -2   1 -15 7284.75 297.289   4
  -2   1 -15 7257.39 176.668  20
  -2   1 -15 7500.30 180.722  13
  -2   1 -15 7704.66 338.404   3
  -2  -1 -15 7240.38 332.147   3
  -2  -1 -15 7853.99 189.493   7
  -2   1 -15 7219.42 182.173   7
  -2  -1 -16 13812.2 480.223   3
  -2   1 -16 14348.3 486.204   3
   2  -1  16 13108.5 469.454  30
   2   1  16 13269.1 473.327  30
   2   1  16 13396.0 463.242   9
  -2   1 -16 13067.2 419.965   4
  -2   1 -16 13387.9 267.134  13
  -2  -1 -16 13391.1 255.980  33
  -2   1 -16 13375.5 262.504  20
  -2  -1 -17 5261.85 299.980   3
  -2   1 -17 5605.87 305.338   3
  -2   1 -17 5328.32 153.974  13
  -2   1 -17 5280.99 151.781  20
   2   1  17 5324.04 292.802   9
  -2  -1 -17 5484.06 305.332   4
  -2   1 -17 5008.57 256.389   4
   2  -1  17 5709.15 310.749  30
   2   1  17 4914.98 290.701  30
  -2  -1 -17 5194.58 147.942  33
  -2  -1 -18 134.298 39.4615   2
  -2   1 -18 126.009 39.6416   2
  -2   1 -18 152.113 35.6404  20
  -2  -1 -18 225.124 81.1060   4
  -2   1 -18 120.936 59.4421   4
  -2  -1 -18 136.895 67.8103   3
  -2   1 -18 49.0987 66.8825   3
  -2   1 -18 158.623 39.2408  13
   2  -1  18 137.473 76.1302  30
   2   1  18 62.2280 70.5811  30
  -2  -1 -18 129.811 36.4674  33
   2  -1  18 136.669 64.0462   9
   2   1  18 47.5041 56.0464   9
  -2   1 -19 12246.8 250.086  20
   2  -1  19 11760.1 425.915   9
   2   1  19 13340.4 483.042   9
  -2  -1 -19 12862.8 269.790   2
  -2   1 -19 12819.4 266.795   2
   2   1  19 12361.2 477.232  30
   2  -1  19 12427.8 476.440  30
  -2   1 -19 12082.3 254.051  13
  -2  -1 -19 12500.3 239.828  34
  -2  -1 -19 12207.3 252.587  33
  -2  -1 -19 13091.3 484.583   4
  -2  -1 -19 12754.3 422.894  11
  -2  -1 -19 12609.5 477.219   3
  -2   1 -19 12824.7 478.579   3
  -2  -1 -20 18019.1 335.838   2
  -2   1 -20 18422.8 336.298   2
  -2   1 -20 17742.2 322.096  13
  -2  -1 -20 17415.3 567.622   3
  -2   1 -20 18329.0 578.621   3
   2   1  20 16916.5 561.707  30
   2  -1  20 18320.4 582.239  30
  -2  -1 -20 18147.6 576.053   4
  -2   1 -20 18533.4 319.469  20
   2  -1  20 17544.6 521.782   9
   2   1  20 19061.3 583.434   9
  -2   1 -21 603.277 52.0511  13
  -2   1 -21 648.503 55.8027   2
  -2  -1 -21 665.961 57.5574   2
  -2   1 -21 528.370 45.4746  20
  -2   1 -21 587.767 53.4249  34
  -2   1 -22 447.139 41.8867  13
  -2  -1 -22 351.174 43.7781   2
  -2   1 -22 462.220 47.2574   2
  -2   1 -22 424.393 38.4915  20
  -2   1 -22 385.781 44.0073  34
  -2   1 -23 46.8606 21.9250  13
  -2   1 -23 37.1156 26.1611  34
  -2   1 -23 39.5260 20.9837  20
  -2  -1 -23 45.1041 27.7539   2
  -2   1 -23 48.5158 26.7481   2
  -2  -1 -24 1275.61 59.2776   2
  -2   1 -24 1109.89 55.9987   2
  -2   1 -24 1077.70 47.4209  13
  -2   1 -24 1307.04 58.7665  34
  -2  -1 -25 1999.77 64.4829   2
  -2   1 -25 1843.07 62.2243   2
  -2   1 -25 1974.13 62.6232  34
  -2  -1 -26 2308.41 57.0772  34
  -2   1 -26 2204.58 56.5515  17
   2   2 -25 3337.87 78.6626  20
   2   2 -25 3488.21 84.7874  13
   2   2 -24 14728.3 235.266  20
   2  -2 -24 14907.8 232.127  33
   2   2 -24 14845.8 241.176  13
   2   2 -23 7380.20 159.787  20
   2  -2 -23 7242.20 145.164  13
   2  -2 -23 7183.25 153.637  33
  -2   2  22 965.590 47.5604  35
   2   2 -22 1054.19 62.6416  20
   2  -2 -22 961.232 57.5300  33
  -2   2  21 15.5461 21.5009  35
   2   2 -21 10.5094 28.3258  20
   2  -2 -21 5.75533 20.1752  34
   2  -2 -21 42.2242 29.1351  33
  -2   2  20 2062.40 85.6077  35
   2   2 -20 2263.67 99.4788  20
   2  -2 -20 1984.62 87.3931  33
   2  -2 -19 18685.9 326.136  33
  -2  -2  19 18428.3 561.979  30
  -2   2  19 17941.5 556.074  30
  -2   2  19 18916.4 578.963   9
   2   2 -19 18589.2 346.504  20
   2  -2 -18 18711.6 327.971  33
   2  -2 -18 18715.0 334.841  32
  -2  -2  18 17852.5 556.738  30
  -2   2  18 17686.8 555.645  30
   2  -2 -18 18440.7 582.900   4
   2   2 -18 18981.8 351.171  20
  -2   2  18 17427.9 562.193   9
   2  -2 -18 18903.8 503.850   5
  -2   2  18 18826.8 541.196  25
   2  -2 -18 18212.9 537.893  11
   2   2 -18 18862.6 353.086  13
   2   2 -17 8602.96 210.031  21
  -2   2  17 9170.27 391.299   9
  -2  -2  17 8641.60 369.568  30
  -2   2  17 7494.89 347.352  30
   2   2 -17 8745.56 216.156  20
   2  -2 -17 8564.18 382.034   4
   2  -2 -17 8465.88 201.488  32
   2   2 -17 8502.05 213.899  13
   2  -2 -17 8696.94 198.250   2
   2  -2 -17 8470.55 329.235   5
  -2   2  17 8746.78 360.137  25
   2  -2 -17 8360.95 194.473  33
   2  -2 -17 8564.20 352.338  11
   2  -2 -17 8652.67 360.863   3
  -2   2  16 1615.24 161.364   9
   2   2 -16 1653.81 89.4840  13
   2  -2 -16 1708.95 80.1796  33
   2  -2 -16 1741.19 171.436   4
   2  -2 -16 1683.43 155.908   3
   2   2 -16 2080.80 170.798   3
   2  -2 -16 1806.18 82.5565   2
   2   2 -16 1867.83 82.7103   2
   2   2 -16 1732.09 88.7474  21
   2  -2 -16 1859.93 164.761  11
   2  -2 -16 1750.00 84.7828  32
  -2   2  16 1597.65 155.633  25
   2  -2 -16 2046.86 160.206   5
   2  -2 -15 279.753 67.3866   5
   2  -2 -15 229.176 38.2637  32
   2  -2 -15 157.901 32.1726  33
   2  -2 -15 201.926 35.3130   2
   2   2 -15 206.275 33.7744   2
  -2   2  15 120.283 65.5170   9
   2   2 -15 206.535 40.4082  13
   2  -2 -15 155.869 63.2034  11
  -2   2  15 132.999 58.0502  25
   2   2 -15 198.349 38.9094  21
   2   2 -15 215.267 65.0320   3
   2  -2 -15 287.992 77.9302   4
   2  -2 -15 191.732 63.9984   3
  -2   2  14 1203.70 133.723   9
   2  -2 -14 1339.68 67.5106  33
   2  -2 -14 1537.92 152.245   4
   2  -2 -14 1150.94 66.1036  32
   2  -2 -14 1345.63 132.643   3
   2   2 -14 1271.56 126.375   3
   2   2 -14 1208.98 72.2552  13
   2  -2 -14 1060.99 125.900  11
  -2   2  14 1712.73 152.845  25
   2   2 -14 1390.70 74.5367  21
   2  -2 -14 1248.43 65.7191   2
   2   2 -14 1331.63 66.6933   2
   2  -2 -14 1446.21 131.801   5
   2  -2 -13 2199.33 83.5893  33
   2  -2 -13 2251.12 175.617   4
   2  -2 -13 2185.92 85.9867  32
   2  -2 -13 2140.62 82.2830   2
   2   2 -13 2144.09 81.4848   2
   2   2 -13 2136.84 71.5101  27
   2  -2 -13 2318.38 164.034   3
   2   2 -13 2064.36 152.973   3
   2   2 -13 2217.58 91.0924  21
  -2   2  13 2074.97 165.578  25
   2   2 -13 2290.73 95.3957  20
   2  -2 -13 1934.55 152.330   5
   2   2 -13 2129.13 71.0204  28
   2  -2 -12 26092.3 388.348  33
   2  -2 -12 25087.5 383.056   2
   2   2 -12 25675.4 382.230   2
   2  -2 -12 25140.3 578.941   5
   2   2 -12 25893.7 402.952  21
   2   2 -12 25784.3 396.170  22
   2   2 -12 26533.2 411.379  20
   2  -2 -12 25907.9 392.293  32
   2  -2 -12 24619.1 607.726   4
  -2   2  12 24951.9 611.842  25
   2  -2 -12 25153.6 573.317   3
   2   2 -12 25388.7 570.013   3
   2   2 -11 238.481 28.6742   2
   2  -2 -11 256.808 29.8553   2
   2  -2 -11 129.397 49.9815   5
  -2   2  11 224.111 63.3246  25
   2  -2 -11 175.257 50.8965   3
   2   2 -11 197.409 55.7802   3
   2  -2 -11 170.273 63.1612   4
   2  -2 -10 1487.75 126.280   4
   2  -2 -10 1479.92 113.164   3
   2   2 -10 1265.39 105.166   3
   2  -2 -10 1374.15 116.796   5
   2  -2 -10 1379.37 57.5005   2
   2   2 -10 1429.24 57.9098   2
   2  -2 -10 1393.09 120.472  11
   2  -2  -9 24508.0 349.385   2
   2   2  -9 24140.7 346.044   2
   2  -2  -9 23812.3 523.562   5
   2   2  -9 24595.9 501.485  26
   2  -2  -9 25323.4 507.168  26
   2  -2  -9 25024.1 503.801   3
   2   2  -9 24858.4 496.798   3
   2  -2  -9 24869.8 535.276  11
   2  -2  -9 25236.3 543.402   4
   2  -2  -8 123582. 1660.02  26
   2   2  -8 125275. 1662.71  26
   2  -2  -8 126137. 1665.05   3
   2  -2  -8 122904. 1707.97  11
   2  -2  -8 122534. 1712.83   4
   2  -2  -7 33509.0 615.320   4
  -2   2   7 33316.6 614.615   9
   2  -2  -7 32896.4 612.547  11
   2   2  -7 33736.6 574.888  26
   2  -2  -7 33973.2 575.896  26
   2  -2  -6 8779.43 229.871  26
   2   2  -6 8650.81 229.021  26
   2  -2  -6 8946.73 258.142   4
   2  -2  -6 8954.28 260.436   5
   2  -2  -6 8979.43 261.980  11
  -2   2   6 8816.96 259.984   9
   2   2  -5 26887.7 456.214  26
   2  -2  -5 26994.2 453.797  26
   2  -2  -5 26978.6 496.350   4
   2  -2  -5 26814.5 506.310   5
   2  -2  -5 27030.5 501.378  11
  -2   2   5 27867.6 511.161   9
   2   2  -4 145308. 1802.20  26
   2  -2  -4 146439. 1800.29  26
   2  -2  -4 140330. 1854.28   4
   2  -2  -4 145772. 1867.99  11
  -2   2   4 147071. 1875.55   9
   2  -2  -4 147169. 1880.18   5
   2  -2  -3 309045. 3719.50   5
  -2   2   3 307867. 3718.58   9
   2   2  -3 308504. 3637.69  26
   2  -2  -3 306209. 3632.53  26
  -2   2   3 308996. 3635.20  10
  -2  -2   3 312429. 3639.95  10
   2  -2  -3 307120. 3702.64  11
   2  -2  -2 1123.20 74.0046  11
   2  -2  -2 1191.47 80.6010   5
  -2  -2   2 1167.98 62.5560  10
  -2   2   2 1220.22 63.2930  10
   2  -2  -2 1458.88 67.7403  26
   2   2  -2 1413.93 67.2044  26
  -2   2   2 1106.52 77.3293   9
   2  -2  -1 1733.55 92.7416   5
  -2  -2   1 1781.81 75.1063  10
  -2   2   1 1924.76 76.4401  10
   2   2  -1 1747.41 71.9755  26
   2  -2  -1 1795.20 71.8897  26
  -2   2   1 1951.43 97.2521   9
  -2   2   0 14583.9 299.257   9
  -2   2   0 14628.2 319.298  23
   2  -2   0 14249.9 291.655   5
  -2  -2   0 14518.3 256.031  10
  -2   2   0 14945.2 255.650  10
   2   2   0 14249.1 246.886  26
   2  -2   0 14350.4 245.615  26
  -2   2  -1 9043.35 237.385  23
   2  -2   1 8760.05 211.575   5
   2   2   1 9176.22 162.335   9
  -2  -2  -1 8704.92 190.340  10
  -2   2  -1 8815.47 188.685  10
  -2  -2  -2 185866. 2226.95  10
  -2   2  -2 185971. 2222.65  10
   2   2   2 186490. 2287.08  25
  -2   2  -2 185456. 2297.18  23
   2   2   2 180548. 2213.98  30
   2  -2   2 182438. 2216.80  30
   2  -2   2 183466. 2240.47   5
  -2  -2  -3 3877.34 129.019  10
  -2   2  -3 3987.60 129.024  10
  -2   2  -3 4100.24 151.141  23
   2   2   3 3986.79 151.070  25
   2   2   3 4145.09 128.067  30
   2  -2   3 3702.54 124.009  30
   2  -2   3 4140.91 128.988   5
   2  -2   4 192.421 31.2847   5
  -2   2  -4 126.991 33.7500  23
   2   2   4 134.715 31.9889  30
   2  -2   4 153.370 31.7837  30
  -2   2  -5 4983.53 102.987   1
   2  -2   5 5132.87 140.831   5
   2   2   5 5137.37 162.705  30
   2  -2   5 4930.60 159.524  30
  -2   2  -5 5067.91 170.907  23
  -2   2  -5 5094.27 166.536   3
  -2  -2  -5 4889.65 164.962   3
  -2   2  -6 2563.29 69.6863   1
   2  -2   6 2614.66 97.0328   5
   2  -2   6 2721.01 123.861  30
   2   2   6 2777.18 125.846  30
  -2   2  -6 2563.68 123.153   3
  -2  -2  -6 2390.56 120.698   3
  -2   2  -6 2664.14 123.086  23
  -2   2  -7 63841.0 930.401  23
  -2   2  -7 63017.0 787.363   1
   2  -2   7 63133.6 942.772  30
   2   2   7 64948.3 949.202  30
  -2   2  -7 65977.1 958.928   3
  -2  -2  -7 65440.8 960.878   3
  -2   2  -8 192.023 47.8254   3
  -2  -2  -8 27.2124 30.8685   3
  -2   2  -8 24.7410 16.8306   8
  -2  -2  -8 183.497 23.4803   8
   2   2   8 48.8838 35.9624  25
  -2  -2  -8 194.602 24.7743   7
  -2   2  -8 23.3433 16.8831   7
  -2   2  -8 153.993 36.6201  23
   2   2   8 31.2612 31.2092  30
   2  -2   8-5.16598 30.9445  30
  -2   2  -9 4747.54 199.231   3
  -2  -2  -9 4546.56 198.261   3
  -2   2  -9 4448.43 107.593   8
  -2  -2  -9 4342.51 107.841   8
   2   2   9 5075.82 216.024  25
   2  -2   9 4358.81 191.583  30
   2   2   9 4337.25 190.658  30
  -2  -2  -9 4353.48 107.839   7
  -2   2  -9 4373.41 107.157   7
  -2   2  -9 4535.15 174.372  23
  -2   2 -10 178.428 54.0541   3
  -2  -2 -10 188.882 55.1753   3
  -2  -2 -10 179.740 27.5562   8
  -2   2 -10 195.668 28.0403   8
   2   2  10 350.290 67.4953  25
   2  -2  10 307.070 62.9632  30
   2   2  10 177.925 50.8258  30
  -2  -2 -10 231.590 29.1203   7
  -2   2 -10 222.803 28.2834   7
  -2   2 -10 264.930 46.6747  23
   2   2  11 9782.75 331.776  25
  -2  -2 -11 9366.35 186.816   8
  -2   2 -11 9292.42 185.727   8
  -2   2 -11 9594.73 277.058  23
   2   2  11 9840.78 330.927   9
   2  -2  11 9178.21 316.045  30
   2   2  11 9433.24 320.028  30
  -2   2 -11 9348.01 186.239   7
  -2  -2 -11 9389.70 187.215   7
  -2   2 -11 9616.88 321.471   3
  -2  -2 -11 10127.0 330.091   3
  -2  -2 -12 11785.4 224.076   8
  -2   2 -12 11794.1 222.887   8
  -2   2 -12 10953.5 308.306  23
   2   2  12 11653.3 381.378   9
   2  -2  12 12180.3 380.207  30
   2   2  12 11800.4 377.583  30
  -2   2 -12 12142.8 239.526  13
   2   2  12 12849.8 392.852  25
  -2  -2 -12 11931.3 412.670   4
  -2   2 -12 11366.8 305.829   4
  -2   2 -12 12389.8 238.325  20
  -2   2 -12 11327.8 220.544   7
  -2  -2 -12 11389.4 222.218   7
  -2   2 -12 11739.7 374.051   3
  -2  -2 -12 12117.1 383.517   3
  -2   2 -13 18777.3 324.630  20
   2   2  13 17796.6 504.813   9
  -2   2 -13 18221.2 309.886   8
  -2  -2 -13 18307.5 311.584   8
  -2   2 -13 18383.1 326.205  13
   2   2  13 18074.2 299.129  35
   2  -2  13 18542.5 503.723  30
   2   2  13 18775.2 511.417  30
  -2  -2 -13 18328.0 297.785  33
  -2   2 -13 17588.7 410.717  23
  -2  -2 -13 18475.8 549.179   4
   2   2  13 18449.3 502.924  25
  -2  -2 -13 18031.9 311.252   7
  -2   2 -13 17886.5 309.080   7
  -2   2 -13 18452.5 501.243   3
  -2  -2 -13 18036.3 502.416   3
  -2   2 -14 107317. 1354.37  13
  -2  -2 -14 106614. 1734.16   4
   2   2  14 106126. 1313.72  35
   2   2  14 103628. 1666.56   9
   2   2  14 106660. 1656.00  25
  -2   2 -14 106568. 1348.79  20
  -2  -2 -14 103244. 1651.29   3
  -2   2 -14 105274. 1648.21   3
   2  -2  14 104271. 1651.01  30
   2   2  14 104006. 1655.51  30
  -2  -2 -14 106710. 1317.34  33
  -2  -2 -15 123374. 1889.95   3
  -2   2 -15 122077. 1876.05   3
  -2  -2 -15 122795. 1513.18  33
   2   2  15 124781. 1915.09   9
   2   2  15 121551. 1503.06  35
  -2   2 -15 122707. 1545.88  20
  -2   2 -15 122540. 1547.81  13
  -2  -2 -15 126713. 1974.67   4
   2  -2  15 125519. 1893.84  30
   2   2  15 122041. 1885.72  30
  -2  -2 -16 52683.6 716.274  33
  -2   2 -16 52623.3 726.568   2
  -2  -2 -16 51634.8 729.095   2
   2  -2  16 52316.8 1041.76  30
   2   2  16 52898.1 1044.35  30
  -2  -2 -16 51602.0 1092.89   4
  -2   2 -16 52140.1 740.333  20
  -2   2 -16 51594.0 742.536  13
  -2  -2 -16 51901.0 1040.80   3
  -2   2 -16 53359.1 1040.53   3
   2   2  16 52463.8 1058.02   9
  -2  -2 -17 3079.69 108.268  33
  -2  -2 -17 2763.22 210.836   3
  -2   2 -17 3321.43 229.632   3
  -2  -2 -17 3193.70 116.509   2
  -2   2 -17 2899.82 109.969   2
   2  -2  17 3147.66 222.816  30
   2   2  17 2869.28 215.324  30
  -2   2 -17 2983.72 117.327  20
  -2  -2 -17 3261.53 243.538   4
  -2   2 -17 3235.78 121.822  13
   2   2  17 2979.28 222.721   9
  -2  -2 -18 49330.9 677.112  33
  -2  -2 -18 47849.8 1002.29   3
  -2   2 -18 47920.1 991.255   3
   2   2  18 49088.1 1029.41   9
  -2   2 -18 48106.8 687.379  34
  -2   2 -18 48877.5 684.636   2
  -2  -2 -18 47809.3 686.031   2
  -2   2 -18 48613.0 700.678  13
  -2  -2 -18 49435.1 1065.05   4
  -2   2 -18 47515.7 692.818  20
   2   2  18 47527.0 996.311  30
   2  -2  18 48250.3 1007.10  30
  -2  -2 -19 30058.7 781.559   4
  -2  -2 -19 29553.7 725.264  11
  -2  -2 -19 28263.6 723.947   3
  -2   2 -19 30663.9 737.163   3
  -2   2 -19 29782.5 475.497  13
  -2   2 -19 30576.7 472.801  34
  -2   2 -19 30460.6 474.095  20
  -2  -2 -19 30177.8 468.768   2
  -2   2 -19 29874.1 463.633   2
   2   2  19 31062.1 763.654   9
  -2  -2 -19 29138.9 454.446  33
  -2   2 -20 22304.7 372.179  20
  -2  -2 -20 22529.4 370.363   2
  -2   2 -20 21777.4 363.930   2
  -2  -2 -20 21819.9 358.220  33
  -2   2 -20 22906.3 375.860  34
  -2   2 -20 22295.9 374.229  17
  -2   2 -20 22489.9 377.761  13
  -2   2 -21 1958.86 82.8494  20
  -2  -2 -21 1857.56 81.1449   2
  -2   2 -21 1865.61 79.1074   2
  -2  -2 -21 2026.99 77.9392  34
  -2   2 -21 1817.15 84.3918  34
  -2   2 -21 1879.15 84.7474  17
  -2   2 -21 1845.00 83.8085  13
  -2   2 -22 12942.3 233.060  20
  -2   2 -22 12892.6 237.092  13
  -2  -2 -22 12730.8 221.937  34
  -2   2 -22 12677.0 236.593  17
  -2   2 -22 12853.8 228.771   2
  -2  -2 -22 12830.8 231.874   2
  -2   2 -22 13309.3 239.849  34
  -2  -2 -23 12584.4 216.356   2
  -2   2 -23 12680.0 213.601   2
  -2   2 -23 12880.7 221.593  13
  -2   2 -23 12782.0 224.055  17
  -2   2 -24 8071.05 148.736  17
  -2   2 -24 7810.81 142.353  13
  -2   2 -25 196.030 20.4388  17
  -2   2 -25 154.390 16.1988  13
   2  -3 -24 97.8418 15.3090  33
   2   3 -24 109.379 16.9772  13
   2   3 -24 123.448 17.6128  20
   2  -3 -23 365.341 29.5863  33
   2   3 -23 324.379 30.8329  13
  -2   3  22 3448.27 85.1137  35
   2  -3 -22 3603.58 95.4639  33
   2   3 -22 3749.06 103.027  13
  -2   3  21 178.386 28.0150  35
   2  -3 -21 202.256 30.5631  33
   2   3 -21 197.433 33.0781  13
  -2   3  20 383.163 39.7485  35
   2  -3 -20 368.236 40.0544  33
   2   3 -20 429.065 44.8095  13
   2   3 -19 1459.42 78.9082  20
  -2   3  19 1479.96 75.4672  35
   2  -3 -19 1590.21 74.9244  33
  -2   3  19 1580.22 72.0497   6
   2   3 -19 1416.12 77.7520  13
   2   3 -18 7747.88 194.853  20
   2  -3 -18 7651.72 177.989  33
  -2   3  18 7594.12 188.128  35
   2   3 -18 7853.61 192.931  13
  -2   3  18 7342.53 175.647   6
   2   3 -17 9183.43 217.536  20
  -2   3  17 8269.06 374.213   9
   2  -3 -17 9019.59 359.485   5
  -2   3  17 9015.85 204.137   6
   2  -3 -17 9316.79 379.194  11
  -2   3  17 8967.58 213.479  35
   2   3 -17 8768.18 213.156  13
   2  -3 -17 9075.52 386.999   4
  -2   3  17 8501.40 369.681  25
   2  -3 -17 9231.98 200.790  33
   2  -3 -17 8750.02 194.945  32
   2  -3 -16 523.960 103.861   4
   2  -3 -16 801.877 112.268   5
   2   3 -16 775.834 62.8731  13
  -2   3  16 722.715 58.2375   6
   2   3 -16 718.614 63.4462  20
   2  -3 -16 654.321 54.2762  33
  -2   3  16 749.425 113.487  25
   2  -3 -16 571.726 51.3307  32
  -2   3  16 630.805 109.404   9
   2  -3 -15 5914.95 307.586   4
   2   3 -15 6201.26 172.116  13
   2  -3 -15 6059.31 156.627  33
  -2   3  15 5784.33 307.553  25
   2   3 -15 5879.82 169.953  20
  -2   3  15 6028.67 164.051   6
   2  -3 -15 5982.35 296.620   5
  -2   3  15 6190.42 317.831   9
   2  -3 -15 5874.49 153.445  32
   2   3 -14 12908.5 267.582  20
  -2   3  14 13339.3 468.916   9
   2   3 -14 13205.8 269.591  13
   2  -3 -14 13263.0 462.748   4
   2   3 -14 13054.5 223.790  28
   2  -3 -14 13137.4 252.201  33
  -2   3  14 11769.0 449.485  25
   2   3 -14 12851.5 223.032  27
   2  -3 -14 13368.6 450.095   5
  -2   3  14 13112.5 263.036   6
   2  -3 -14 13097.9 452.943  11
   2  -3 -14 12968.2 248.938  32
   2   3 -13 1147.75 70.2169  20
  -2   3  13 1267.65 139.527   9
   2   3 -13 1146.94 53.3481  27
   2   3 -13 1036.70 67.8566  13
   2  -3 -13 1078.88 130.327   4
   2   3 -13 1142.98 53.5687  28
   2  -3 -13 1073.40 63.6232  33
   2   3 -13 1152.30 67.2945  21
  -2   3  13 1248.56 71.4932   6
   2  -3 -13 974.038 122.474   5
   2  -3 -13 1101.65 61.9810  32
  -2   3  13 1172.45 139.243  25
   2  -3 -13 1043.17 130.057  11
  -2   3  12 371.698 81.7935  25
   2   3 -12 493.587 44.8236  21
   2   3 -12 771.611 56.6861  20
   2  -3 -12 436.391 83.0711   5
   2   3 -12 536.240 37.5132  28
   2  -3 -12 552.621 44.9053  32
  -2   3  12 531.228 78.8741  30
   2   3 -12 660.393 39.1987  29
   2  -3 -12 591.296 95.7429   4
   2  -3 -12 583.591 96.7228  11
   2   3 -12 511.730 36.9679  27
   2   3 -12 574.303 50.7962  13
  -2   3  12 556.194 49.2228   6
   2  -3 -12 576.485 47.1757  33
  -2   3  12 438.295 85.8058   9
   2   3 -11 10.3919 15.9200  28
   2  -3 -11 32.6650 19.7912  32
   2   3 -11-11.8543 18.0501  27
   2   3 -11 4.93246 24.3750  13
   2  -3 -11 27.9953 53.9187  11
  -2   3  11-10.4311 51.8729  25
   2   3 -11 23.7341 16.4125  29
   2   3 -11 10.8890 21.1117  21
   2   3 -11 29.8229 25.3283  20
  -2   3  11-9.50533 39.5481   9
   2  -3 -11 36.7093 45.6379   4
  -2   3  11 7.17238 23.1765   6
   2   3 -10 5757.28 124.588  27
   2  -3 -10 5889.34 138.002  32
   2   3 -10 5936.95 126.416  29
  -2   3  10 5772.52 147.682   6
   2   3 -10 5330.42 145.646  13
   2  -3 -10 5757.86 267.674  11
   2   3 -10 5589.28 146.555  20
  -2   3  10 5581.22 263.488   9
   2  -3 -10 5647.99 259.767   4
  -2   3  10 6020.82 289.021  25
   2   3 -10 5848.59 125.465  28
   2   3  -9 39.8736 16.8834  29
  -2   3   9 66.8540 25.8289   6
   2   3  -9 4.21237 15.3793  27
   2   3  -9 8.46675 16.1569  28
   2  -3  -9 15.6364 41.6936   4
   2  -3  -9 8.31464 40.3014   5
   2  -3  -9 8.13377 37.2922  11
  -2   3   9 40.8051 42.5653   9
  -2   3   8 3968.21 113.942   6
   2  -3  -8 3857.73 205.223   5
   2  -3  -8 4223.29 206.662   4
   2  -3  -8 3936.68 204.834  11
  -2   3   8 3785.36 199.088   9
  -2   3   7 44061.7 802.359   9
  -2   3   7 44232.0 600.953   6
   2  -3  -7 43730.4 812.260   5
  -2   3   7 45095.0 855.906  25
   2  -3  -7 43349.1 799.654  11
   2  -3  -7 43581.7 788.897   4
  -2   3   6 17185.5 431.297   9
   2  -3  -6 17150.3 429.528  11
  -2   3   6 17771.4 287.303   6
   2  -3  -6 17065.2 441.101   5
  -2   3   5 3575.80 173.753   9
  -2   3   5 3849.55 91.4403  12
   2  -3  -5 3634.30 174.891  11
  -2   3   5 3637.60 104.224   6
   2  -3  -5 3798.34 186.057   5
  -2   3   4 73977.8 1136.55   9
  -2   3   4 77566.2 941.025  12
   2   3  -4 77816.5 956.093  12
   2  -3  -4 74646.7 1129.68  11
  -2   3   4 76597.4 962.980   6
   2  -3  -4 74658.2 1161.44   5
  -2   3   3 8562.17 260.499   9
   2   3  -3 8507.81 163.988  12
  -2   3   3 8750.91 156.634  12
   2  -3  -3 8284.52 249.197  11
  -2   3   3 8559.51 168.278   6
  -2   3   2 153.365 24.5368   6
   2   3  -2 133.144 21.2216   6
   2  -3  -2 138.147 42.2293   5
   2   3  -2 165.245 27.5578  12
  -2   3   2 237.163 46.6515   9
   2   3  -1 2495.25 74.6616   6
   2  -3  -1 2569.98 133.987   5
  -2   3   1 2600.05 80.1997   6
   2   3  -1 2492.86 80.0191  12
  -2   3   1 2484.69 128.668   9
   2   3   0 48157.4 618.811   6
  -2   3   0 47499.2 628.565   6
   2  -3   0 47760.4 757.551   5
   2   3   1 49128.1 639.861   6
   2  -3   1 50151.8 765.136   5
  -2   3  -2 75414.9 946.270   1
   2   3   2 78510.3 1121.79  25
  -2  -3  -2 77799.6 1045.30   4
   2   3   2 77004.7 956.589   6
   2  -3   2 75955.9 1066.68   5
   2   3   3 16280.4 267.689  12
   2   3   3 15336.6 282.268   9
  -2   3  -3 16117.8 252.713   1
   2   3   3 16717.0 385.892  25
   2  -3   3 16064.0 331.326   5
   2   3   3 16491.6 264.212   6
  -2   3  -4 182221. 2128.17   1
   2   3   4 185097. 2362.38  25
   2   3   4 177608. 2150.64  12
   2   3   4 175543. 2212.63   9
   2  -3   4 184679. 2234.09   5
  -2   3  -5 1278.98 53.7345   1
   2   3   5 1306.06 109.760  25
   2   3   5 1215.01 61.8719  12
  -2  -3  -5 1299.53 102.956   4
   2  -3   5 1297.25 76.7677   5
   2   3   5 1173.15 80.5952   9
  -2  -3  -6 8019.01 270.359   4
   2   3   6 7210.27 223.530   9
   2   3   6 7815.68 280.013  25
  -2   3  -6 7441.08 149.633   1
  -2  -3  -7 17720.3 445.889   4
  -2   3  -7 17239.2 273.228   1
  -2   3  -7 16676.4 387.052  23
   2   3   7 17455.1 456.758  25
   2   3   7 17565.1 398.079   9
  -2   3  -8 666.888 50.0280  17
   2   3   8 627.872 73.5290   9
  -2   3  -8 749.577 49.7901  20
  -2   3  -8 498.640 62.2875  23
   2   3   8 696.528 91.7759  25
   2   3   8 671.121 47.0153  35
  -2  -3  -8 722.447 91.1587   4
   2   3   9 21630.2 326.288  16
  -2  -3  -9 22392.6 548.637   4
   2   3   9 21182.7 444.617  30
  -2   3  -9 21284.7 446.298  23
   2   3   9 20979.6 493.389   9
   2   3   9 21441.7 346.437  35
  -2   3  -9 21805.0 353.596  20
  -2   3  -9 21507.0 353.401  17
  -2   3 -10 618.392 42.9828  29
   2   3  10 727.086 89.2986   9
   2   3  10 634.844 48.2758  35
   2   3  10 645.937 41.7780  16
  -2  -3 -10 750.984 100.881   4
  -2   3 -10 647.654 52.1896  17
   2   3  10 667.069 76.6969  30
  -2   3 -10 669.277 52.9841  20
   2   3  11 948.966 109.570   9
   2   3  11 1012.46 61.0897  35
  -2   3 -11 926.380 63.4859  17
   2   3  11 1028.06 51.4041  16
  -2   3 -11 1042.65 53.8432  29
   2   3  11 1033.70 122.164  25
   2   3  11 997.291 97.5379  30
  -2  -3 -11 1021.49 124.825   4
  -2   3 -11 1042.86 69.2790  13
  -2   3 -11 1101.80 66.9668  20
   2   3  12 30312.9 704.393   9
   2   3  12 32124.9 481.492  35
  -2   3 -12 31944.4 496.157  20
  -2   3 -12 31999.2 502.826  13
   2   3  12 32898.9 746.272  25
  -2  -3 -12 31366.5 745.086   4
  -2   3 -12 32095.2 495.333  17
   2   3  13 2172.78 89.8478  35
  -2   3 -13 2107.60 98.2431  13
   2   3  13 2403.82 188.551  25
   2   3  13 1935.25 163.869   9
  -2  -3 -13 2231.53 187.403   4
  -2   3 -13 2230.66 98.4231  17
   2   3  14 40411.0 584.774  35
  -2   3 -14 39887.3 610.157  13
   2   3  14 40948.1 873.510   9
  -2  -3 -14 42225.6 918.202   4
  -2   3 -14 41461.1 608.440  17
  -2  -3 -15 22810.0 354.826  33
   2   3  15 22993.4 619.301   9
  -2   3 -15 22457.5 388.371  34
   2   3  15 22471.8 368.358  35
  -2   3 -15 22455.7 394.794  13
  -2   3 -15 21846.3 385.657  17
  -2  -3 -15 23215.6 651.461   4
  -2  -3 -16 21345.7 342.959  33
  -2   3 -16 21869.0 383.367  13
  -2   3 -16 20617.8 372.741  20
  -2   3 -16 21784.9 377.117  34
   2   3  16 21560.0 351.567  35
   2   3  16 21234.8 602.020   9
  -2  -3 -16 21877.0 636.909   4
  -2   3 -16 21583.7 374.090  17
  -2   3 -17 513.142 48.5750  14
  -2   3 -17 575.800 56.1731  13
  -2   3 -17 550.485 54.4163  17
  -2  -3 -17 574.242 46.3304  33
  -2   3 -17 670.423 59.4284  20
  -2   3 -17 461.938 53.7996  34
   2   3  17 587.396 45.7476  35
  -2  -3 -17 619.041 113.277   4
  -2   3 -17 524.569 48.0065  15
   2   3  17 543.602 97.2199   9
  -2   3 -18 16696.3 294.755  15
  -2  -3 -18 17494.3 292.597  33
  -2   3 -18 18545.5 310.805  24
  -2   3 -18 18176.1 324.271  20
  -2   3 -18 18942.3 327.059  34
   2   3  18 17497.4 286.754  35
   2   3  18 17984.5 308.775  12
  -2   3 -18 18103.0 320.372  17
  -2   3 -18 18118.2 327.496  13
  -2   3 -18 16642.8 294.221  14
  -2   3 -19 215.006 34.0222  24
  -2   3 -19 171.154 35.3826  20
   2   3  19 131.154 31.4789  12
   2   3  19 198.931 26.4706  35
  -2   3 -19 255.778 40.5944  17
  -2   3 -19 131.153 35.6607  13
  -2   3 -20 11744.4 226.490  20
  -2   3 -20 11230.3 220.323  17
  -2   3 -20 11414.2 227.862  13
  -2  -3 -21 1214.44 55.4110  34
  -2   3 -21 1207.78 62.2350  13
  -2   3 -21 1099.01 58.7359  20
  -2   3 -21 1218.35 60.6546  17
  -2  -3 -22 19237.1 276.763  34
  -2   3 -22 18661.9 290.809  13
  -2   3 -22 18471.6 283.251  17
   2   3  22 18788.2 299.984   6
  -2   3 -23 25.4231 19.1483  13
  -2  -3 -23 37.2469 18.2079  34
   2   3  23 24.4133 18.9596   6
  -2   3 -23 19.3977 18.0954  17
  -2  -3 -24 88.5084 15.2418  34
  -2   3 -24 100.330 14.5582  13
   2   4 -22 92.1802 13.7564  20
   2   4 -21 1311.66 46.7496  13
   2   4 -21 1418.15 49.9992  20
   2  -4 -21 1429.46 47.1635  33
  -2   4  21 1418.70 47.0388  35
   2   4 -20 3650.37 92.2616  13
   2   4 -20 3971.34 97.7664  20
   2  -4 -20 3788.17 90.4583  33
  -2   4  20 3843.40 96.4053  35
  -2   4  19 7255.27 153.891  35
   2  -4 -19 7045.81 141.834  33
   2   4 -19 6912.25 145.476  13
   2   4 -19 7078.13 149.634  20
  -2   4  18 7393.53 168.702  35
  -2   4  18 7013.99 155.040   6
   2  -4 -18 7375.91 154.770  33
   2   4 -18 7610.65 162.392  13
   2   4 -18 7459.71 163.154  20
  -2   4  17 556.951 51.0418  35
  -2   4  17 551.605 45.1381   6
   2  -4 -17 605.887 44.7428  33
   2   4 -17 614.405 47.7848  13
   2   4 -17 630.344 48.1188  20
  -2   4  16 6740.75 174.626  35
  -2   4  16 6796.03 166.116   6
   2  -4 -16 6711.26 156.063  33
   2   4 -16 6768.40 164.663  13
   2   4 -16 6889.72 166.695  20
  -2   4  15 2380.34 102.630  35
   2   4 -15 2236.44 92.6880  13
  -2   4  15 2401.94 97.0190   6
   2   4 -15 2390.73 95.6733  20
   2  -4 -15 2231.97 86.4710  33
  -2   4  14 1039.60 124.809   9
  -2   4  14 1088.64 71.7085  35
   2   4 -14 1031.84 50.0212  28
   2   4 -14 888.187 47.1548  27
   2   4 -14 996.952 64.7579  13
   2   4 -14 1066.18 47.0942  29
   2   4 -14 1072.52 65.7367  20
  -2   4  14 1036.57 67.4625   6
   2  -4 -14 985.728 59.5151  33
   2  -4 -14 1176.52 135.388  11
  -2   4  14 968.748 130.939  25
  -2   4  13 2308.54 98.4991   6
   2   4 -13 2137.62 74.5263  28
   2   4 -13 2229.28 75.6350  27
   2  -4 -13 2301.42 185.590  11
   2   4 -13 2265.59 93.7472  13
   2   4 -13 2243.03 93.4303  20
  -2   4  13 2372.67 105.470  35
  -2   4  13 2126.35 178.183   9
   2   4 -13 2296.54 73.9435  29
   2  -4 -13 2210.88 87.6914  33
   2   4 -12 337.588 33.6561  28
   2   4 -12 275.693 30.2401  27
   2  -4 -12 271.765 78.9078  11
   2   4 -12 358.084 41.3481  13
  -2   4  12 319.527 76.1071   9
   2   4 -12 359.703 33.3114  29
   2   4 -12 272.102 38.7755  20
   2  -4 -12 316.134 80.4829   5
  -2   4  12 256.326 41.0168   6
   2  -4 -12 301.155 37.9300  33
   2   4 -11 3838.60 121.667  20
   2   4 -11 4098.59 106.779  28
  -2   4  11 4087.01 132.191   6
   2  -4 -11 4105.46 248.108   5
   2   4 -11 4122.37 106.919  27
   2  -4 -11 4107.88 241.383  11
   2   4 -11 3985.10 123.234  13
  -2   4  11 3886.81 252.211  25
   2  -4 -11 4149.42 121.312  33
  -2   4  11 4286.32 242.167   9
   2   4 -11 4249.70 112.038  29
  -2   4  10 14703.3 457.623   9
  -2   4  10 14883.0 295.079  35
   2   4 -10 14313.3 247.417  15
   2   4 -10 14889.4 245.810  28
  -2   4  10 15692.1 514.260  25
   2   4 -10 14594.6 248.883  14
   2   4 -10 14146.4 263.836  13
   2  -4 -10 14503.1 464.792  11
   2   4 -10 14736.8 269.086  20
   2   4 -10 14891.7 245.909  27
   2   4 -10 15087.5 254.755  29
  -2   4  10 14919.0 287.559   6
   2  -4 -10 15565.4 490.845   5
  -2   4   9 1136.68 121.487   9
  -2   4   9 1074.70 71.1807  35
   2   4  -9 1164.06 57.4721  15
   2   4  -9 1173.40 56.1651  28
  -2   4   9 1133.17 142.033  25
   2   4  -9 1196.77 59.2508  14
   2   4  -9 1061.09 59.6954  13
   2   4  -9 1068.02 60.2525  20
   2  -4  -9 1026.57 126.059  11
   2   4  -9 1199.80 56.5509  27
   2   4  -9 1148.94 59.4369  29
  -2   4   9 1160.14 71.1644   6
   2  -4  -9 1432.91 146.607   5
  -2   4   8 36903.9 502.123  15
   2   4  -8 36286.7 509.666  15
  -2   4   8 36013.1 754.416   9
  -2   4   8 36946.6 828.103  25
  -2   4   8 36244.8 543.304   6
   2  -4  -8 36586.7 795.237   5
   2  -4  -8 35073.1 760.704  11
   2   4  -8 37483.4 517.298  29
   2   4  -8 36459.2 500.923  28
   2   4  -8 35904.3 508.664  14
  -2   4   8 36779.0 502.228  14
   2   4  -8 36644.0 501.058  27
  -2   4   8 35128.8 548.902  35
  -2   4   7 28641.8 413.730  15
   2   4  -7 29004.1 422.369  15
  -2   4   7 28034.7 629.586   9
  -2   4   7 28312.0 697.431  25
  -2   4   7 28084.0 448.975   6
   2  -4  -7 28724.0 673.891   5
   2  -4  -7 27605.5 637.000  11
   2   4  -7 28151.3 409.560  28
   2   4  -7 29255.9 426.001  29
   2   4  -7 28775.2 421.529  14
  -2   4   7 28775.7 414.175  14
   2   4  -7 28805.3 411.204  27
  -2   4   7 28633.8 453.627  35
   2   4  -6 10301.4 198.702  15
  -2   4   6 10417.5 196.706  15
   2   4  -6 10234.2 181.501  16
  -2   4   6 9354.24 194.777  29
   2   4  -6 10109.3 190.201  28
   2   4  -6 10347.5 200.550  29
  -2   4   6 10039.1 194.196  14
   2   4  -6 10245.5 198.650  14
  -2   4   6 9774.22 213.537   6
   2  -4  -6 10267.2 363.908   5
   2  -4  -6 9983.72 340.482  11
  -2   4   6 9991.52 216.315  35
  -2   4   6 10106.2 379.900  25
  -2   4   6 9533.15 328.161   9
   2   4  -6 10254.3 191.039  27
  -2   4   5 385.559 37.0053  14
   2   4  -5 346.877 35.7984  14
  -2   4   5 483.371 46.2399   6
   2   4  -5 406.244 36.1496  27
   2   4  -5 381.245 35.5320  28
  -2   4   5 372.077 42.6295  35
  -2   4   5 322.061 35.8193  15
   2   4  -5 386.815 32.9519  16
   2   4  -5 388.075 37.3024  15
  -2   4   5 408.170 80.0169  25
  -2   4   5 389.032 67.1616   9
   2   4  -5 428.137 40.4597  29
  -2   4   5 308.408 36.0935  29
   2  -4  -5 365.978 77.0062   5
   2   4  -4 23420.6 370.017  14
  -2   4   4 24644.6 374.570  14
   2   4  -4 24969.1 366.342  27
   2   4  -4 24763.0 366.187  28
  -2   4   4 23763.1 384.573  35
  -2   4   4 24135.1 587.955  25
   2  -4  -4 25023.0 578.484   5
  -2   4   4 24577.3 394.096   6
   2   4  -4 23640.3 370.559  15
   2   4  -4 24799.2 361.005  16
  -2   4   4 24759.2 375.586  15
  -2   4   4 24499.0 538.664   9
  -2   4   3 13307.2 400.855  25
   2   4  -3 12886.1 228.509  27
   2   4  -3 12819.5 228.770  28
   2   4  -3 13288.0 236.873  29
  -2   4   3 12945.7 240.666  35
  -2   4   3 13293.3 250.834   6
   2  -4  -3 13298.2 390.269   5
  -2   4   3 13062.8 238.479  15
   2   4  -3 12794.2 235.000  15
   2   4  -3 13215.4 226.151  16
   2   4  -3 12653.6 234.346  14
  -2   4   3 13199.2 238.830  14
  -2   4   2 2786.14 171.179  25
  -2   4   2 2614.84 97.0864   6
   2  -4  -2 2706.35 162.466   5
   2   4  -2 2663.97 87.3110  28
   2   4  -2 2553.97 85.8424  27
   2   4  -2 2691.74 90.4169  29
  -2   4   2 2609.19 88.5923  35
   2   4  -2 2661.64 85.9774  16
  -2   4   2 2877.02 95.0500  15
   2   4  -2 2560.56 87.6391  15
   2   4  -2 2552.18 87.4287  14
  -2   4   2 2792.18 94.1241  14
  -2   4   1 32.9323 21.2890  15
   2   4  -1 93.0058 22.0837  15
   2   4  -1 48.3148 22.5026   6
  -2   4   1 27.6941 28.8105  25
   2   4  -1 7.68177 21.2537  29
   2   4  -1 45.6409 19.7930  35
   2   4  -1 43.8969 20.2427  16
   2  -4  -1 58.9472 35.6831   5
   2   4  -1 65.8671 22.9049  14
  -2   4   1 35.0359 21.6481  14
   2   4   0 12970.6 235.591  35
   2   4   0 14020.4 246.899   6
   2  -4   0 13455.7 359.055   5
  -2   4   0 13474.7 363.405  25
   2   4   0 13314.4 235.498  29
  -2   4   0 13405.5 249.140  14
  -2   4   0 13202.4 248.196  15
   2   4   0 13171.6 237.558  14
   2   4   0 13610.6 237.740  16
   2   4   0 13599.3 239.689  15
   2   4   1 30380.2 437.032  14
  -2   4  -1 30484.9 454.666  15
  -2   4  -1 29797.2 451.968  14
   2   4   1 29898.5 437.909  35
   2   4   1 29865.4 435.605  16
   2   4   1 29759.8 435.085  15
   2   4   1 30137.9 446.053   6
  -2   4  -1 30008.5 573.634  25
   2   4   1 29653.1 431.761  29
   2  -4   1 29174.2 569.838   5
  -2   4  -1 29452.5 434.772   1
   2   4   1 29936.6 454.381  12
  -2   4  -2 21.3599 23.9004  14
   2   4   2 13.4444 23.6402   6
  -2   4  -2 13.5826 19.3017   1
   2   4   2 32.0046 20.0687  29
  -2   4  -2 31.0380 25.3283  15
   2  -4   2 45.2609 32.6091   5
   2   4   2 72.2225 31.1056  12
   2   4   2 51.3799 21.8034  35
  -2   4  -3 21477.2 357.219  15
  -2   4  -3 20691.3 353.021  14
  -2   4  -3 21653.8 348.479  13
  -2   4  -3 21274.4 355.143  24
   2   4   3 21576.1 344.818  35
   2   4   3 21174.3 357.662  12
   2   4   3 21700.1 354.209   6
   2   4   3 21491.9 328.308  29
  -2   4  -3 21423.8 333.824   1
   2   4   4 36.6881 21.6013  15
  -2   4  -4 17.6666 25.2768  15
  -2   4  -4 62.3224 26.4618  14
  -2   4  -4 52.5909 26.1961  13
   2   4   4 69.5012 22.9423  14
  -2   4  -4 257.341 37.6772  24
   2   4   4 79.9446 24.5894  35
   2   4   4 103.944 26.0568  16
   2   4   4 74.8271 28.4372  12
   2   4   4 111.569 30.7663   6
   2   4   4 266.737 28.9761  29
  -2   4  -4 73.9168 22.4249   1
  -2   4  -5 2981.10 109.347  14
  -2   4  -5 3250.31 113.991  15
   2   4   5 3296.53 101.561  14
  -2   4  -5 3297.44 99.1870   1
  -2   4  -5 3399.02 112.451  24
   2   4   5 3182.73 106.817  35
   2   4   5 3177.64 100.930  16
   2   4   5 3379.76 102.884  15
  -2   4  -5 3245.36 109.394  13
   2   4   5 3252.03 113.631  12
   2   4   5 3267.84 113.045   6
   2   4   5 3226.38 91.8111  29
   2   4   6 14561.3 282.105  12
  -2   4  -6 14630.4 254.407   1
   2   4   6 14935.9 283.331   6
   2   4   6 15052.1 263.525  16
  -2   4  -6 14930.0 281.157  24
   2   4   6 14919.6 442.211  25
  -2   4  -6 14653.3 276.178  13
  -2   4  -6 15104.3 275.297  29
   2   4   7 9085.96 209.960  12
   2   4   7 9445.80 192.854  16
  -2   4  -7 9159.61 206.418  13
  -2   4  -7 8922.27 204.234  24
   2   4   7 9356.54 351.535  25
  -2   4  -7 9215.80 199.057  29
   2   4   7 9490.39 213.063   6
  -2   4  -7 9243.44 184.864   1
   2   4   8 1523.70 69.1986  16
   2   4   8 1463.82 81.5640  12
  -2   4  -8 1426.69 77.3404  24
   2   4   8 1333.14 136.611  25
  -2   4  -8 1475.14 79.4384  15
  -2   4  -8 1490.99 78.7422  13
  -2   4  -8 1493.96 79.7287  14
   2   4   8 1432.39 74.8348  35
  -2   4  -8 1586.88 75.4245  29
  -2   4  -8 1388.16 75.8894  17
   2   4   8 1430.21 80.3577   6
  -2   4  -8 1407.16 72.1248  20
   2   4   9 27437.4 415.433  16
   2   4   9 27413.5 447.036  12
  -2   4  -9 26758.2 440.683  24
   2   4   9 27492.1 678.241  25
  -2   4  -9 28515.4 453.785  15
  -2   4  -9 28024.1 447.657  13
  -2   4  -9 27849.8 448.900  14
   2   4   9 27963.8 440.320  35
  -2   4  -9 27831.5 428.732  29
  -2   4  -9 27416.2 442.867  17
   2   4   9 28018.9 455.387   6
  -2   4  -9 28372.1 438.681  20
   2   4  10 24720.1 374.731  16
   2   4  10 24293.3 407.418  12
  -2   4 -10 24526.6 405.614  24
   2   4  10 24171.3 638.781  25
  -2   4 -10 25236.0 414.583  15
  -2   4 -10 24051.7 408.686  13
  -2   4 -10 24141.9 408.283  14
   2   4  10 23817.0 398.341  35
  -2   4 -10 24476.1 384.426  29
  -2   4 -10 23432.5 402.738  17
   2   4  10 24192.8 416.624   6
  -2   4 -10 24501.6 399.947  20
   2   4  11 22136.4 347.790  16
   2   4  11 22229.5 386.675  12
  -2   4 -11 22808.0 385.361  24
  -2   4 -11 23013.5 391.711  15
  -2   4 -11 22661.2 390.291  13
  -2   4 -11 23109.7 390.513  14
   2   4  11 22726.4 380.329  35
  -2   4 -11 22947.9 359.598  29
  -2   4 -11 22536.6 385.695  17
   2   4  11 21318.2 392.088   6
  -2   4 -11 22536.8 380.818  20
  -2   4 -12 40322.5 595.824  15
  -2   4 -12 39134.9 594.173  13
  -2   4 -12 39254.7 591.444  14
   2   4  12 39721.5 582.371  35
   2   4  12 39720.0 543.355  16
  -2   4 -12 40063.2 551.726  29
  -2   4 -12 38773.5 589.083  17
  -2   4 -12 39551.2 585.251  20
   2   4  12 39251.4 590.868  12
  -2   4 -12 40481.1 588.784  24
  -2   4 -13 323.252 44.8896  15
  -2   4 -13 271.455 42.6010  14
   2   4  13 272.787 42.8774  35
   2   4  13 305.600 32.3515  16
  -2   4 -13 267.094 44.6642  17
  -2   4 -13 240.740 31.7117  29
   2   4  13 350.452 48.3362  12
  -2   4 -13 321.084 44.2811  20
  -2   4 -13 304.929 44.8360  24
   2   4  14 22200.6 373.882  35
   2   4  14 22793.4 332.810  16
  -2   4 -14 22914.3 381.945  15
  -2   4 -14 23133.7 382.275  14
  -2   4 -14 23538.7 381.479  24
  -2   4 -14 23062.1 385.096  20
  -2  -4 -14 22528.4 634.288  11
   2   4  14 22939.0 384.320  12
  -2   4 -14 23711.3 390.551  17
  -2   4 -15 39740.9 578.708  17
  -2   4 -15 40028.8 568.449  24
  -2   4 -15 39845.7 571.501  14
  -2   4 -15 39599.0 571.027  15
  -2   4 -15 39166.6 577.862  20
   2   4  15 39394.8 574.347  12
   2   4  15 39687.6 565.993  35
  -2   4 -16 8771.71 193.662  17
  -2   4 -16 8885.53 184.938  24
  -2   4 -16 8594.46 182.949  14
  -2   4 -16 8141.58 179.706  15
  -2   4 -16 8651.65 193.988  20
   2   4  16 8604.36 187.928  12
   2   4  16 8550.48 181.302  35
  -2   4 -17 4017.42 109.839  24
   2   4  17 4192.23 115.442  12
   2   4  17 4081.03 130.209   6
  -2   4 -17 4089.85 110.451  14
  -2   4 -17 4037.11 109.474  15
   2   4  17 4108.37 110.453  35
  -2   4 -17 4187.32 120.837  17
   2   4  18 986.830 51.4292  12
  -2   4 -18 1021.65 59.0519  13
   2   4  18 1021.98 49.0585  35
   2   4  18 999.256 61.3836   6
  -2   4 -18 1059.30 56.3524  17
  -2   4 -19 7897.92 163.847  13
   2   4  19 7969.92 170.790   6
   2   4  19 7801.92 140.042  35
   2   4  20 249.513 30.3443   6
  -2   4 -20 286.876 30.6276  13
  -2  -4 -21 1273.97 43.7412  34
  -2   4 -21 1373.66 50.1591  13
  -2  -4 -22 1.23924 11.1950  34
  -2   4 -22 8.33725 12.1843  13
  -2   5  19 6.01979 10.9418  35
  -2   5  18 471.860 30.1115  35
  -2   5  17 1708.36 61.7898  35
  -2   5  16 695.201 41.7653   6
   2  -5 -16 625.386 32.0953  33
  -2   5  16 673.807 45.0896  35
  -2   5  15 15218.0 227.087  16
   2  -5 -15 15251.5 231.222  33
  -2   5  15 15935.1 259.513   6
  -2   5  14 545.425 36.1779  16
  -2   5  14 555.550 44.7639   6
   2  -5 -14 557.403 36.2153  33
  -2   5  13 13.2787 24.9760   6
   2  -5 -13-2.93202 18.5156  33
  -2   5  13 9.30781 24.4109  35
  -2   5  13 19.7455 20.5389  16
   2   5 -13 23.6067 16.1822  29
   2   5 -12 259.732 27.2829  29
   2  -5 -12 295.190 31.4448  33
  -2   5  12 254.052 37.8088   6
   2   5 -12 208.767 25.3456  27
   2   5 -12 253.761 27.2780  28
   2  -5 -11 6231.42 137.330  33
   2   5 -11 6197.97 129.154  28
   2   5 -11 6177.32 129.608  27
  -2   5  11 6244.27 161.776   6
  -2   5  11 6308.54 164.295  35
   2   5 -11 6248.18 135.421  29
   2   5 -10 1325.71 56.4474  14
  -2   5  10 1402.62 75.8318   6
   2   5 -10 1365.67 61.9810  29
   2  -5 -10 1253.74 58.6782  33
   2   5 -10 1304.09 55.8907  28
   2   5 -10 1375.41 57.1817  27
   2   5 -10 1321.71 56.0001  15
  -2   5  10 1425.69 76.8916  35
   2   5  -9 84.9440 23.3588  27
   2   5  -9 65.8202 21.9892  15
  -2   5   9 77.7106 30.5498  35
   2   5  -9 92.8419 22.8369  28
   2  -5  -9 70.2631 58.0056   5
   2   5  -9 74.5573 22.6332  14
   2   5  -9 101.028 27.1632  29
  -2   5   9 139.980 34.7940   6
   2  -5  -9 117.198 26.3633  33
  -2   5   8 19376.0 302.523  15
   2   5  -8 19373.3 307.833  15
  -2   5   8 19430.7 343.849   6
   2  -5  -8 19649.0 550.410   5
  -2   5   8 19032.3 338.427  35
   2   5  -8 19513.3 300.823  27
   2   5  -8 19428.8 315.577  29
  -2   5   8 20048.6 562.540  25
   2   5  -8 19433.0 308.156  14
  -2   5   8 19546.7 303.351  14
   2   5  -8 19199.6 299.784  28
   2  -5  -8 18852.8 303.175  33
  -2   5   7 3389.22 99.1710  14
   2   5  -7 3399.89 103.104  14
   2   5  -7 3532.55 108.681  29
  -2   5   7 2924.33 203.757  25
   2   5  -7 3393.07 98.1101  27
   2   5  -7 3295.54 97.2670  28
  -2   5   7 3284.48 97.5854  29
  -2   5   7 3510.20 100.653  15
   2   5  -7 3251.04 101.339  15
   2  -5  -7 3080.33 207.050   5
  -2   5   7 3432.72 120.899   6
  -2   5   7 3472.14 118.145  35
   2   5  -6 22417.1 351.902  14
  -2   5   6 22187.6 349.467  14
   2   5  -6 22931.3 343.754  28
  -2   5   6 21799.2 348.198  29
  -2   5   6 22513.9 372.044  35
  -2   5   6 22231.3 585.575  25
   2   5  -6 22759.1 343.141  27
   2  -5  -6 23363.3 595.235   5
  -2   5   6 22216.1 381.958   6
   2   5  -6 22221.0 355.375  29
  -2   5   6 21827.1 348.033  15
   2   5  -6 22041.5 350.725  15
   2   5  -5 553.918 44.4686  28
  -2   5   5 744.113 50.7453  29
   2   5  -5 547.765 43.8305  27
  -2   5   5 423.121 44.5916  35
  -2   5   5 541.293 44.8071  15
   2   5  -5 525.461 44.4885  15
   2   5  -5 498.918 38.2389  16
  -2   5   5 503.750 88.4134  25
  -2   5   5 534.184 45.5778  14
   2   5  -5 560.769 46.6816  14
   2  -5  -5 545.845 89.5517   5
  -2   5   4 7778.75 175.836  14
   2   5  -4 7950.33 175.141  14
   2   5  -4 8019.98 170.648  28
   2   5  -4 8298.44 172.634  27
   2   5  -4 7652.52 175.608  29
   2  -5  -4 7829.96 311.777   5
  -2   5   4 7741.22 178.727  29
  -2   5   4 7944.87 176.849  15
   2   5  -4 7847.71 174.261  15
   2   5  -4 8010.56 163.632  16
  -2   5   4 7855.83 177.259  35
  -2   5   3 1012.79 62.6678  14
   2   5  -3 1138.17 62.9623  14
  -2   5   3 1138.26 65.8272  29
   2   5  -3 1220.41 62.5568  27
   2   5  -3 1185.26 61.4575  28
   2   5  -3 1249.05 67.2391  29
   2  -5  -3 1188.87 119.334   5
   2   5  -3 1228.22 64.9450  15
  -2   5   3 1126.34 65.1340  15
   2   5  -3 1173.87 59.3183  16
  -2   5   3 999.349 57.7677  35
  -2   5   2 26724.5 420.907  14
   2   5  -2 26978.8 413.157  14
   2   5  -2 26262.0 410.727  29
   2   5  -2 27214.8 408.887  28
   2   5  -2 27262.6 408.677  27
  -2   5   2 26104.3 396.539  35
   2   5  -2 27421.3 404.290  16
  -2   5   2 26727.8 420.880  15
   2   5  -2 26983.3 413.013  15
  -2   5   2 26966.4 426.213  29
  -2   5   2 26895.4 419.397   1
  -2   5   1 55.9264 26.5561   1
   2   5  -1 2.16409 27.5466  28
   2   5  -1 33.1096 24.7934  14
  -2   5   1 84.4038 29.9897  14
   2   5  -1 54.0200 27.9214  27
   2   5  -1 32.5331 26.7515  29
  -2   5   1 49.4123 28.7774  29
   2   5  -1 65.5256 27.6107  16
   2   5  -1 41.9798 25.5369  15
  -2   5   1 57.0396 28.2617  15
   2   5  -1 20.0867 21.3091  18
   2   5   0 2523.81 92.4040  29
  -2   5   0 2528.82 94.5703   1
  -2   5   0 2428.25 100.091  29
  -2   5   0 2754.75 103.094  14
   2   5   0 2623.03 94.1486  14
   2   5   0 2505.99 92.5221  15
   2   5   0 2521.46 91.4712  16
  -2   5   0 2545.62 99.6416  15
  -2   5  -1 51623.3 731.885  14
   2   5   1 53214.5 715.347  14
   2   5   1 53485.1 709.535  29
   2   5   1 53041.2 741.970  12
  -2   5  -1 51868.2 694.463  28
  -2   5  -1 52950.1 736.050  29
  -2   5  -1 52371.4 711.789   1
  -2   5  -1 52298.8 694.912  27
   2   5   1 54124.6 714.632  35
   2   5   1 53278.5 714.957  15
   2   5   1 52703.8 711.483  16
  -2   5  -1 52223.0 733.135  15
  -2   5  -2 2260.46 96.7422  14
   2   5   2 2388.71 87.4471  29
  -2   5  -2 2272.01 87.0970   1
   2   5   2 2418.15 102.815  12
  -2   5  -2 2285.94 78.5848  27
   2   5   2 2431.31 93.1696  28
  -2   5  -2 2412.70 80.9162  28
   2   5   2 2393.57 92.0370  27
   2   5   2 2638.60 102.181   6
  -2   5  -2 2515.87 101.900  29
   2   5   2 2321.46 90.6626  16
  -2   5  -2 2326.38 98.0528  15
   2   5   2 2401.40 91.6176  35
  -2   5  -3 194.024 26.1508  27
   2   5   3 239.407 35.2916  27
  -2   5  -3 206.008 35.7443  15
  -2   5  -3 233.797 31.6362   1
   2   5   3 187.182 39.8557  12
  -2   5  -3 198.040 26.4990  28
   2   5   3 228.444 35.0212  28
   2   5   3 314.524 41.0564   6
  -2   5  -3 203.685 38.1547  29
   2   5   3 223.626 32.4574  29
   2   5   3 202.614 33.3693  35
  -2   5  -3 149.347 34.7736  14
  -2   5  -4 813.667 60.8417  14
   2   5   4 901.073 57.5327  14
   2   5   4 778.582 49.1049  29
   2   5   4 1091.62 63.5176  35
   2   5   4 842.000 55.6729  16
  -2   5  -4 868.746 63.1325  15
   2   5   4 906.405 57.7136  15
  -2   5  -4 936.182 54.3288   1
   2   5   4 939.967 63.9551   6
   2   5   4 1035.71 61.6637  27
   2   5   4 1024.60 61.5659  28
   2   5   4 894.367 64.2683  12
   2   5   5 3654.78 100.236  29
   2   5   5 3455.31 122.429  12
  -2   5  -5 3465.86 104.016   1
   2   5   5 3687.97 117.283  35
   2   5   5 3440.07 111.772  16
  -2   5  -5 3495.32 122.128  15
  -2   5  -5 3427.35 121.686  14
   2   5   5 3674.33 124.323   6
   2   5   6 1310.89 70.4530  35
   2   5   6 1204.86 65.6143  16
   2   5   6 1270.86 56.2300  29
   2   5   6 1309.79 75.5905   6
  -2   5  -6 1408.03 75.0768  29
   2   5   6 1285.63 75.6886  12
   2   5   7 6166.25 159.302  35
  -2  -5  -7 6561.14 306.825   5
   2   5   7 6286.86 171.998   6
   2   5   7 6234.43 153.345  16
   2   5   7 6236.46 168.179  12
  -2   5  -7 6491.22 163.826  29
  -2   5  -8 3849.94 120.383  29
   2   5   8 3781.26 112.841  16
  -2   5  -8 3974.48 126.080  24
  -2  -5  -8 3843.74 239.534   5
   2   5   8 3879.98 131.095   6
   2   5   8 3688.00 126.750  12
  -2   5  -8 3690.64 123.990  14
  -2   5  -8 3811.13 125.764  15
  -2   5  -9 1820.94 80.8335  29
  -2  -5  -9 1835.20 167.806   5
   2   5   9 1939.28 93.0723   6
  -2   5  -9 1836.34 83.8387  13
  -2   5  -9 2043.87 88.5575  24
   2   5   9 1792.87 75.3687  16
  -2   5  -9 1886.74 88.1974  14
  -2   5  -9 1989.95 89.5372  15
   2   5   9 1827.67 87.4270  12
  -2   5 -10 14149.8 250.544  29
   2   5  10 13242.2 238.798  16
   2   5  10 13565.7 274.436   6
  -2   5 -10 13990.4 261.968  13
  -2   5 -10 14275.0 264.162  24
   2   5  10 13246.2 257.310  35
  -2   5 -10 13887.5 267.519  14
  -2   5 -10 13625.0 265.534  15
   2   5  10 13178.2 263.441  12
  -2   5 -11 14.7114 23.1369  29
   2   5  11 49.5630 22.6486  16
   2   5  11 11.1677 28.6242   6
  -2   5 -11 33.9611 26.5684  14
  -2   5 -11 16.7035 27.0615  13
  -2   5 -11 11.4910 28.1127  24
   2   5  11 23.1092 24.7832  35
  -2   5 -11 52.9979 29.1003  15
   2   5  11 46.7843 30.6139  12
  -2   5 -12 245.715 29.2593  29
   2   5  12 205.484 35.6143  12
   2   5  12 168.374 25.3966  16
   2   5  12 209.846 38.6092   6
  -2   5 -12 211.783 34.1535  14
  -2   5 -12 177.546 34.8695  13
  -2   5 -12 185.890 33.3774  24
   2   5  12 189.104 33.9985  35
  -2   5 -12 201.271 34.5928  15
  -2   5 -13 7983.73 176.474  14
  -2   5 -13 8417.70 181.403  13
   2   5  13 8646.12 179.415  35
  -2   5 -13 7965.09 176.524  15
   2   5  13 8579.99 154.155  16
   2   5  13 8410.26 179.267  12
   2   5  13 8505.20 192.907   6
  -2   5 -14 1683.67 68.4501  14
  -2   5 -14 1627.76 70.9692  13
   2   5  14 1665.38 68.7794  35
  -2   5 -14 1658.13 67.2228  15
   2   5  14 1607.43 67.9135  12
  -2   5 -15 5359.65 127.712  13
  -2   5 -15 5092.61 115.336  15
  -2   5 -15 5240.26 117.191  14
   2   5  15 5303.75 118.833  12
   2   5  15 5294.09 112.136  28
   2   5  15 5378.76 122.421  35
   2   5  15 5196.92 112.582  27
   2   5  16 11527.1 180.148  27
   2   5  16 11304.0 178.778  28
   2   5  16 11977.8 196.105  35
  -2   5 -16 11852.4 202.429  13
   2   5  17 1592.61 41.9027  27
   2   5  17 1609.84 41.8286  28
  -2  -5 -19 1657.21 40.9263  34
  -2   6  15 102.361 11.7711  35
  -2   6  15 143.223 14.2894  28
  -2   6  15 131.881 13.9699  27
  -2   6  14 229.251 18.8401  35
  -2   6  13 193.844 16.6677  16
  -2   6  13 220.698 20.5349  35
  -2   6  12 522.481 33.1027   1
  -2   6  12 541.620 29.8447  16
  -2   6  12 566.299 32.5586  35
   2   6 -11 58.5862 15.5940  29
  -2   6  11 39.2941 17.4011  16
  -2   6  11 49.6281 18.8813  35
   2   6 -10 71.7596 17.7142  29
  -2   6  10 64.3505 18.6878  35
  -2   6  10 20.2182 18.6672   1
  -2   6  10 44.7337 18.1599  16
  -2   6   9 2285.39 70.8436  35
  -2   6   9 2088.16 71.3612  16
   2   6  -9 2321.15 68.3048  29
  -2   6   9 2208.22 73.6637   1
  -2   6   8 1261.91 56.3896   1
  -2   6   8 1168.57 51.3932  35
   2   6  -8 1194.37 45.5906  28
  -2   6   8 1162.21 54.7512  16
   2   6  -8 1261.95 52.7920  29
   2   6  -8 1129.66 44.9072  27
   2   6  -7 1582.56 55.3505  14
  -2   6   7 1348.99 61.7388  16
   2   6  -7 1566.92 54.9887  15
  -2   6   7 1511.23 63.1686   1
   2   6  -7 1577.29 54.7982  28
   2   6  -7 1560.71 60.6154  29
   2   6  -7 1589.79 55.0232  27
  -2   6   6 1.85491 22.1191  16
  -2   6   6 29.2334 19.3119   1
   2   6  -6 2.78422 16.6004  14
  -2   6   6 5.86840 14.9946  29
   2   6  -6 7.67359 17.9888  27
   2   6  -6 2.55506 17.3985  28
   2   6  -6-5.53508 17.2721  15
   2   6  -5 2111.41 75.5977  29
  -2   6   5 2498.33 77.3759  15
   2   6  -5 2308.14 74.3255  15
  -2   6   5 2163.33 76.6462   1
   2   6  -5 2259.25 71.2694  28
  -2   6   5 2145.12 69.8113  29
  -2   6   5 2244.16 77.3990  27
   2   6  -5 2212.15 70.4386  27
  -2   6   5 2243.20 76.7709  28
  -2   6   5 2456.74 76.6685  14
   2   6  -5 2261.12 73.5072  14
   2   6  -4 435.938 38.2377  29
  -2   6   4 385.285 35.2041  15
  -2   6   4 340.705 37.7321  16
   2   6  -4 349.997 34.0724  15
  -2   6   4 360.532 34.9410   1
  -2   6   4 385.049 34.7900  29
   2   6  -4 327.571 31.7958  28
  -2   6   4 374.053 34.6011  27
   2   6  -4 408.982 34.5961  27
  -2   6   4 377.126 35.0222  28
   2   6  -4 380.882 34.0731  14
  -2   6   4 345.924 32.9757  14
   2   6  -3 12972.6 220.961  14
  -2   6   3 12470.0 221.106  14
  -2   6   3 12331.6 219.057   1
   2   6  -3 12745.6 215.505  28
  -2   6   3 12703.4 222.571  29
  -2   6   3 12011.7 218.808  15
  -2   6   3 12103.7 227.322  16
   2   6  -3 12877.7 220.648  15
   2   6  -3 12520.6 221.872  29
   2   6  -3 12696.8 215.484  27
  -2   6   3 12635.1 218.214  27
  -2   6   3 12768.9 218.859  28
  -2   6   2 11419.5 208.070  14
   2   6  -2 11507.8 206.070  14
  -2   6   2 10899.8 200.037   1
   2   6  -2 11386.9 201.781  28
  -2   6   2 10797.1 206.517  29
  -2   6   2 11443.6 208.187  15
  -2   6   2 10790.6 209.288  16
   2   6  -2 10994.3 194.280  16
   2   6  -2 11511.0 206.174  15
   2   6  -2 11500.3 206.417  29
  -2   6   2 10878.1 196.712  27
   2   6  -2 11178.7 200.776  27
  -2   6   2 10982.1 196.889  28
   2   6  -1 5209.39 125.526  14
  -2   6   1 4815.21 124.777  14
  -2   6   1 4871.62 117.317   1
  -2   6   1 5070.33 129.461  29
   2   6  -1 4932.75 120.918  28
  -2   6   1 4936.77 125.664  15
  -2   6   1 4672.78 123.943  16
   2   6  -1 5215.95 125.345  15
   2   6  -1 4830.68 115.978  16
   2   6  -1 5022.97 123.542  29
  -2   6   1 4953.46 113.451  27
  -2   6   1 4984.43 113.576  28
   2   6  -1 5036.34 122.133  27
  -2   6   0 8266.58 172.595  14
  -2   6   0 8026.02 157.372   1
  -2   6   0 7971.91 173.601  29
   2   6   0 7842.98 161.707  29
  -2   6   0 7897.06 166.109  16
  -2   6   0 8076.51 170.732  15
   2   6   0 8005.25 159.897  16
   2   6   0 7937.87 163.735  27
  -2   6   0 7965.25 148.889  28
   2   6   0 8074.46 164.385  28
  -2   6   0 7936.97 149.040  27
   2   6   1 130.341 27.0318  29
  -2   6  -1 126.145 30.4534  29
  -2   6  -1 92.5273 28.0624  14
   2   6   1 115.783 26.5012  16
  -2   6  -1 154.098 27.8044  16
  -2   6  -1 144.070 29.5532  15
   2   6   2 1842.02 67.0242  29
   2   6   2 1798.09 69.7222  16
  -2   6  -2 1806.29 67.0522  16
  -2   6  -2 1778.57 74.3945  15
  -2   6  -2 1813.57 75.6121  14
  -2   6  -2 1833.22 77.2922  29
   2   6   3 4918.35 112.387  29
  -2   6  -3 5007.51 131.175  29
   2   6   3 4592.33 117.356  16
  -2   6  -3 4877.17 111.596  16
  -2   6  -3 5020.82 129.759  15
  -2   6  -3 5100.30 130.729  14
   2   6   4 692.678 47.1148  27
   2   6   4 717.144 47.1712  28
   2   6   4 696.761 39.3011  29
  -2   6  -4 815.716 52.8004  29
  -2   6  -4 671.022 48.1506  15
  -2   6  -4 669.008 48.6961  14
   2   6   5 6885.42 147.853  28
   2   6   5 6647.58 146.940  27
  -2   6  -5 6407.24 152.001  15
   2   6   5 6646.63 143.797  16
  -2   6  -5 6559.28 153.753  14
   2   6   5 6747.90 126.901  29
   2   6   6 3949.74 85.5541  29
   2   6   6 4110.72 106.262  16
   2   6   6 4317.30 111.180  27
   2   6   6 4171.27 109.429  28
  -2   6  -7 256.747 31.7087  29
   2   6   7 215.634 27.1632  16
   2   6   7 236.722 30.4708  27
   2   6   7 220.347 29.0867  28
  -2   6  -8 83.9024 25.5075  14
   2   6   8 74.2498 22.9023  28
   2   6   8 88.3205 21.3938  16
  -2   6  -8 90.8756 23.5865  29
   2   6   8 74.8057 23.6519  27
  -2   6  -8 69.3949 24.0347  15
  -2   6  -9 1175.25 51.8911  29
  -2   6  -9 1140.99 53.3084  15
   2   6   9 1207.18 50.0589  16
   2   6   9 1206.23 53.0652  27
   2   6   9 1209.09 52.5325  28
  -2   6  -9 1156.56 53.7977  14
  -2   6 -10 4388.65 96.4350  29
  -2   6 -10 4553.06 106.172  15
  -2   6 -10 4392.63 104.881  14
   2   6  10 4386.77 101.050  27
   2   6  10 4322.21 100.346  28
   2   6  11 102.182 19.4299  28
  -2   6 -11 73.5872 19.4183  15
  -2   6 -11 105.246 17.1317  29
   2   6  11 122.637 20.8969  27
  -2   6 -11 117.535 21.0324  14
  -2   6 -12 206.465 21.1212  15
  -2   6 -12 153.865 20.0540  14
   2   6  12 194.156 20.9808  27
   2   6  12 197.339 20.6917  28
  -2   6 -13 299.209 21.4577  15
   2   6  13 329.869 21.6976  28
   2   6  13 350.335 22.1158  27
  -2   6 -13 291.409 20.9528  14
   2   6  14 28.1363 9.09278  27
   2   6  14 45.6830 9.24629  28
  -2   7   5 976.156 32.3357  16
   2   7  -5 1037.66 32.9468  29
  -2   7   4 404.957 21.6858  16
   2   7  -4 374.733 21.8552  29
   2   7  -3 1551.15 38.1359  28
  -2   7   3 1565.32 42.8294  16
   2   7  -3 1571.69 38.3320  27
   2   7  -2 606.796 24.3357  28
   2   7  -2 608.698 26.9535  29
  -2   7   2 526.635 22.1503  29
  -2   7   2 574.862 25.1987  16
   2   7  -2 631.084 24.7658  27
   2   7  -1 7741.43 118.589  28
  -2   7   1 7462.57 117.911  29
   2   7  -1 7645.59 118.433  27
   2   7   0 927.245 31.9994  28
   2   7   0 856.563 31.3625  29
  -2   7   0 852.116 31.7387  29
   2   7   0 906.987 31.9149  27
   2   7   1 2156.74 51.9464  27
   2   7   1 2202.55 52.1840  28
  -2   7  -1 2269.65 56.0056  15
  -2   7  -1 2195.57 54.8191  29
  -2   7  -1 2211.31 55.8808  14
   2   7   2 27.3155 12.2226  28
  -2   7  -2 8.80309 12.3967  15
  -2   7  -2 19.6107 12.7321  29
  -2   7  -2 10.4484 12.6725  14
   2   7   2 29.5108 11.9227  27
  -2   7  -3 175.417 17.6060  15
  -2   7  -3 168.546 17.8089  14
  -2   7  -3 192.185 18.7158  29
  -2   7  -4 88.5568 14.1556  14
  -2   7  -4 97.5760 14.5537  15
  -2   7  -4 105.155 14.6014  29
  -2   7  -5 739.614 29.4863  15
  -2   7  -5 806.393 30.5613  14
  -2   7  -5 809.003 29.6426  29
   2   7   6 107.707 11.9408  28
   2   7   6 121.244 12.5171  27
   3   0 -26 17.0159 15.1250  13
   3   0 -25 987.664 49.3137  13
   3   0 -25 813.451 32.3852  20
   3   0 -24-9.42470 23.6209  13
   3   0 -24 22.7647 19.5855  20
   3   0 -23 1406.21 64.1024  20
   3   0 -23 1360.93 60.3714  33
   3   0 -23 1396.01 72.7512  13
   3   0 -22-15.4551 26.6691  20
   3   0 -22 1.93089 24.2917  33
   3   0 -21 9430.57 207.073  20
   3   0 -21 9101.22 192.243  33
   3   0 -20 11.4025 24.8474  33
   3   0 -20 22.2711 31.5701  20
   3   0 -20 40.8947 32.6441  21
   3   0 -19 2387.99 93.6490  33
   3   0 -19 2470.25 105.274  20
  -3   0  19 2383.01 183.249   9
   3   0 -19 2297.95 103.227  21
  -3   0  18 20.1479 44.8083   9
   3   0 -18 21.3037 31.2013  21
   3   0 -18 35.4214 25.7290  33
   3   0 -18 23.6902 29.4532  20
   3   0 -18 2.84952 29.5555  32
   3   0 -17 5012.77 152.322  20
  -3   0  17 4863.95 259.734   9
   3   0 -17 4937.09 149.868   2
   3   0 -17 5086.36 137.632  33
   3   0 -17 4592.78 276.037   3
   3   0 -17 4995.17 152.212  21
   3   0 -17 5088.09 149.632  32
   3   0 -16 248.408 38.8253  21
   3   0 -16 122.693 65.6388   3
   3   0 -16 176.949 37.9203   2
   3   0 -16 149.076 29.1729  33
  -3   0  16 9.39684 39.1125   9
   3   0 -16-5.31314 28.5095  32
   3   0 -15 6276.07 167.066  21
   3   0 -15 6600.15 167.277   2
   3   0 -15 6232.61 148.992  33
   3   0 -15 6126.65 301.710   3
   3   0 -15 5745.42 154.628  32
  -3   0  15 6324.54 280.042   9
   3   0 -14 20.7916 26.1982  32
  -3   0  14 12.1760 29.5091  25
   3   0 -14-19.3565 55.9209   3
   3   0 -14 8.42710 46.8539   4
   3   0 -14 89.1760 62.3270  26
   3   0 -14 2.57545 27.3200  21
  -3   0  14 48.8649 50.4224   9
   3   0 -14-2.44458 23.5422  22
   3   0 -14 67.2098 25.8900  33
   3   0 -14 16.9318 27.6927   2
   3   0 -13 126700. 1560.47   2
   3   0 -13 125690. 1828.23   4
   3   0 -13 127284. 1639.16   5
  -3   0  13 131280. 1823.67   9
   3   0 -13 126745. 1554.89  32
   3   0 -13 128218. 1562.30  22
  -3   0  13 123898. 1733.18  25
   3   0 -13 123565. 1870.19   3
   3   0 -13 125987. 1884.96  26
   3   0 -12 49.8195 49.7222  26
   3   0 -12-8.06750 48.3105   3
   3   0 -12 7.14974 37.2917   4
   3   0 -12-2.04381 24.5849   2
  -3   0  12 20.3355 30.1518   9
   3   0 -11 50312.7 742.170   5
   3   0 -11 50742.0 898.515  26
   3   0 -11 49654.7 888.422   3
  -3   0  11 49198.1 839.109   9
   3   0 -11 49889.3 662.940   2
   3   0 -11 48922.4 855.896   4
   3   0 -10-6.73685 38.9255  26
   3   0 -10 6.60459 37.4479   3
   3   0 -10 23.5192 33.3384   4
  -3   0  10 33.3344 30.8892   9
   3   0 -10 6.75900 18.9768   2
   3   0 -10 6.86018 21.2367   5
   3   0  -9 219.076 54.2118  26
   3   0  -9 316.374 59.4398   3
   3   0  -9 219.135 47.2614   4
  -3   0   9 316.556 51.8952   9
   3   0  -9 265.739 28.6255   2
   3   0  -9 221.389 37.0327   5
   3   0  -8 60.3993 35.6030  26
   3   0  -8-5.39863 36.0199   3
   3   0  -8 8.38546 17.5846   2
   3   0  -8 27.7689 22.4999   5
  -3   0   8 104.684 34.3274   9
  -3   0   7 15423.1 336.520   9
   3   0  -7 15212.3 360.215  26
   3   0  -7 15806.1 300.506   5
  -3   0   6 52.6147 27.0863   9
   3   0  -6 55.1975 22.5557   5
   3   0  -6 4.52508 28.0188  26
  -3   0   5 42321.0 644.672   9
   3   0  -5 41937.7 607.987   5
   3   0  -5 41967.1 669.453  26
   3   0  -4-7.52928 25.4758  26
  -3   0   4-9.55007 22.6797   9
  -3   0   3 59497.9 815.239  23
   3   0  -3 60576.0 861.637  26
   3   0  -3 60857.7 813.116   5
  -3   0   3 61128.0 838.718   9
   3   0  -2 63.9401 21.7178   5
  -3   0   2 6.77339 20.2832  10
  -3   0   2 83.3170 25.1576   9
  -3   0   2 22.3750 17.2679  23
   3   0  -2 6.65604 20.6075  26
  -3   0   1 18649.0 356.980  10
  -3   0   1 19850.3 335.096  23
  -3   0   0-3.31102 21.7819  10
  -3   0   0 52.5789 20.6713  23
   3   0   0-13.1243 21.5848  30
   3   0   1 70417.5 938.585   5
   3   0   1 72844.1 987.257  30
  -3   0  -1 71238.6 984.588  10
   3   0   2 21.4579 20.0091   5
   3   0   2 10.6371 24.6234  30
  -3   0  -2 32.6649 26.4657  10
   3   0   3 11383.1 270.740  30
  -3   0  -3 11166.1 273.568  10
   3   0   4-4.07177 27.9105  30
  -3   0  -4 8.53215 25.9826  10
   3   0   5 7306.80 220.702  30
  -3   0  -5 6684.86 220.833  10
   3   0   6 4.89817 31.2888  30
  -3   0  -6 25.7693 30.8624  10
  -3   0  -7 210025. 2469.01   8
  -3   0  -7 210167. 2469.57   7
   3   0   7 216276. 2688.63  30
  -3   0  -7 208221. 2691.50  10
  -3   0  -8 9.71097 19.6328   8
  -3   0  -8-18.8713 41.9687  10
  -3   0  -8 8.11325 18.7514   7
   3   0   8 24.1422 38.5538  30
  -3   0  -9 96661.6 1192.24   7
   3   0   9 95472.1 1430.99  30
  -3   0  -9 96895.0 1192.75   8
  -3   0 -10-3.89495 19.2477   8
  -3   0 -10 54.2467 50.9802   3
  -3   0 -10-3.89850 20.7900   7
   3   0  10 22.2296 44.3714  30
  -3   0 -11 38065.6 541.643   7
  -3   0 -11 39033.8 788.698   3
   3   0  11 38748.1 775.725  30
  -3   0 -11 38100.4 541.745   8
   3   0  12 35.8509 47.7969  30
  -3   0 -12 18.6418 21.6799   8
  -3   0 -12 11.6581 21.8473   7
  -3   0 -13 12317.9 248.801   8
   3   0  13 12949.2 431.790  30
  -3   0 -13 12809.5 222.957  34
  -3   0 -13 12761.7 251.876   7
  -3   0 -13 13237.7 444.149   3
  -3   0 -14 2.73354 25.2489   8
  -3   0 -14 32.9360 55.9438   3
  -3   0 -14-1.86572 20.6423  34
   3   0  14 31.7406 49.9141  30
  -3   0 -14-2.73755 26.7116   7
  -3   0 -15 28640.5 459.119   8
   3   0  15 26857.2 708.546  30
  -3   0 -15 27878.7 419.194  34
  -3   0 -15 28402.6 458.743   7
  -3   0 -15 27546.7 721.087   3
  -3   0 -16 18.5233 27.8901   8
  -3   0 -16 48.8558 60.7389   3
  -3   0 -16 13.0753 26.1000  34
   3   0  16 24.0248 56.6713  30
  -3   0 -16 31.0479 31.6430   7
   3   0  17 8850.63 399.977  30
  -3   0 -17 9861.07 408.203   4
  -3   0 -17 9400.46 413.731   3
  -3   0 -17 9872.94 233.414   7
  -3   0 -17 9619.92 230.281   8
  -3   0 -17 9412.14 203.959  34
  -3   0 -18 35.5687 55.9341   4
  -3   0 -18-38.7993 61.0144   3
   3   0  18 25.5764 53.2068  30
  -3   0 -18 9.55005 26.0121  34
  -3   0 -19 5033.52 140.584  34
   3   0  19 4560.68 284.907  30
  -3   0 -19 4654.19 290.687   3
  -3   0 -19 4874.89 281.493   4
   3   0  19 5074.81 292.356   9
  -3   0 -20-4.73786 29.0955  34
  -3   0 -20 12.5056 62.1890   3
   3   0  20 45.5909 52.2560   9
  -3   0 -20 3.00883 30.4811   2
  -3   0 -21 6671.01 175.118   2
  -3   0 -21 6420.55 159.051  34
  -3   0 -22 12.3166 27.2960  34
  -3   0 -22-4.96657 28.4298   2
  -3   0 -23 8115.41 176.653   2
  -3   0 -23 7897.40 165.524  34
  -3   0 -24 8.61760 20.4629   2
  -3   0 -24 9.05683 23.7968  34
  -3   0 -25 1432.27 51.7519  17
  -3   0 -25 1507.15 56.0945   2
  -3   0 -26 8.73017 11.3549  17
   3   1 -26 1637.93 48.2428  13
   3   1 -25 1690.76 61.5337  13
   3  -1 -25 1512.54 55.0087  13
   3   1 -25 1559.44 51.7323  20
   3  -1 -24 2503.06 76.0446  33
   3   1 -24 2669.62 88.8888  13
   3  -1 -24 2426.86 81.1800  13
   3   1 -24 2544.54 79.7399  20
   3  -1 -23 22353.5 339.065  33
   3   1 -23 22302.2 361.423  13
   3   1 -23 22490.6 351.597  20
   3   1 -22 14.2001 27.8511  20
   3   1 -22 12.8085 29.6030  13
   3  -1 -22-1.99222 26.1180  33
   3  -1 -21 3165.89 105.387  33
   3   1 -21 3287.01 116.406  20
   3  -1 -21 3068.24 98.4023  20
   3   1 -20 47.5660 34.6739  21
   3   1 -20 72.9628 33.2574  20
   3  -1 -20 13.7915 26.5661  20
   3  -1 -20 75.8458 30.7390  33
   3   1 -20 21.7620 22.4390  33
   3   1 -19 2179.08 101.826  20
   3  -1 -19 2476.15 97.6273  20
  -3   1  19 2348.82 197.177   9
   3  -1 -19 2343.50 102.408  32
   3   1 -19 2332.45 104.243  21
   3  -1 -19 2328.18 97.4548  21
   3   1 -19 2260.49 86.4867  33
   3  -1 -19 2254.08 92.8319  33
   3   1 -18 8255.74 207.399  20
   3  -1 -18 8404.23 193.534  20
  -3   1  18 7784.54 355.684   9
   3  -1 -18 8232.08 201.255  32
   3   1 -18 8044.62 205.392  21
   3  -1 -18 8214.96 195.007  21
   3   1 -18 7694.71 175.010  33
   3  -1 -18 8095.64 187.081  33
   3  -1 -17 908.114 62.3331  20
   3   1 -17 869.132 67.8470  20
  -3   1  17 700.216 111.395   9
   3  -1 -17 938.001 66.5227  32
   3  -1 -17 973.635 64.6309  21
   3   1 -17 875.753 67.0290  21
   3   1 -17 948.386 56.0304  33
   3  -1 -17 930.875 60.1409  33
   3  -1 -17 928.249 126.928   4
   3  -1 -16 2394.45 92.3750  33
   3   1 -16 2391.51 86.4299  33
   3  -1 -16 2265.93 143.227   5
  -3   1  16 2393.60 174.114  25
   3   1 -16 2447.28 106.040  20
  -3   1  16 2384.68 187.502   9
   3   1 -16 2388.06 104.557  21
   3  -1 -16 2242.72 95.1013  21
   3  -1 -16 2600.21 201.529   4
   3  -1 -16 2408.45 99.2645  32
   3  -1 -15 3846.86 115.459  33
   3   1 -15 3712.87 106.753  33
   3  -1 -15 3573.14 230.284   3
  -3   1  15 3558.82 208.732  25
   3  -1 -15 3783.40 122.066  21
   3   1 -15 3857.24 130.041  20
  -3   1  15 4218.51 241.386   9
   3  -1 -15 3797.98 124.236   2
   3  -1 -15 4289.33 250.123   4
   3   1 -15 3924.03 121.753  32
   3  -1 -15 3803.89 123.351  32
   3  -1 -15 3891.75 189.081   5
   3  -1 -14 13436.3 245.696  33
   3   1 -14 13244.2 231.288  33
   3  -1 -14 13774.8 446.823   3
   3   1 -14 13445.0 439.495   3
  -3   1  14 13907.0 419.348  25
   3  -1 -14 12282.3 425.956   4
   3   1 -14 13466.9 251.382  32
   3  -1 -14 13709.7 258.674  32
   3  -1 -14 13562.4 257.898   2
   3   1 -14 13690.2 256.678   2
  -3   1  14 13746.6 442.830   9
  -3  -1  14 13612.7 366.894   9
   3  -1 -14 13791.0 369.326   5
   3  -1 -14 13258.2 255.237  21
   3  -1 -13 1198.68 60.6224  33
   3  -1 -13 1282.25 67.9980   2
   3   1 -13 1263.42 66.5296   2
   3  -1 -13 1222.55 104.375   5
  -3   1  13 1498.76 130.695  25
   3  -1 -13 1391.30 68.4047  21
   3   1 -13 1354.78 131.891  26
   3  -1 -13 1296.33 132.415  26
   3  -1 -13 1438.37 135.575   3
   3   1 -13 1283.57 127.583   3
  -3   1  13 1297.15 128.049   9
  -3  -1  13 1249.39 101.972   9
   3  -1 -13 1350.76 68.8195  32
   3   1 -13 1414.14 67.4602  32
  -3   1  12 93106.5 1432.11   9
  -3  -1  12 88808.1 1295.20   9
   3  -1 -12 93577.0 1330.78   5
   3   1 -12 91014.1 1432.08  26
   3  -1 -12 90635.8 1434.12  26
   3  -1 -12 88356.5 1418.01   3
   3   1 -12 91681.5 1422.80   3
   3  -1 -12 93572.3 1151.01   2
   3   1 -12 91066.8 1145.83   2
   3  -1 -12 90726.8 1147.28  32
   3  -1 -11 53508.5 704.818   2
   3   1 -11 53543.5 703.729   2
  -3   1  11 52859.1 931.479   9
  -3  -1  11 52287.7 828.952   9
   3  -1 -11 54962.8 950.467  26
   3   1 -11 53301.5 940.801  26
   3  -1 -11 54128.7 866.671   5
   3  -1 -11 52660.8 933.010   3
   3   1 -11 53566.8 932.684   3
   3  -1 -11 53372.0 899.002  11
   3  -1 -10 49493.2 648.349   2
   3  -1 -10 48644.7 828.835  11
   3  -1 -10 49044.2 862.886  26
   3   1 -10 49662.8 864.656  26
   3  -1 -10 49351.8 798.930   5
  -3   1  10 49238.4 860.504   9
  -3  -1  10 49185.8 762.015   9
   3  -1 -10 48149.6 856.488   3
   3  -1  -9 9686.82 270.124   5
   3  -1  -9 9652.84 285.837  11
   3   1  -9 10030.9 177.057   5
   3  -1  -9 9246.94 299.310   4
   3   1  -9 9801.57 301.940  26
   3  -1  -9 9914.58 305.055  26
  -3   1   9 10085.8 307.038   9
  -3  -1   9 9536.97 245.197   9
   3  -1  -8 81197.8 1218.18   4
   3   1  -8 80207.4 1207.05  26
   3  -1  -8 80817.1 1212.42  26
   3  -1  -8 81221.3 1170.11   5
  -3  -1   8 83419.5 1118.64   9
  -3   1   8 80824.1 1209.96   9
   3   1  -7 416.601 33.5985   5
   3  -1  -7 269.230 44.8515   5
   3  -1  -7 422.914 59.1563  26
   3   1  -7 435.579 60.1315  26
  -3   1   7 319.730 54.2866   9
  -3  -1   7 377.760 43.2997   9
   3   1  -6 4740.28 120.021   5
   3  -1  -6 4465.50 173.953  26
   3   1  -6 4896.20 179.495  26
   3  -1  -6 4673.13 167.117   5
  -3   1   6 4800.78 180.441   9
  -3  -1   6 4829.19 141.671   9
   3   1  -5 67394.8 859.607   5
  -3   1   5 67564.1 976.485   9
  -3  -1   5 67543.1 881.582   9
   3  -1  -5 64546.2 937.531   5
   3   1  -5 66307.5 961.743  26
   3  -1  -5 65192.6 961.039  26
   3  -1  -4 17039.6 351.161  26
   3   1  -4 17178.6 350.705  26
  -3   1   4 17369.9 363.492   9
  -3  -1   4 16847.9 293.747   9
  -3  -1   4 17716.9 266.505  23
  -3  -1   3 648.598 39.2033  23
   3   1  -3 674.727 61.2755  26
   3  -1  -3 672.310 60.7368  26
  -3  -1   3 673.547 62.2084  10
  -3   1   3 750.928 63.9888  10
  -3   1   3 699.495 64.9857   9
  -3   1   3 682.021 62.8577  23
  -3   1   2 31061.4 517.013  10
  -3  -1   2 31688.2 520.740  10
  -3   1   2 32139.8 530.892   9
   3  -1  -2 30942.3 504.859   5
   3   1  -2 32343.8 520.208  26
   3  -1  -2 30966.3 516.253  26
  -3  -1   2 32040.4 451.850  23
  -3   1   1 342724. 4110.33   9
  -3   1   1 346265. 4094.41  10
  -3  -1   1 340722. 4093.02  10
  -3   1   1 346100. 4109.67  23
   3  -1  -1 347710. 4078.03   5
   3  -1   0 149097. 1871.14  30
   3   1   0 146537. 1866.00  30
  -3  -1   0 148550. 1868.91  10
  -3   1   0 146692. 1863.47  10
   3  -1   0 147392. 1845.32   5
   3  -1   1 38009.7 594.236  30
   3   1   1 37590.8 591.048  30
  -3  -1  -1 37368.8 592.954  10
  -3   1  -1 38033.2 593.218  10
  -3   1  -1 37765.3 596.875  23
   3  -1   1 37039.6 564.576   5
   3  -1   2 4740.74 144.267   5
  -3   1  -2 4731.35 162.041  10
  -3  -1  -2 4820.10 163.678  10
   3  -1   2 4804.38 161.570  30
   3   1   2 4685.77 158.983  30
   3  -1   3 3938.03 129.119   5
  -3   1  -3 3643.66 145.460  10
  -3  -1  -3 3613.99 145.484  10
   3  -1   3 3592.24 143.358  30
   3   1   3 3937.91 148.547  30
  -3   1  -4 49885.3 773.922  10
  -3  -1  -4 48720.9 772.706  10
   3  -1   4 50457.8 718.457   5
   3   1   4 50024.3 767.740  30
   3  -1   4 50575.2 771.303  30
   3  -1   5 5197.70 156.193   5
  -3  -1  -5 4898.09 185.759  10
  -3   1  -5 4986.79 185.565  10
   3  -1   5 5107.69 184.269  30
   3   1   5 4880.48 181.100  30
  -3   1  -5 5291.59 180.632  23
   3  -1   6 38643.7 659.227  30
   3   1   6 37743.7 655.849  30
  -3   1  -6 37996.5 664.530  10
  -3  -1  -6 37764.0 669.015  10
  -3   1  -7 142.582 24.1662   8
  -3  -1  -7 10.5463 18.2840   8
  -3  -1  -7 10.5784 17.7129   7
  -3   1  -7 129.591 22.5356   7
  -3   1  -7 103.379 42.3659  10
  -3  -1  -7-5.81444 33.6003  10
   3  -1   7 27.3765 36.5344  30
   3   1   7-5.47111 33.8772  30
  -3  -1  -8 2551.70 81.5333   7
  -3   1  -8 2695.41 82.6057   7
   3   1   8 2580.60 149.986  30
   3  -1   8 2787.12 155.545  30
  -3  -1  -8 2588.60 82.1259   8
  -3   1  -8 2720.82 82.8695   8
  -3   1  -9 50904.1 902.061   3
  -3  -1  -9 51696.7 907.439   3
  -3   1  -9 52209.9 682.402   7
  -3  -1  -9 51560.2 683.146   7
   3  -1   9 51611.5 894.171  30
   3   1   9 53355.5 900.769  30
  -3   1  -9 51495.9 681.174   8
  -3  -1  -9 52078.8 683.590   8
  -3   1 -10 15321.3 431.519   3
  -3  -1 -10 15037.9 430.091   3
   3  -1  10 15555.3 426.816  30
   3   1  10 14643.4 414.296  30
  -3   1 -10 15391.8 263.756   7
  -3  -1 -10 15577.2 265.881   7
  -3  -1 -10 15410.9 265.129   8
  -3   1 -10 15246.0 263.124   8
  -3   1 -11 155.713 29.1785   8
  -3  -1 -11 129.584 28.5499   8
  -3   1 -11 102.482 53.7374   3
  -3  -1 -11 121.076 52.6904   3
   3   1  11 65.1454 44.3812  30
   3  -1  11 171.689 58.9329  30
  -3  -1 -11 86.3298 27.1864   7
  -3   1 -11 132.137 27.3651   7
  -3   1 -12 1031.42 60.9429   8
  -3  -1 -12 907.716 57.8916   8
  -3  -1 -12 998.080 60.6061   7
  -3   1 -12 1136.10 62.9963   7
  -3   1 -12 745.096 103.161   3
  -3  -1 -12 1092.95 125.807   3
   3  -1  12 965.626 114.797  30
   3   1  12 891.810 110.574  30
  -3   1 -12 1089.37 55.7171  34
   3  -1  13 48.6272 54.0777  30
   3   1  13 126.128 60.0727  30
  -3   1 -13 40.3292 50.1441   3
  -3  -1 -13 92.0553 52.1264   3
  -3   1 -13 67.3978 24.1041  13
  -3  -1 -13 56.0108 26.5689   8
  -3   1 -13 45.2706 24.3933   8
  -3  -1 -13 155.272 28.6573  33
  -3   1 -13 73.3608 23.6562  34
  -3   1 -13 59.2795 22.9713  20
  -3  -1 -13 43.3242 24.8792   7
  -3   1 -13 72.9960 27.4352   7
  -3   1 -14 3419.16 118.627   8
  -3  -1 -14 3401.45 119.563   8
  -3   1 -14 3297.83 116.850   7
  -3  -1 -14 3238.02 116.626   7
   3  -1  14 3241.26 219.031  30
   3   1  14 3529.74 228.425  30
  -3   1 -14 3365.01 111.358  20
  -3   1 -14 3175.36 108.359  13
  -3   1 -14 3533.92 108.768  34
  -3   1 -14 3286.11 222.551   3
  -3  -1 -14 3289.58 224.012   3
  -3  -1 -14 3416.92 108.941  33
  -3   1 -15 11535.0 248.513   8
  -3  -1 -15 12414.2 256.145   8
  -3   1 -15 10866.8 425.504   3
  -3  -1 -15 11609.0 439.452   3
  -3   1 -15 11561.6 249.183   7
  -3  -1 -15 12267.4 255.126   7
   3  -1  15 11870.4 439.843  30
   3   1  15 11190.2 429.004  30
  -3   1 -15 12002.6 239.217  20
  -3   1 -15 11184.1 228.914  34
  -3  -1 -15 11829.2 234.386  33
  -3   1 -15 11879.6 239.495  13
  -3   1 -16 7852.78 200.335   8
  -3  -1 -16 8067.42 203.355   8
  -3   1 -16 7875.33 184.747  34
  -3   1 -16 7911.57 333.872   4
  -3   1 -16 8370.22 374.171   3
  -3  -1 -16 8170.93 373.974   3
  -3  -1 -16 8112.53 186.769  33
   3  -1  16 7936.53 364.199  30
   3   1  16 8036.87 367.902  30
  -3   1 -16 8377.03 192.151  20
  -3  -1 -16 7970.76 203.337   7
  -3   1 -16 8226.61 204.654   7
  -3   1 -16 7857.51 188.159  13
  -3   1 -17 20324.2 367.075   8
  -3  -1 -17 19899.5 366.862   8
  -3   1 -17 19888.2 345.304  34
  -3   1 -17 20297.7 347.203  20
  -3  -1 -17 20907.9 633.966   4
  -3   1 -17 20138.5 559.542   4
  -3  -1 -17 20343.3 371.040   7
  -3   1 -17 19508.2 363.747   7
  -3   1 -17 19956.2 613.142   3
  -3  -1 -17 20354.7 619.760   3
  -3  -1 -17 20451.3 334.620  34
  -3   1 -17 19765.6 345.843  13
  -3   1 -17 19089.9 505.090  23
   3   1  17 20205.9 613.936  30
   3  -1  17 20109.3 611.827  30
  -3  -1 -18 12.8033 58.7021   4
  -3   1 -18 97.1488 56.1344   4
  -3  -1 -18 75.6678 54.3146   3
  -3   1 -18 24.9191 64.9861   3
  -3   1 -18 49.1754 29.7742  13
  -3   1 -18 43.5278 28.0457  20
   3   1  18 35.6386 49.4286   9
   3  -1  18 37.1795 58.4693  30
   3   1  18 61.6702 58.1903  30
  -3  -1 -18 24.2483 26.9681  34
  -3   1 -18 54.7826 31.3809  34
  -3  -1 -19 162.794 72.3725   4
  -3  -1 -19 249.049 81.9336   3
  -3   1 -19 135.530 71.2073   3
   3  -1  19 171.382 70.7488  30
   3   1  19 73.0442 70.3588  30
   3  -1  19 53.3722 47.5049   9
   3   1  19 70.7523 57.1775   9
  -3  -1 -19 144.952 33.7882  34
  -3   1 -19 164.206 38.7002  34
  -3   1 -19 141.466 33.7242  13
  -3   1 -19 168.397 34.2563  20
  -3   1 -20 2523.13 93.5559  20
  -3   1 -20 2460.80 93.6531  13
  -3  -1 -20 2420.77 103.959   2
  -3   1 -20 2555.86 105.704   2
  -3  -1 -20 2564.17 93.9720  34
  -3   1 -20 2550.80 100.236  34
  -3  -1 -21 1972.29 79.9275  34
  -3   1 -21 1957.60 85.8836  34
  -3  -1 -21 1933.27 89.0535   2
  -3   1 -21 1887.08 87.5641   2
  -3   1 -21 1844.89 76.6611  13
  -3  -1 -22 7964.08 167.301  34
  -3  -1 -22 8093.21 182.448   2
  -3   1 -22 8055.65 181.047   2
  -3   1 -22 7910.27 159.309  13
  -3  -1 -23 318.601 34.7214  34
  -3   1 -23 291.681 35.1295  17
  -3  -1 -23 314.486 36.1757   2
  -3   1 -23 292.595 34.8693   2
  -3   1 -23 256.724 25.8356  13
  -3   1 -24 3179.38 89.4962  17
  -3  -1 -24 3384.99 87.9504  34
  -3   1 -24 3344.43 91.4998   2
  -3  -1 -24 3249.02 91.3372   2
  -3   1 -25 1113.20 44.4057  17
  -3  -1 -25 1151.40 44.8804  34
   3   2 -25 19.6069 13.4744  20
   3  -2 -24 7580.86 134.870  13
   3   2 -24 8226.40 150.135  20
   3   2 -23 2387.39 83.3063  13
   3   2 -23 2332.97 81.2220  20
  -3   2  22-13.5585 18.9527  35
   3   2 -22 28.0361 26.7042  20
   3   2 -22 39.9205 26.7892  13
  -3   2  21 15.9244 23.4301  35
   3   2 -21 68.8071 30.3928  13
   3   2 -21 70.0918 31.4965  20
   3   2 -20 648.474 58.4210  13
   3   2 -20 615.809 56.0590  20
   3   2 -19 575.980 56.1582  13
   3  -2 -19 544.712 52.8875  32
  -3   2  19 520.274 98.9384   9
   3   2 -19 498.290 56.2841  20
   3   2 -18 168.883 40.1722  13
  -3   2  18 173.723 64.3187  25
  -3   2  18 226.029 73.6858   9
  -3  -2  18 234.673 72.4904  30
  -3   2  18 191.723 70.9754  30
   3  -2 -18 198.306 39.5929  32
   3   2 -18 232.941 44.1935  20
   3   2 -18 182.759 39.7621  21
  -3   2  17 4638.21 278.036   9
   3  -2 -17 4463.02 140.736  32
  -3   2  17 4395.24 256.896  25
   3  -2 -17 4419.89 227.284   5
   3   2 -17 4400.14 144.360  21
   3   2 -17 4414.90 147.285  13
  -3   2  16 1632.01 166.729   9
   3  -2 -16 1491.85 134.345   5
   3  -2 -16 1534.10 81.8366  32
  -3   2  16 1555.22 160.468  25
   3   2 -16 1488.69 85.0349  13
   3   2 -16 1566.77 84.4681  21
  -3   2  15 1672.00 167.420   9
   3  -2 -15 1462.89 78.3816  32
  -3   2  15 1439.44 148.406  25
   3   2 -15 1569.17 83.3095  21
   3  -2 -15 1713.28 166.369   4
   3   2 -15 1473.93 82.2756  13
   3  -2 -15 1615.37 139.610   5
   3  -2 -14 20078.2 580.521   4
   3  -2 -14 20256.8 346.075  32
   3  -2 -14 19419.9 542.272  11
   3   2 -14 20670.3 364.383  20
  -3   2  14 20673.0 588.599   9
   3  -2 -14 20221.0 526.905   5
   3   2 -14 20339.7 349.837  22
   3   2 -14 20229.8 356.002  21
   3  -2 -14 19336.8 334.074  33
  -3   2  14 20680.7 576.914  25
   3   2 -13 77.0243 30.5533  21
  -3   2  13 82.1502 55.9410   9
   3  -2 -13 44.5614 27.5922  33
   3   2 -13 64.3968 29.5391  20
   3  -2 -13 30.5465 45.2911   4
   3  -2 -13 16.9867 25.7447  32
   3  -2 -13 54.8036 49.7592  11
   3   2 -13 55.2155 26.4796  22
   3  -2 -13 65.7777 52.5235   5
   3   2 -13 23.2111 20.1157  27
   3   2 -13 11.6043 18.5308  28
  -3   2  13 101.549 58.6763  25
   3  -2 -12 17403.5 302.055  32
   3   2 -12 17717.8 277.520  28
   3   2 -12 17317.1 306.015  22
  -3   2  12 16890.5 498.134   9
   3  -2 -12 18001.7 512.280   4
   3  -2 -12 17331.9 468.161   5
   3   2 -12 17771.9 317.710  20
   3   2 -12 17736.9 312.150  21
   3   2 -12 17749.4 277.397  27
  -3   2  12 18216.3 513.899  25
   3   2 -11 3057.35 181.146  26
   3  -2 -11 2999.39 179.187  26
   3   2 -11 3285.24 89.2959  27
   3  -2 -11 3168.93 102.639  32
   3   2 -11 3142.33 109.147  20
   3   2 -11 3226.42 107.177  21
   3  -2 -11 3439.36 190.530   5
   3  -2 -11 3172.93 196.647   4
   3   2 -11 3318.90 106.108  22
  -3   2  11 3406.93 206.168   9
   3   2 -11 3336.27 89.5391  28
   3   2 -10 33246.5 671.847  26
   3  -2 -10 33812.5 672.051  26
   3  -2 -10 33126.8 686.388  11
   3  -2 -10 34302.4 711.942   4
   3  -2 -10 35616.2 690.623   5
   3   2  -9 17786.9 436.460  26
   3  -2  -9 18063.3 436.927  26
   3  -2  -9 18253.6 456.884  11
   3  -2  -9 18056.1 464.839   4
   3  -2  -9 18706.1 455.366   5
  -3   2   9 18478.6 282.823   6
   3   2  -8 8929.37 276.571  26
   3  -2  -8 8524.05 270.763  26
   3  -2  -8 8507.13 284.788  11
   3  -2  -8 8932.19 297.973   4
  -3   2   8 8742.99 161.553   6
   3  -2  -7 78177.3 1111.06  26
   3   2  -7 76653.4 1109.99  26
   3  -2  -7 75561.7 1144.06  11
   3  -2  -6 110850. 1496.42  26
   3   2  -6 111122. 1499.91  26
   3  -2  -6 109992. 1534.44  11
   3  -2  -5 128361. 1679.58  26
   3   2  -5 129020. 1684.17  26
  -3  -2   5 128590. 1685.72  10
  -3   2   5 128598. 1684.55  10
   3  -2  -5 128650. 1727.29   5
  -3   2   4 9355.57 243.794  10
  -3  -2   4 9441.44 245.393  10
   3  -2  -4 9316.43 265.487   5
   3   2  -4 9701.14 247.027  26
   3  -2  -4 8976.54 237.624  26
  -3   2   4 9320.89 275.131   9
   3   2  -3 27918.5 482.652  26
   3  -2  -3 27687.2 479.403  26
   3  -2  -3 27335.0 513.334   5
  -3   2   3 27552.6 481.740  10
  -3  -2   3 27567.9 483.627  10
   3  -2  -2 206.291 36.9404  26
   3   2  -2 216.498 37.5344  26
   3  -2  -2 177.899 41.3086   5
  -3   2   2 360.348 53.7580   9
  -3   2   2 271.201 42.8057  10
  -3  -2   2 236.554 39.9427  10
  -3   2   1 30810.2 557.132   9
   3  -2  -1 31996.4 542.552   5
  -3  -2   1 31110.9 516.838  10
  -3   2   1 30819.7 512.915  10
   3  -2  -1 30871.5 503.585  26
   3   2  -1 30831.8 506.768  26
   3  -2   0 101171. 1356.21   5
   3   2   0 101435. 1329.18  26
   3  -2   0 101279. 1324.49  26
  -3  -2   0 102012. 1343.70  10
  -3   2   0 102818. 1340.51  10
  -3   2  -1 279296. 3420.07  23
   3  -2   1 278963. 3357.30   5
  -3  -2  -1 277043. 3355.35  10
  -3   2  -1 276473. 3349.04  10
  -3   2  -2 109.574 20.2818   1
  -3   2  -2 172.223 35.8979  10
  -3  -2  -2 173.202 37.9440  10
  -3   2  -2 148.963 40.9816  23
   3  -2   2 102.315 32.8013   5
   3   2   2 161.376 36.8395  30
  -3   2  -3 49328.1 631.545   1
  -3   2  -3 51153.2 804.636  23
   3  -2   3 51066.2 756.677  30
   3   2   3 49952.1 749.596  30
  -3  -2  -3 49237.1 767.345  10
  -3   2  -3 49420.2 761.662  10
   3  -2   3 50129.4 740.875   5
  -3   2  -4 53804.7 860.863  23
   3  -2   4 55311.4 826.265  30
   3   2   4 54899.1 820.465  30
  -3  -2  -4 55054.2 842.912  10
  -3   2  -4 53947.4 834.982  10
   3  -2   4 55189.4 800.613   5
  -3   2  -5 9390.16 273.194  23
   3   2   5 9640.93 260.769  30
   3  -2   5 9398.80 259.754  30
  -3   2  -5 9810.15 271.096  10
  -3  -2  -5 9726.14 273.433  10
   3  -2   5 9644.57 237.492   5
   3   2   6 9166.17 263.891  30
   3  -2   6 8914.91 262.405  30
  -3   2  -6 9103.78 271.297  23
   3  -2   6 8973.38 228.240   5
  -3   2  -7 62919.9 980.979  23
  -3  -2  -7 64460.7 1003.53   3
   3  -2   7 64133.7 980.370  30
   3   2   7 65188.2 983.184  30
  -3  -2  -7 63256.9 797.379   7
  -3   2  -7 61822.6 792.975   7
  -3   2  -7 62808.6 793.858   8
  -3  -2  -7 62771.2 796.596   8
  -3   2  -8 260.926 51.7780  23
  -3   2  -8 414.311 66.1292   3
  -3  -2  -8 449.471 69.8739   3
   3  -2   8 385.190 63.2981  30
   3   2   8 422.588 66.9452  30
  -3  -2  -8 411.824 35.1591   7
  -3   2  -8 406.583 34.1606   7
  -3   2  -8 414.713 34.4940   8
  -3  -2  -8 399.870 33.9816   8
  -3   2  -9 1291.72 106.808  23
  -3   2  -9 1405.11 62.4783   8
  -3  -2  -9 1517.99 64.9128   8
  -3   2  -9 1448.13 121.591   3
  -3  -2  -9 1448.21 121.877   3
   3  -2   9 1631.87 124.069  30
   3   2   9 1602.51 122.588  30
  -3   2  -9 1374.90 61.8822   7
  -3  -2  -9 1432.83 63.2253   7
  -3   2 -10 2656.64 89.8036   7
  -3  -2 -10 2744.39 91.7575   7
  -3   2 -10 2640.83 153.941  23
  -3   2 -10 2739.75 92.1968  34
  -3   2 -10 2677.31 90.6139   8
  -3  -2 -10 2713.52 91.4011   8
  -3   2 -10 2734.61 171.155   3
  -3  -2 -10 2559.55 169.037   3
   3   2  10 2651.81 164.757  30
   3  -2  10 2739.00 167.862  30
  -3   2 -10 2858.94 97.8632  20
  -3   2 -11 11553.3 232.962  13
  -3   2 -11 11883.4 225.279   7
  -3  -2 -11 11582.5 225.304   7
  -3   2 -11 11683.5 346.701  23
  -3   2 -11 12025.0 228.088  34
  -3   2 -11 11838.8 225.223   8
  -3  -2 -11 11757.0 226.477   8
  -3  -2 -11 11611.3 385.902   3
  -3   2 -11 12002.5 386.742   3
   3   2  11 12310.1 382.525  30
   3  -2  11 11483.3 369.751  30
  -3   2 -11 11788.5 233.062  20
  -3   2 -12 3730.69 121.873  13
   3   2  12 3691.61 104.622  35
  -3   2 -12 3822.91 118.919  34
  -3  -2 -12 3690.57 115.687   8
  -3   2 -12 3658.10 114.174   8
  -3   2 -12 3752.01 218.609   3
  -3  -2 -12 4054.03 226.678   3
  -3   2 -12 3975.64 123.205  20
  -3   2 -12 3958.45 195.531  23
  -3   2 -12 3646.94 113.626   7
  -3  -2 -12 3852.65 117.887   7
   3   2  12 3865.67 216.579  30
   3  -2  12 3664.90 209.672  30
  -3  -2 -13 701.735 47.5188  33
  -3   2 -13 603.074 53.3429  13
  -3  -2 -13 581.340 49.5101   8
  -3   2 -13 547.663 48.4517   8
   3   2  13 658.735 44.5109  35
  -3   2 -13 597.421 51.5229  34
  -3   2 -13 555.372 93.6845   3
  -3  -2 -13 608.491 98.4601   3
  -3   2 -13 652.916 53.2408  20
   3   2  13 595.463 93.9653   9
  -3   2 -13 621.293 81.4986  23
  -3   2 -13 577.610 49.4867   7
  -3  -2 -13 554.917 49.7436   7
   3  -2  13 709.958 100.945  30
   3   2  13 460.207 85.7608  30
  -3  -2 -14 292.027 89.8191   4
  -3   2 -14 290.169 43.1349  13
  -3  -2 -14 320.674 38.3143  33
  -3   2 -14 328.628 45.9939  34
  -3  -2 -14 316.550 42.5535   8
  -3   2 -14 289.448 41.5963   8
  -3   2 -14 385.925 83.8263   3
  -3  -2 -14 281.231 85.1852   3
  -3   2 -14 275.358 42.4641  20
   3   2  14 503.807 92.2439   9
  -3   2 -14 286.794 59.2325  23
  -3  -2 -14 322.217 43.7634   7
  -3   2 -14 338.969 43.6349   7
   3  -2  14 418.785 87.3748  30
   3   2  14 200.381 70.5500  30
  -3  -2 -15 48297.1 1050.07   4
   3  -2  15 48755.9 976.279  30
   3   2  15 46600.4 964.777  30
  -3   2 -15 47676.9 684.873  13
   3   2  15 48810.1 994.468   9
  -3   2 -15 48498.9 682.980   7
  -3  -2 -15 48339.2 685.882   7
  -3  -2 -15 47168.6 681.343   8
  -3   2 -15 48310.7 681.028   8
  -3  -2 -15 47969.7 657.806  33
  -3   2 -15 47671.4 684.144  20
  -3   2 -15 46083.2 675.105  34
  -3   2 -15 48331.3 979.630   3
  -3  -2 -15 47661.5 985.424   3
  -3  -2 -16 22658.2 671.595   4
  -3  -2 -16 22538.9 632.379   3
  -3   2 -16 23320.5 630.730   3
   3   2  16 21496.2 608.521  30
   3  -2  16 22564.8 619.327  30
   3   2  16 22338.5 629.611   9
  -3   2 -16 22670.4 387.831  20
  -3   2 -16 22420.2 387.639  13
  -3   2 -16 22177.4 382.258  34
  -3  -2 -16 22707.6 365.260  33
  -3   2 -17 8183.03 198.297  20
  -3   2 -17 7968.52 196.491  13
   3  -2  17 8678.31 367.308  30
   3   2  17 8184.33 357.511  30
   3   2  17 8330.43 369.824   9
  -3  -2 -17 8411.08 396.415   4
  -3   2 -17 7987.55 195.319  34
  -3  -2 -17 8087.46 363.383   3
  -3   2 -17 8564.48 367.187   3
  -3   2 -18 38.1589 29.3889  20
  -3   2 -18 33.1255 28.7990  13
  -3   2 -18 130.101 57.8190   3
  -3  -2 -18 64.4090 57.2987   4
  -3  -2 -18 22.2586 49.5040   3
   3   2  18-23.0521 51.2687   9
  -3   2 -18 32.8139 31.0126  34
  -3  -2 -18 64.7902 31.6303   2
  -3   2 -18 88.7661 31.4055   2
   3  -2  18 43.9450 51.8319  30
   3   2  18 43.4861 55.3999  30
  -3   2 -19 952.443 66.7947  34
  -3   2 -19 1019.25 64.9954  20
  -3   2 -19 1025.97 65.6680  13
  -3  -2 -19 987.235 64.4451   2
  -3   2 -19 897.022 60.4250   2
  -3  -2 -20 9494.01 188.274  34
  -3   2 -20 9857.30 203.629  20
  -3   2 -20 9362.22 200.299  13
  -3  -2 -20 9436.49 202.690   2
  -3   2 -20 9209.08 197.948   2
  -3  -2 -21 3408.98 98.8497  34
  -3  -2 -21 3394.15 105.572   2
  -3   2 -21 3356.71 103.763   2
  -3   2 -21 3434.67 104.838  13
  -3  -2 -22 10777.7 190.499  34
  -3  -2 -22 10683.4 195.790   2
  -3   2 -22 10214.4 190.495   2
  -3   2 -22 10581.8 192.136  13
  -3  -2 -23 2990.79 80.7772  34
  -3  -2 -23 2947.67 80.0200   2
  -3   2 -23 2787.42 75.1995  13
  -3   2 -24 1448.76 40.9075  13
   3  -2  24 1318.12 40.4778  31
  -3   2 -25 3346.21 68.9821  17
  -3  -2 -25 3615.04 70.0932  34
   3   3 -23 4407.30 92.1556  13
   3  -3 -23 4308.24 92.1610  33
   3   3 -22 843.538 44.5902  13
  -3   3  22 794.972 38.4282  35
   3  -3 -22 742.411 41.5350  33
  -3   3  21 937.497 50.4527  35
   3   3 -21 930.063 52.1846  13
   3  -3 -21 884.373 49.0153  33
   3   3 -21 844.204 51.4615  20
  -3   3  20 3045.18 100.458  35
   3   3 -20 3129.33 102.193  13
   3  -3 -20 3033.34 95.9719  33
   3   3 -20 3147.63 105.852  20
  -3   3  19 7341.34 176.566  35
   3   3 -19 7337.09 174.762  13
   3  -3 -19 7414.11 167.746  33
   3   3 -19 7356.04 179.420  20
   3   3 -18 2545.77 101.644  13
   3  -3 -18 2631.92 96.3840  33
   3  -3 -18 2703.45 97.0842  32
   3   3 -18 2480.70 103.980  20
  -3   3  17 7594.37 352.610   9
   3   3 -17 7358.87 185.843  13
   3  -3 -17 7316.03 175.811  33
   3  -3 -17 7534.53 177.915  32
   3   3 -17 7352.48 190.334  20
   3  -3 -16 774.294 57.3303  32
   3   3 -16 819.388 62.4790  13
   3   3 -16 897.442 66.0836  20
  -3   3  16 760.271 118.092   9
   3  -3 -16 796.067 110.980   5
  -3   3  16 744.131 52.6382   6
   3  -3 -16 768.576 58.1144  33
  -3   3  16 767.360 115.982  25
   3  -3 -15 246.716 38.6661  33
  -3   3  15 196.195 32.6364   6
   3  -3 -15 199.879 64.8463   5
   3   3 -15 189.567 39.7485  13
   3  -3 -15 232.633 37.6998  32
  -3   3  15 266.340 83.0216   9
  -3   3  15 191.630 75.3782  25
   3   3 -15 215.306 41.4721  20
   3   3 -15 239.573 40.0112  21
   3   3 -14 2145.95 78.1914  28
  -3   3  14 2386.88 201.326  25
   3  -3 -14 2386.52 95.9545  33
   3   3 -14 2299.41 99.5537  13
  -3   3  14 2118.31 88.3275   6
   3  -3 -14 1988.74 169.164   5
   3   3 -14 2232.35 94.6747  21
  -3   3  14 2666.16 207.866   9
   3   3 -14 2041.67 95.8036  20
   3  -3 -14 2273.58 93.1840  32
   3   3 -14 2357.87 81.0714  27
   3   3 -13 3093.32 94.4992  28
  -3   3  13 3000.92 225.946  25
   3  -3 -13 3324.94 112.889  33
   3   3 -13 3128.39 94.9241  27
   3   3 -13 3172.61 111.779  21
  -3   3  13 3267.42 226.310   9
  -3   3  13 3216.19 108.847   6
   3  -3 -13 3291.98 215.375   5
   3   3 -13 3069.24 115.959  20
   3  -3 -13 3224.94 110.111  32
   3   3 -13 3247.14 116.453  13
   3   3 -12 2763.94 107.428  20
  -3   3  12 3215.47 220.453   9
   3   3 -12 2893.51 89.3986  27
   3  -3 -12 2924.84 103.097  32
   3   3 -12 2833.19 106.980  13
  -3   3  12 3112.27 223.360  25
   3   3 -12 2896.83 89.2195  28
  -3   3  12 2800.24 100.334   6
   3  -3 -12 3005.32 203.428   5
   3   3 -12 2958.80 103.173  22
   3   3 -12 2902.63 104.349  21
   3  -3 -12 2836.59 202.028  11
   3   3 -12 3104.48 85.7182  29
   3   3 -11 550.165 50.1162  20
  -3   3  11 497.879 95.3476   9
  -3   3  11 644.095 49.6376   6
   3   3 -11 672.612 42.7408  27
   3  -3 -11 561.308 46.8535  32
   3   3 -11 600.104 51.4293  13
   3   3 -11 566.720 40.1712  28
   3   3 -11 607.562 48.8163  21
   3   3 -11 617.182 47.6497  22
  -3   3  11 570.883 102.861  25
   3  -3 -11 598.443 94.4215  11
   3   3 -11 557.313 37.1213  29
   3   3 -10 13246.4 256.685  20
  -3   3  10 13173.0 438.030   9
   3   3 -10 13424.9 246.574  21
   3   3 -10 13661.3 248.447  22
   3   3 -10 13657.3 240.794  19
  -3   3  10 13615.4 248.967   6
   3   3 -10 13697.5 229.311  27
   3  -3 -10 13738.5 249.929  32
   3   3 -10 12518.8 249.138  13
   3  -3 -10 12999.1 423.578  11
  -3   3  10 14195.8 469.499  25
   3   3 -10 13390.3 227.970  28
   3   3 -10 13673.8 226.190  29
   3  -3  -9 1420.21 137.748   5
  -3   3   9 1311.48 65.5443   6
   3   3  -9 1628.50 62.6260  27
   3  -3  -9 1497.06 68.6145  32
   3   3  -9 1583.66 62.0610  29
   3   3  -9 1385.41 70.2001  20
  -3   3   9 1423.34 135.398   9
   3   3  -9 1535.31 68.8841  22
   3   3  -9 1608.03 62.3042  28
   3   3  -9 1538.61 66.2742  19
   3  -3  -9 1611.17 141.105  11
   3  -3  -8 3690.46 107.199  32
   3   3  -8 3704.39 97.5242  27
   3   3  -8 3583.08 96.3800  28
  -3   3   8 3699.24 211.397   9
   3  -3  -8 3713.71 206.115  11
   3  -3  -8 4056.72 215.484   5
  -3   3   8 3651.82 108.679   6
   3   3  -8 3768.15 98.9731  29
   3   3  -7 185148. 2142.10  28
  -3   3   7 179421. 2468.56   9
  -3   3   7 173159. 2161.50   6
   3  -3  -7 173269. 2446.65   5
   3   3  -7 181930. 2145.00  29
   3   3  -7 185627. 2141.83  27
   3   3  -6 24119.6 346.770  28
  -3   3   6 23853.0 554.285   9
  -3   3   6 23984.0 364.446   6
   3  -3  -6 23534.7 547.132   5
   3   3  -6 24173.2 346.449  27
  -3   3   5 51328.4 677.307   6
   3  -3  -5 50755.6 890.576   5
  -3   3   5 52489.1 906.593   9
  -3   3   4 807.395 89.7186   9
  -3   3   4 775.340 46.4974   6
   3  -3  -4 877.292 92.3420   5
   3   3  -4 785.049 45.2424  12
  -3   3   3 13028.2 364.351   9
  -3   3   3 13296.1 229.661   6
   3  -3  -3 13277.1 361.561   5
   3   3  -3 13572.4 229.625  12
   3  -3  -2 259.606 52.1355   5
  -3   3   2 210.614 27.2030   6
   3   3  -2 231.913 23.2823   6
   3   3  -2 184.813 26.3135  12
   3   3  -1 5064.33 110.524   6
   3  -3  -1 5211.12 202.397   5
   3   3  -1 5107.86 123.385  12
   3   3   0 466.695 32.4982   6
   3  -3   0 439.761 64.4842   5
   3   3   0 379.182 36.2935  12
   3   3   1 28326.7 397.724   6
   3   3   1 29032.5 417.365  12
   3   3   2 10007.0 182.898   6
  -3   3  -2 9579.11 183.262   1
   3   3   2 10049.6 196.702  12
   3  -3   2 9825.44 269.894   5
  -3   3  -3 28884.5 414.939   1
   3  -3   3 28321.7 525.338   5
   3   3   3 29534.4 417.409   6
  -3   3  -4 18135.1 288.987   1
   3  -3   4 18240.5 383.950   5
  -3   3  -4 17610.8 444.739  23
   3   3   4 18170.1 293.489   6
  -3   3  -5 3591.39 100.171   1
  -3   3  -5 3332.51 178.225  23
   3  -3   5 3612.77 149.217   5
   3   3   5 3333.20 137.306   9
   3   3   6 26087.7 506.395   9
   3   3   6 27422.4 408.817  35
   3   3   6 28330.8 395.806  16
  -3   3  -6 27980.0 584.201  23
   3  -3   6 27774.2 495.262   5
  -3   3  -6 26829.1 399.167   1
  -3   3  -7 5510.78 144.910  13
   3   3   7 5463.92 208.390   9
   3   3   7 5864.04 128.575  16
  -3   3  -7 5479.78 132.232   1
  -3   3  -7 5407.30 141.215  20
   3   3   7 5408.06 136.933  35
  -3   3  -7 5571.77 233.382  23
   3   3   8 15519.1 272.292  35
  -3   3  -8 15739.8 284.190  13
   3   3   8 15113.0 366.537  30
   3   3   8 15129.4 395.636   9
  -3   3  -8 15629.7 281.941  20
   3   3   8 15854.6 256.180  16
  -3   3  -8 15071.3 407.400  23
   3   3   9 1299.59 65.6938  35
  -3   3  -9 1070.83 64.4538  34
   3   3   9 1115.37 54.0099  16
   3   3   9 1099.45 105.295   9
  -3   3  -9 1144.95 106.329  23
  -3   3  -9 1138.90 65.5407  20
  -3   3  -9 1304.27 70.4753  13
   3   3   9 1021.18 93.8270  30
  -3   3 -10 1053.28 66.7624  34
   3   3  10 1006.94 60.7336  35
   3   3  10 1158.43 54.5789  16
   3   3  10 911.920 104.184   9
  -3   3 -10 1109.79 67.9961  20
  -3   3 -10 942.419 98.8184  23
  -3  -3 -10 1089.58 125.039   4
  -3   3 -10 1089.77 68.1808  13
  -3  -3 -11 60494.5 1139.11   4
  -3   3 -11 62581.0 844.604  13
  -3   3 -11 61212.1 835.026  34
   3   3  11 60845.3 815.513  35
   3   3  11 63324.8 783.579  16
   3   3  11 58048.8 1066.22   9
  -3   3 -11 58886.9 833.491  20
  -3   3 -12 1589.59 86.7611  13
  -3   3 -12 1643.69 85.1293  34
   3   3  12 1599.98 76.2370  35
   3   3  12 1559.87 61.2192  16
  -3  -3 -12 1701.72 166.568   4
   3   3  12 1389.18 138.699   9
  -3  -3 -13 3319.45 231.758   4
  -3   3 -13 3285.04 122.877  34
   3   3  13 3154.16 106.723  35
   3   3  13 2986.23 202.972   9
  -3   3 -13 3572.71 127.222  13
  -3   3 -14 12158.0 256.507  34
   3   3  14 11977.9 233.420  35
  -3  -3 -14 12123.6 455.617   4
   3   3  14 12139.3 422.901   9
  -3   3 -14 12338.8 261.599  13
  -3   3 -15 21223.2 373.743  34
   3   3  15 21060.9 340.895  35
  -3  -3 -15 20752.4 620.294   4
  -3   3 -15 21583.5 376.444  13
   3   3  15 20579.3 580.323   9
  -3   3 -15 21151.3 371.735  20
  -3   3 -16 272.568 46.9301  34
   3   3  16 173.044 55.4855   9
  -3   3 -16 241.087 42.2420  20
  -3  -3 -16 95.2933 66.2562   4
   3   3  16 148.152 29.0410  35
  -3   3 -16 127.556 36.9481  13
   3   3  17 11621.1 210.603  35
  -3   3 -17 11821.5 248.422  13
  -3   3 -17 12314.2 248.981  20
  -3   3 -18 490.418 48.4143  20
   3   3  18 531.947 49.5385  12
  -3   3 -18 576.446 52.8740  13
  -3   3 -18 464.672 43.4797  14
  -3   3 -18 549.398 51.3409  17
  -3   3 -18 536.772 45.8773  15
   3   3  18 588.079 38.2672  35
   3   3  19 3754.30 112.839  12
  -3   3 -19 3928.13 118.176  13
  -3   3 -19 3686.90 106.358  14
  -3   3 -19 3727.48 116.803  17
  -3   3 -19 3496.34 103.871  15
  -3   3 -19 3924.21 114.819  24
   3   3  20 1576.93 69.1216  12
  -3   3 -20 1745.77 69.8863  24
  -3   3 -20 1675.72 72.9509  17
  -3  -3 -20 1874.11 67.0450  34
  -3   3 -20 1778.90 73.4853  13
  -3   3 -21 6152.02 134.429  13
  -3  -3 -21 6349.84 125.533  34
  -3   3 -21 6284.25 137.487  17
  -3  -3 -22 318.894 28.2907  34
  -3   3 -22 339.148 31.5837  17
  -3   3 -22 349.809 28.7884  13
   3   3  22 299.163 32.1372   6
  -3  -3 -23 6522.61 111.527  34
  -3   3 -23 6696.76 115.986  17
   3   4 -21 38.5304 13.7597  20
   3  -4 -21 62.2786 14.4245  33
  -3   4  20 2612.04 75.0024  35
   3   4 -20 2546.40 70.3166  20
   3  -4 -20 2427.58 69.2852  33
  -3   4  19-15.2729 22.0872  35
   3  -4 -19-4.21825 20.4462  33
  -3   4  18 44.9120 25.2794  35
   3   4 -18 6.98789 21.0139  20
   3  -4 -18 24.5988 20.4708  33
  -3   4  17 1123.58 66.3684  35
   3   4 -17 1193.36 60.7528  20
   3  -4 -17 1221.85 60.5953  33
  -3   4  16 6316.20 146.012   6
  -3   4  16 6920.24 172.661  35
   3   4 -16 6500.12 149.144  13
   3   4 -16 6628.78 157.891  20
   3  -4 -16 6883.34 155.584  33
  -3   4  15 494.057 42.6542   6
   3   4 -15 527.767 43.2171  13
   3  -4 -15 600.657 48.1132  33
   3   4 -15 475.681 44.1355  20
  -3   4  15 519.284 51.9076  35
   3   4 -14 1292.15 65.3367  13
  -3   4  14 1344.54 69.1527   6
   3   4 -14 1300.23 69.6121  20
   3   4 -14 1284.63 57.7058  28
   3  -4 -14 1439.69 71.2599  33
   3   4 -14 1269.76 58.4207  27
   3   4 -13-12.8504 24.7502  13
   3   4 -13 5.03775 19.8500  27
   3  -4 -13 53.8651 28.7646  33
  -3   4  13 53.6931 46.2475   9
  -3   4  13 26.9721 26.5756   6
   3   4 -13 21.7875 25.1087  20
   3   4 -13 10.0867 20.5633  28
   3   4 -13 8.77574 17.3658  29
   3   4 -12 134.703 29.4024  13
  -3   4  12 237.990 37.5156   6
   3  -4 -12 206.976 36.3345  33
  -3   4  12 192.111 67.1685   9
   3  -4 -12 231.668 68.3104   5
   3   4 -12 187.228 28.0010  29
   3   4 -12 196.862 29.5757  27
   3   4 -12 198.369 29.8528  28
   3   4 -12 170.391 31.4210  20
   3   4 -11 21385.1 324.057  29
  -3   4  11 21543.5 635.733  25
  -3   4  11 21070.1 584.206   9
   3   4 -11 21041.3 325.177  27
   3   4 -11 20924.8 324.073  28
   3   4 -11 20295.1 343.966  20
  -3   4  11 20386.5 353.222   6
   3  -4 -11 20806.5 584.288   5
   3   4 -10 38.9477 25.1476  27
  -3   4  10 50.7295 47.8728   9
   3  -4 -10 10.3631 54.0566   5
   3   4 -10 69.1680 24.3033  29
   3   4 -10 83.2551 26.4405  28
  -3   4  10 72.2478 66.9532  25
   3   4 -10 60.6828 25.3782  20
   3   4  -9 25740.3 382.401  29
  -3   4   9 24526.2 675.985  25
  -3   4   9 24864.6 407.126   6
   3  -4  -9 25863.0 652.235   5
   3   4  -9 25693.0 380.135  28
   3   4  -9 25488.9 379.294  27
  -3   4   9 24834.4 631.145   9
   3   4  -8 7294.78 160.346  29
  -3   4   8 6695.68 329.059  25
   3   4  -8 7457.57 158.197  28
  -3   4   8 7065.48 175.527   6
   3  -4  -8 7384.28 318.618   5
   3   4  -8 7301.83 156.955  27
  -3   4   8 7473.01 316.831   9
   3   4  -7 11745.2 213.104  27
   3   4  -7 11396.7 203.538  18
   3   4  -7 11664.4 218.165  29
  -3   4   7 10819.4 414.591  25
   3   4  -7 11509.6 205.706  15
   3   4  -7 12040.4 214.666  28
  -3   4   7 11381.2 234.900   6
   3  -4  -7 11509.6 402.372   5
  -3   4   7 11498.1 395.298   9
   3   4  -7 11540.9 206.061  14
   3   4  -6 41245.1 560.502  27
   3   4  -6 40759.3 550.166  18
   3   4  -6 41818.6 570.698  29
  -3   4   6 41299.5 883.045  25
   3   4  -6 41804.1 556.145  15
  -3   4   6 40307.4 556.201  15
   3   4  -6 41767.5 561.307  28
  -3   4   6 40071.4 587.074   6
   3  -4  -6 40164.1 833.727   5
  -3   4   6 41318.0 826.904   9
   3   4  -6 41332.5 555.529  14
  -3   4   6 40499.0 556.779  14
   3   4  -5 29975.2 432.509  27
   3   4  -5 30078.3 425.459  18
   3   4  -5 28443.4 435.112  29
  -3   4   5 31001.9 718.975  25
  -3   4   5 29751.4 434.425  15
   3   4  -5 30416.5 430.506  15
   3   4  -5 31447.7 427.312  16
   3   4  -5 29800.2 432.480  28
  -3   4   5 29340.0 659.547   9
   3  -4  -5 30155.2 676.511   5
  -3   4   5 30366.3 459.664   6
  -3   4   5 29613.7 434.608  14
   3   4  -5 30260.2 430.094  14
  -3   4   4 15851.3 272.378  14
   3   4  -4 15979.4 266.181  14
  -3   4   4 15856.9 478.620  25
  -3   4   4 15713.7 286.522  35
   3   4  -4 16171.2 266.735  15
  -3   4   4 15998.9 273.309  15
   3   4  -4 16635.6 264.920  16
   3  -4  -4 16008.3 457.426   5
  -3   4   4 16492.1 292.013   6
   3   4  -4 16253.7 264.705  18
   3   4  -3 7489.10 171.444  12
   3   4  -3 7274.00 159.569  29
  -3   4   3 7033.79 161.473  14
   3   4  -3 7195.03 154.647  14
  -3   4   3 7102.34 299.637  25
  -3   4   3 7068.03 164.533  35
   3   4  -3 7271.35 155.315  15
  -3   4   3 6923.48 160.432  15
   3   4  -3 7284.63 152.693  16
   3   4  -3 7099.39 152.121  18
   3  -4  -3 7036.50 285.083   5
   3   4  -2 617.556 43.7757  15
  -3   4   2 622.758 46.0224  15
   3   4  -2 711.406 45.8227  28
   3   4  -2 649.077 45.0715  27
   3   4  -2 721.677 46.9890  29
  -3   4   2 719.745 96.3350  25
   3   4  -2 677.887 51.5031  12
   3  -4  -2 707.804 92.0489   5
  -3   4   2 591.442 45.8960  14
   3   4  -2 632.360 44.1333  14
   3   4  -1 278.041 32.6783  16
   3   4  -1 331.131 34.3157  15
   3   4  -1 356.918 36.0330  27
   3   4  -1 332.890 35.1109  28
   3   4  -1 318.717 39.8516  12
   3  -4  -1 247.315 61.9840   5
  -3   4   1 387.407 68.7679  25
   3   4  -1 375.532 36.6026  29
   3   4  -1 308.897 33.4342  14
  -3   4   1 353.196 38.6966  14
  -3   4   1 385.604 39.8198  15
   3   4   0 5459.19 130.121  15
   3   4   0 5137.25 128.525  16
   3   4   0 5281.15 130.957   6
   3   4   0 5249.42 129.203  29
   3   4   0 5140.62 129.451  27
   3   4   0 5029.09 128.673  28
  -3   4   0 4987.44 134.862   1
   3   4   0 5193.54 144.064  12
  -3   4   0 4943.24 226.439  25
   3  -4   0 5200.76 221.882   5
   3   4   0 5165.02 133.617  35
   3   4   0 5366.95 129.277  14
  -3   4   0 5193.39 141.017  15
  -3   4   0 5213.11 140.688  14
  -3   4  -1 4021.48 117.378   1
  -3   4  -1 4115.99 125.488  14
   3   4   1 4159.62 112.750  14
  -3   4  -1 4055.40 125.511  15
  -3   4  -1 3888.12 190.909  25
  -3   4  -1 4167.34 129.661  24
   3   4   1 4197.82 117.434   6
   3  -4   1 4216.59 192.193   5
   3   4   1 4076.88 110.560  29
   3   4   1 3950.03 112.444  27
   3   4   1 4103.55 114.730  28
   3   4   1 4218.54 113.555  15
   3   4   1 4207.22 115.072  16
   3   4   1 4253.58 119.452  35
   3   4   2 1315.96 62.6351  15
   3   4   2 1141.24 58.8335  27
  -3   4  -2 1297.34 64.7961   1
   3   4   2 1344.36 62.6278  14
  -3   4  -2 1275.69 70.0168  15
  -3   4  -2 1315.39 71.0679  14
  -3   4  -2 1595.38 78.2776  24
   3   4   2 1362.52 67.1157   6
   3  -4   2 1325.79 105.776   5
   3   4   2 1324.65 63.2851  28
   3   4   2 1291.42 59.6440  29
   3   4   2 1221.11 63.5644  35
  -3   4  -3 1076.52 59.2194   1
   3   4   3 1143.67 59.4603  14
  -3   4  -3 1134.95 66.4205  14
  -3   4  -3 1136.14 66.9335  15
   3   4   3 1045.06 60.3445  35
   3   4   3 1025.47 57.5823  16
   3   4   3 1130.13 59.3070  15
   3   4   3 1149.92 59.8581  28
   3   4   3 1169.93 63.4091   6
  -3   4  -3 1046.87 65.7872  24
   3   4   3 1142.18 55.1798  29
   3   4   3 1035.91 57.6547  27
  -3   4  -4 15199.1 285.330  14
  -3   4  -4 15142.5 286.825  15
   3   4   4 14934.9 275.142   6
   3   4   4 14530.4 268.044  35
  -3   4  -4 15157.7 267.357   1
   3   4   4 15041.9 249.007  29
   3   4   4 14321.4 282.162  12
   3   4   4 14981.0 261.746  16
  -3   4  -5 2875.98 97.5250   1
  -3   4  -5 3038.13 111.929  15
   3   4   5 3125.90 109.473   6
   3   4   5 2898.74 112.077  12
  -3   4  -5 3195.22 111.811  13
  -3   4  -5 2837.82 108.328  14
   3   4   5 3003.06 96.9294  16
   3   4   5 2870.15 86.1740  29
  -3   4  -6 2777.19 95.3663   1
  -3   4  -6 2542.64 105.697  15
   3   4   6 2608.97 102.477   6
   3   4   6 2474.25 95.7794  35
   3   4   6 2651.21 105.996  12
  -3   4  -6 2552.54 101.589  13
  -3   4  -6 2513.86 104.257  14
   3   4   6 2617.71 90.9442  16
   3   4   6 2574.86 79.5119  29
  -3   4  -7 9019.67 212.951  24
  -3   4  -7 9043.82 191.792   1
   3   4   7 8836.74 197.959  35
   3   4   7 9423.62 190.158  16
   3   4   7 9143.49 214.837  12
   3   4   7 9554.03 213.543   6
  -3   4  -7 9057.07 215.587  15
  -3   4  -7 9633.39 214.222  13
  -3   4  -7 9021.53 214.077  14
   3   4   8 3704.91 126.938   6
   3   4   8 3616.83 129.090  12
  -3   4  -8 3437.11 123.512  24
   3   4   8 3726.04 109.515  16
   3   4   8 3743.41 119.860  35
  -3   4  -9 1351.39 78.0300  24
  -3   4  -9 1341.09 70.8405  29
  -3   4  -9 1270.77 75.1521  17
   3   4   9 1199.00 61.0160  16
   3   4   9 1167.63 75.8290  12
   3   4   9 1246.39 75.5154   6
   3   4   9 1231.51 68.5262  35
   3   4  10 214.348 35.8937  35
   3   4  10 181.791 28.8341  16
  -3   4 -10 228.154 41.8600  17
   3   4  10 191.502 43.0990  12
   3   4  10 235.854 40.7411   6
  -3   4 -10 234.866 41.3433  15
  -3   4 -10 252.286 41.9573  24
  -3   4 -10 231.942 42.4473  14
  -3   4 -10 327.163 39.8625  29
   3   4  11 214.891 35.9592  35
   3   4  11 184.822 28.8427  16
  -3   4 -11 129.028 37.5144  17
   3   4  11 176.220 41.1471  12
  -3   4 -11 142.397 36.7853  24
  -3   4 -11 162.759 31.2856  29
  -3   4 -11 182.714 38.4608  14
   3   4  11 219.047 43.6300   6
  -3   4 -11 139.318 39.3228  15
   3   4  12 7774.34 181.541  35
   3   4  12 7845.79 159.149  16
   3   4  12 7945.56 199.851  12
  -3   4 -12 8120.29 198.775  24
  -3   4 -12 7473.63 166.010  29
  -3   4 -12 8072.20 196.903  17
  -3   4 -12 7566.39 196.446  15
  -3   4 -12 7784.92 197.474  14
   3   4  12 7689.26 201.831   6
   3   4  13 81.8043 28.7113  35
  -3   4 -13 11.3009 34.4179  17
   3   4  13 43.2027 34.0489  12
  -3   4 -13 2.85009 32.0118  13
  -3   4 -13 134.972 34.6815  14
  -3   4 -13 192.493 39.8195  15
  -3   4 -13 16.8098 31.3130  24
   3   4  13 6.06063 30.3311   6
  -3   4 -13 28.9074 20.1067  29
  -3   4 -14 1758.96 85.8629  24
   3   4  14 1795.82 89.6071   6
  -3   4 -14 1825.60 88.1144  13
  -3   4 -14 1774.09 85.6119  14
   3   4  14 1575.31 84.1160  12
  -3   4 -14 1661.03 85.6959  17
   3   4  14 1714.89 76.4260  35
  -3   4 -14 1766.54 85.5571  15
  -3   4 -15 6066.11 157.589  24
   3   4  15 6424.27 170.196   6
  -3   4 -15 6167.03 161.446  13
   3   4  15 6070.67 161.148  12
  -3   4 -15 6312.41 163.567  17
   3   4  15 6296.94 146.796  35
  -3   4 -15 5980.28 157.556  14
  -3   4 -15 6452.12 162.500  15
  -3   4 -16 3326.12 107.025  24
  -3   4 -16 3374.44 110.842  17
   3   4  16 3236.39 95.9236  35
   3   4  16 3211.49 108.368  12
   3   4  16 3429.98 117.188   6
  -3   4 -16 3294.56 107.295  15
  -3   4 -16 3128.38 105.054  14
  -3   4 -16 3383.12 111.723  13
  -3   4 -17-12.2930 25.5737  17
  -3   4 -17 41.6377 23.0408  15
   3   4  17 37.0331 25.6448  12
  -3   4 -17-2.11101 24.7316  13
  -3   4 -17 9.11174 20.7649  14
   3   4  17 18.6583 25.2781   6
  -3   4 -17 20.3545 22.8203  24
   3   4  17 1.45620 17.8858  35
  -3   4 -18 6689.26 139.885  15
  -3   4 -18 6737.69 140.684  14
   3   4  18 7353.07 149.992  12
   3   4  18 7292.53 132.301  35
   3   4  18 7027.69 160.365   6
  -3   4 -18 7510.30 157.600  13
  -3   4 -18 7142.68 144.463  24
  -3   4 -19 15179.6 237.723  13
   3   4  19 13513.3 219.837  12
  -3  -4 -20 687.530 33.3232  34
  -3   4 -20 718.401 39.3490  13
  -3  -4 -21 811.990 30.6286  34
  -3   5  18 72.2203 15.6696  35
  -3   5  17 318.021 27.8970  35
   3  -5 -17 263.674 19.8435  33
   3  -5 -16 105.714 18.1819  33
  -3   5  15 245.398 21.4797  16
   3  -5 -15 280.864 26.0063  33
  -3   5  14 76.6087 19.0225  16
   3  -5 -14 100.342 22.2346  33
  -3   5  14 100.619 26.9774  35
  -3   5  13 1856.27 79.8082  35
   3   5 -13 1867.83 61.2532  27
   3  -5 -13 1841.23 66.3264  33
   3   5 -13 1866.59 60.6892  28
  -3   5  12 745.972 54.7274  35
   3   5 -12 647.776 38.7064  27
   3   5 -12 652.781 38.3868  29
   3  -5 -12 693.953 43.6541  33
   3   5 -12 679.705 40.1553  28
  -3   5  11 3700.05 118.856  35
   3   5 -11 3441.68 93.1597  27
   3   5 -11 3490.09 93.5609  29
   3  -5 -11 3559.22 100.296  33
   3   5 -11 3476.08 93.4422  28
  -3   5  10 952.064 62.5072  35
   3   5 -10 975.404 49.8904  27
   3   5 -10 946.740 51.0239  29
   3  -5 -10 1030.94 54.7848  33
   3   5 -10 967.219 49.7602  28
  -3   5   9 859.818 59.9596  35
   3   5  -9 800.982 47.5754  27
   3   5  -9 780.717 48.6465  29
   3   5  -9 885.290 49.3699  28
   3  -5  -9 852.741 51.7901  33
  -3   5   8 10264.6 219.780  35
   3   5  -8 10266.9 198.591  29
   3   5  -8 10460.1 193.681  27
   3   5  -8 10323.9 192.822  28
   3   5  -8 9969.59 179.481  14
   3  -5  -8 10574.1 383.891   5
   3   5  -8 10163.3 180.376  15
  -3   5   7 1686.56 64.2972  15
   3   5  -7 1578.13 62.4883  15
  -3   5   7 1602.32 78.4852  35
   3   5  -7 1685.49 68.5537  27
  -3   5   7 1616.18 63.1760  14
   3   5  -7 1632.97 63.6707  14
   3   5  -7 1755.70 69.4164  28
  -3   5   7 1517.21 66.5697  29
  -3   5   7 1325.19 139.107  25
   3  -5  -7 1576.71 147.110   5
   3   5  -7 1528.61 70.2268  29
   3   5  -6 11372.8 203.014  15
  -3   5   6 11231.8 205.373  15
  -3   5   6 10948.2 224.177  35
  -3   5   6 11089.5 204.817  14
   3   5  -6 11175.6 202.158  14
  -3   5   6 10382.7 388.485  25
   3   5  -6 11111.6 206.916  28
  -3   5   6 10835.6 213.639  29
   3   5  -6 11132.3 207.269  27
   3  -5  -6 11037.3 391.067   5
  -3   5   5 43482.7 898.273  25
  -3   5   5 45069.3 635.716  29
   3   5  -5 46380.5 622.295  28
   3   5  -5 46699.7 623.025  27
  -3   5   5 45336.1 637.631  35
   3   5  -5 47215.8 618.790  14
  -3   5   5 45494.7 621.888  14
   3   5  -5 47515.0 619.151  15
  -3   5   5 45157.2 620.988  15
   3  -5  -5 46678.3 908.754   5
  -3   5   4 3193.96 108.545  29
   3   5  -4 3256.60 100.584  28
   3   5  -4 2992.12 101.459  29
   3   5  -4 2974.16 96.9290  27
  -3   5   4 2925.26 98.5212  35
   3   5  -4 3252.40 97.6512  15
  -3   5   4 3204.17 101.614  15
   3   5  -4 3230.57 97.7303  14
  -3   5   4 3170.82 101.217  14
   3  -5  -4 3149.89 197.203   5
   3   5  -4 2891.18 86.3410  18
  -3   5   3 1320.63 67.3508  15
   3   5  -3 1391.12 64.4127  15
   3   5  -3 1398.00 63.6801  16
   3  -5  -3 1400.23 129.949   5
   3   5  -3 1348.85 59.7688  18
  -3   5   3 1356.01 72.8973  29
  -3   5   3 1473.14 70.7058  14
   3   5  -3 1492.84 66.9755  14
   3   5  -3 1495.44 69.9196  29
  -3   5   3 1303.14 72.3895   1
  -3   5   3 1379.62 63.6981  35
  -3   5   2 10664.2 230.025  29
   3   5  -2 11250.1 218.094  29
   3   5  -2 11129.0 204.854  18
  -3   5   2 11244.2 224.870  14
   3   5  -2 11273.7 214.392  14
  -3   5   2 11217.8 230.889   1
  -3   5   2 11596.8 227.243  15
   3   5  -2 11477.1 212.937  16
   3   5  -2 11338.9 214.631  15
  -3   5   1 14328.5 269.388   1
  -3   5   1 14118.0 273.864  29
   3   5  -1 13910.9 252.854  27
   3   5  -1 14090.3 253.963  28
  -3   5   1 14429.2 267.694  14
   3   5  -1 14365.5 253.941  14
   3   5  -1 14114.2 244.855  18
  -3   5   1 14250.2 266.002  15
   3   5  -1 14272.7 253.484  15
   3   5  -1 14067.3 249.676  16
   3   5  -1 13892.4 253.365  29
   3   5   0 2932.99 97.4093  28
   3   5   0 2742.45 94.9688  27
   3   5   0 2729.25 95.2161  14
  -3   5   0 2585.29 100.970  14
   3   5   0 2771.37 94.4243  29
  -3   5   0 2772.89 103.372  15
   3   5   0 2784.52 95.3796  15
   3   5   0 2651.58 92.2495  16
  -3   5   0 2676.87 99.0244   1
  -3   5   0 2723.77 105.686  29
   3   5   1 1771.13 76.5225  28
   3   5   1 1857.82 78.7765  27
   3   5   1 1840.82 77.2474  14
  -3   5  -1 1609.29 80.9794  14
   3   5   1 1695.38 72.3498  29
   3   5   1 1711.82 74.6463  16
  -3   5  -1 1657.40 82.3787  15
   3   5   1 1763.20 76.1276  15
  -3   5  -1 1584.11 76.5116   1
  -3   5  -1 1683.13 83.9323  29
   3   5   2 3628.91 111.422  27
   3   5   2 3723.33 113.049  28
  -3   5  -2 3619.63 121.751  14
   3   5   2 3304.90 101.777  29
   3   5   2 3141.79 102.457  16
  -3   5  -2 3364.66 117.313  15
  -3   5  -2 3224.77 108.849   1
  -3   5  -2 3312.89 119.941  29
  -3   5  -3 5745.28 145.702   1
   3   5   3 5667.86 144.347  27
   3   5   3 5602.42 144.023  28
  -3   5  -3 5468.59 155.054  15
  -3   5  -3 5213.20 152.562  14
   3   5   3 5767.84 134.445  29
   3   5   3 6037.13 153.307   6
   3   5   3 5497.12 146.374  35
  -3   5  -3 5770.58 160.567  29
   3   5   3 5483.75 157.530  12
   3   5   4 5341.32 139.238  27
   3   5   4 5240.36 137.921  28
   3   5   4 5185.00 136.553  16
  -3   5  -4 5119.81 149.902  14
  -3   5  -4 5280.63 151.507  15
   3   5   4 5429.88 126.821  29
   3   5   4 5203.69 143.901   6
   3   5   4 5376.80 144.166  35
  -3   5  -4 5099.56 136.415   1
   3   5   4 5101.84 152.987  12
   3   5   5 3142.90 104.715  28
   3   5   5 2993.03 102.065  27
   3   5   5 3151.70 118.600  12
   3   5   5 3272.65 104.526  16
  -3   5  -5 2761.45 110.054  14
  -3   5  -5 3050.71 114.472  15
   3   5   5 3160.11 90.8604  29
   3   5   5 3260.01 108.974  35
  -3   5  -5 2918.00 98.7044   1
   3   5   5 3315.08 112.289   6
  -3   5  -6 285.755 40.7989  29
   3   5   6 291.640 36.6760  28
   3   5   6 332.430 38.8514  27
   3   5   6 270.438 42.5734  12
   3   5   6 283.465 35.1002  16
  -3   5  -6 267.765 41.5149  15
  -3   5  -6 310.989 43.7442  14
   3   5   6 300.513 29.8732  29
   3   5   6 324.186 39.9966   6
   3   5   6 284.264 38.2280  35
   3   5   7 2158.71 96.2855  12
  -3   5  -7 2142.39 95.3628  15
  -3   5  -7 2140.69 96.2196  14
   3   5   7 2437.32 97.3853   6
  -3   5  -7 2177.95 92.1588  29
   3   5   7 2172.65 84.1381  27
   3   5   7 2215.21 85.0847  28
   3   5   7 2401.04 86.4222  16
  -3   5  -7 2246.11 97.5320  24
  -3   5  -8 483.151 46.4256  29
  -3   5  -8 587.793 54.1984  24
   3   5   8 537.267 50.5551   6
   3   5   8 486.135 41.8496  27
   3   5   8 511.264 43.8669  28
   3   5   8 513.931 51.5523  12
   3   5   8 526.523 41.3317  16
  -3   5  -9 192.308 32.3639  29
   3   5   9 157.281 26.3356  16
  -3   5  -9 141.629 36.9245  24
   3   5   9 154.545 35.1096   6
   3   5   9 107.867 27.7885  27
   3   5   9 103.769 27.4040  28
   3   5   9 137.486 35.2978  12
   3   5   9 147.371 31.8297  35
  -3   5 -10 64.8828 25.5309  29
   3   5  10 73.3479 24.2325  28
   3   5  10 87.2430 32.4885  12
   3   5  10 97.4245 23.4285  16
   3   5  10 97.6115 30.1128   6
   3   5  10 111.217 25.9499  27
  -3   5 -10 122.771 32.7468  24
   3   5  10 131.143 31.8006  35
  -3   5 -11-4.69785 27.1450  24
   3   5  11 31.3297 21.8124  28
   3   5  11 14.8751 24.6585   6
  -3   5 -11 23.9256 25.6576  15
  -3   5 -11-2.41420 25.7501  14
   3   5  11 31.4256 22.1361  27
  -3   5 -11 14.1112 20.7589  29
   3   5  11 70.5287 28.5325  35
   3   5  11 14.9457 26.4238  12
  -3   5 -12 27.9451 25.2976  24
   3   5  12 14.1313 19.3647  28
   3   5  12 18.8122 27.9194   6
  -3   5 -12 15.4147 23.8676  15
  -3   5 -12 31.1165 26.9614  14
  -3   5 -12 17.5759 19.1335  29
   3   5  12-4.57910 23.4730  12
   3   5  12 9.45399 19.8237  27
   3   5  12 52.2502 25.5529  35
   3   5  13 1931.78 78.2235  12
   3   5  13 1857.42 79.4070   6
  -3   5 -13 1894.11 78.1217  14
  -3   5 -13 1780.14 76.0916  15
   3   5  13 1787.45 62.9279  27
   3   5  13 1753.83 62.0327  28
   3   5  13 1936.15 73.2978  35
  -3   5 -13 1924.12 75.9411  24
   3   5  14 293.242 25.3357  27
   3   5  14 294.719 25.4458  28
   3   5  14 275.013 35.2160   6
  -3   5 -14 255.284 31.8773  14
  -3   5 -14 293.137 32.3632  15
   3   5  14 268.076 33.9504  12
   3   5  14 338.923 32.9647  35
   3   5  15 7590.90 155.025   6
   3   5  15 7118.25 144.456  12
  -3   5 -15 7201.77 142.896  14
  -3   5 -15 7114.95 141.874  15
   3   5  15 6993.72 117.792  28
   3   5  15 7154.52 118.998  27
   3   5  16 121.642 23.0565   6
  -3   5 -16 72.8216 17.5705  14
  -3   5 -16 84.7019 17.7275  15
  -3  -5 -18 9686.59 135.638  34
  -3   6  14 27.9850 10.4972  27
  -3   6  14 42.8305 10.5241  28
  -3   6  13 1276.41 37.1653  35
  -3   6  13 1328.28 34.8948  16
  -3   6  12 361.235 22.8744  16
  -3   6  11 269.498 24.0022  16
  -3   6  11 225.871 24.8261   1
  -3   6  10 1233.15 49.0662  16
  -3   6  10 1226.91 51.7226   1
  -3   6   9 256.241 28.0570   1
  -3   6   9 277.288 27.6997  16
   3   6  -9 276.554 23.2555  27
   3   6  -9 270.921 25.4222  29
   3   6  -9 277.958 23.4443  28
  -3   6   8 28.1876 17.4144   1
  -3   6   8 19.6983 19.6504  16
   3   6  -8 25.1712 16.2450  28
   3   6  -8 1.21385 16.5324  29
   3   6  -8 16.8834 15.8309  27
   3   6  -7 808.552 39.2578  27
   3   6  -7 832.255 43.4821  29
   3   6  -7 831.757 39.5067  28
  -3   6   7 880.610 47.4186   1
  -3   6   6 1526.93 62.7672   1
   3   6  -6 1660.15 57.0158  27
  -3   6   6 1530.23 57.3176  28
  -3   6   6 1448.26 50.1189  29
   3   6  -6 1515.39 55.2161  28
  -3   6   6 1518.46 57.8450  27
  -3   6   5 501.732 35.3490  27
  -3   6   5 585.543 35.1710  14
  -3   6   5 494.046 38.1321   1
  -3   6   5 567.470 34.4258  15
   3   6  -5 528.497 35.6062  27
  -3   6   5 496.182 34.6459  28
  -3   6   5 487.858 33.7012  29
   3   6  -5 515.897 35.6169  28
   3   6  -5 515.975 37.5640  29
   3   6  -4 5.56256 19.3774  27
  -3   6   4 35.5459 19.7647  14
  -3   6   4 22.5753 20.5285   1
   3   6  -4 15.2588 19.6343  28
   3   6  -4 19.7015 20.6409  29
  -3   6   4 74.4596 20.8164  29
  -3   6   4 1.36178 16.6589  15
  -3   6   3 7580.71 148.600  14
  -3   6   3 7469.92 156.754   1
   3   6  -3 7510.36 148.562  27
  -3   6   3 7501.94 148.284  15
   3   6  -3 7386.06 147.624  28
  -3   6   3 7369.51 153.149  29
   3   6  -3 7648.75 153.217  29
  -3   6   2 10993.9 196.250  14
  -3   6   2 11067.1 196.768  15
  -3   6   2 10583.5 199.157   1
  -3   6   2 10986.3 203.081  29
   3   6  -2 11139.0 196.684  29
  -3   6   1 1044.98 53.1039  14
  -3   6   1 1042.75 52.5476   1
  -3   6   1 1027.64 52.9025  15
  -3   6   1 1013.07 56.2173  29
   3   6  -1 1061.31 52.0059  29
  -3   6   0 86.4730 25.4609  14
  -3   6   0 120.321 23.8539   1
   3   6   0 103.376 23.8744  29
  -3   6   0 111.990 29.0063  29
  -3   6   0 84.2722 24.7979  15
  -3   6  -1 2992.22 93.2759  14
  -3   6  -1 2934.12 86.9012   1
  -3   6  -1 3030.45 88.3561  16
  -3   6  -1 2886.15 91.7386  15
   3   6   1 3013.53 88.7768  27
   3   6   1 3027.77 89.1662  28
  -3   6  -1 3045.39 98.3811  29
   3   6   1 3043.92 85.9660  29
   3   6   2 53.1821 23.0254  27
  -3   6  -2 50.2067 23.4911  14
  -3   6  -2 100.410 21.9339   1
  -3   6  -2 34.9441 18.3253  16
   3   6   2 55.5807 20.2712  29
  -3   6  -2 32.2677 23.8448  29
   3   6   2 36.8764 22.2029  28
  -3   6  -2 22.1837 22.0510  15
  -3   6  -3 5730.93 137.105  15
  -3   6  -3 5920.42 142.709  29
   3   6   3 5880.44 120.802  29
   3   6   3 5775.09 129.105  27
   3   6   3 5653.64 127.929  28
  -3   6  -3 5828.14 138.202  14
  -3   6  -4 2745.30 90.3542  15
   3   6   4 2702.59 73.0550  29
  -3   6  -4 2838.06 93.3765  29
  -3   6  -4 2662.95 89.6065  14
   3   6   4 2709.44 83.0403  27
   3   6   4 2705.90 82.9474  28
  -3   6  -5 27.7411 22.2443  15
   3   6   5-9.18250 18.4509  18
  -3   6  -5-11.1704 21.2131  14
   3   6   5 7.59381 19.0320  28
   3   6   5 10.7050 18.1567  27
  -3   6  -6 14.6264 20.3319  14
  -3   6  -6 12.7229 20.2125  15
   3   6   6 36.1853 19.8448  28
   3   6   6 30.6293 19.6657  27
  -3   6  -7 92.7694 24.6305  14
  -3   6  -7 55.6540 23.4589  15
  -3   6  -7 65.1671 23.0558  29
   3   6   7 50.7841 21.1055  27
   3   6   7 63.9403 20.7548  28
  -3   6  -8 3533.69 92.6550  29
   3   6   8 3645.54 89.5280  27
   3   6   8 3661.34 89.2439  28
  -3   6  -9 24.6621 17.6665  29
   3   6   9 1.13959 17.1424  27
   3   6   9-3.38662 15.9772  28
   3   6  10 7395.50 128.480  27
   3   6  10 7429.39 128.315  28
  -3   6 -10 7059.87 127.606  29
  -3   6 -11 4683.71 98.5417  14
   3   6  11 4498.57 87.0835  27
   3   6  11 4514.03 87.0064  28
  -3   6 -11 4456.14 96.7605  15
   3   6  12 4557.16 79.7418  28
  -3   6 -12 4747.39 92.5896  14
   3   6  12 4618.14 80.3269  27
  -3   6 -12 4813.57 92.2340  15
  -3   6 -13 16.1897 10.6576  14
  -3   6 -13 12.1938 9.57575  15
  -3   7   4 3784.70 64.8227  16
  -3   7   3 113.054 11.1966  16
   3   7  -3 118.172 12.2331  27
   3   7  -3 118.504 12.1399  28
   3   7  -2 1784.59 40.9970  27
   3   7  -2 1792.18 40.9223  28
   3   7  -1 2898.72 55.8834  28
   3   7  -1 2965.13 56.2271  27
   3   7   0 331.065 18.7543  28
  -3   7   0 325.530 18.0736  29
   3   7   0 351.627 19.1751  27
  -3   7  -1 3920.93 71.7218  29
  -3   7  -2 96.1720 12.3216  15
  -3   7  -2 71.2158 13.1783  29
  -3   7  -3 84.0468 11.9727  14
  -3   7  -3 101.273 13.2807  29
  -3   7  -3 81.4952 12.2755  15
   3   7   3 82.6462 11.9333  27
   3   7   3 91.7298 11.9470  28
  -3   7  -4 491.113 20.7660  15
   3   7   4 483.255 19.9450  28
  -3   7  -4 492.291 20.7868  14
   3   7   4 492.757 19.9755  27
  -3   7  -4 463.922 20.9431  29
   4   0 -25-3.58835 19.7726  13
   4   0 -24 17949.1 267.061  20
   4   0 -24 19360.2 293.227  13
   4   0 -23 20.3303 28.1459  13
   4   0 -23 18.1454 23.3476  20
   4   0 -22 16712.0 282.939  20
   4   0 -22 16077.7 259.698  33
   4   0 -21-10.1635 30.4301  21
   4   0 -21-7.32327 30.4693  20
   4   0 -21 25.2865 24.7614  33
   4   0 -20 17911.2 324.939  20
   4   0 -20 17438.3 293.798  33
   4   0 -20 17907.5 325.404  21
   4   0 -19 20.5706 29.0444  20
   4   0 -19 19.1957 30.7968  32
   4   0 -19 11.8906 32.5559  21
   4   0 -19 14.8797 24.4509  33
   4   0 -18 4457.09 139.713  32
   4   0 -18 4223.96 142.003  20
   4   0 -18 4292.16 142.443  21
   4   0 -18 4176.68 122.245  33
   4   0 -17-2.79882 28.6948  32
   4   0 -17 46.4279 30.3984  21
  -4   0  17 9.68217 43.0662   9
   4   0 -17 41.6931 23.6595  33
   4   0 -16 5935.45 162.576  32
   4   0 -16 5980.32 170.739  21
  -4   0  16 6142.14 285.909   9
   4   0 -16 6096.45 149.096  33
   4   0 -15 33.7925 28.0258  32
   4   0 -15 46.4485 56.2843  26
   4   0 -15-12.3882 24.0812  33
  -4   0  15 18.2005 36.4865   9
   4   0 -15 8.33810 26.7668  22
   4   0 -14 86094.4 1116.19  22
   4   0 -14 85439.5 1104.71  32
   4   0 -14 85523.9 1472.98  26
   4   0 -14 86390.9 1080.69  33
  -4   0  14 86303.7 1382.29   9
   4   0 -13 146.980 35.0425  22
   4   0 -13 11.4934 27.4147  32
   4   0 -13 10.2331 61.2788  26
   4   0 -13 20.1296 21.0538  33
  -4   0  13 56.4368 47.4413   9
   4   0 -12 55245.0 743.852  32
   4   0 -12 56671.5 755.472  22
  -4   0  12 56657.9 973.208   9
   4   0 -12 54112.3 1033.89  26
   4   0 -12 56117.5 839.398   5
  -4   0  11 41.5587 36.9376   9
   4   0 -11-17.2934 40.7926  26
   4   0 -11 4.14317 24.3785   5
  -4   0  10 101297. 1483.25   9
   4   0 -10 102588. 1550.88  26
   4   0 -10 104169. 1380.35   5
  -4   0   9-23.8513 33.1523   9
   4   0  -9-7.29851 38.0661  26
   4   0  -9 15.8064 24.0672   5
  -4   0   8 33672.8 620.734   9
   4   0  -8 32448.1 653.807  26
   4   0  -8 33370.4 553.288   5
  -4   0   7 25.6699 28.5442   9
   4   0  -7-12.4263 37.2053  26
   4   0  -7 3.70341 22.9286   5
  -4   0   6 40163.8 672.752   9
   4   0  -6 40263.3 709.175  26
   4   0  -6 39861.7 626.137   5
  -4   0   5 15.2038 27.3920  23
   4   0  -5-3.48580 27.6819   5
  -4   0   4 759360. 8973.32  10
  -4   0   4 767008. 8929.12   9
   4   0  -4 770459. 8881.66   5
   4   0  -4 765793. 8970.65  26
  -4   0   4 767899. 8900.41  23
  -4   0   3 10.8194 26.2977  23
  -4   0   3 4.89792 32.6784  10
  -4   0   3 8.24192 25.5142   9
   4   0  -3 47.2632 30.2657   5
   4   0  -3 4.75915 35.5004  26
  -4   0   2 4286.77 149.991  23
   4   0  -2 4517.99 151.780   5
  -4   0   2 4640.96 179.260  10
   4   0  -2 4266.37 169.300  26
   4   0  -1-6.79407 23.8904   5
  -4   0   1 21.8000 27.1022  23
  -4   0   1-9.41978 31.4235  10
  -4   0   0 148792. 1857.57  23
   4   0   0 144968. 1903.39  30
  -4   0   0 143636. 1901.24  10
   4   0   1 52.1806 36.9332  30
  -4   0  -1 128.929 33.0964  23
  -4   0  -1 43.9389 28.7382  10
   4   0   2 1300.43 83.4309   5
  -4   0  -2 1125.13 91.8086  10
   4   0   2 1227.52 93.7979  30
   4   0   3 25.4714 31.0268  30
  -4   0  -3-16.0870 29.8138  10
  -4   0  -4 66083.1 1022.93  10
  -4   0  -4 65774.9 827.617   8
   4   0   4 66567.8 1012.77  30
  -4   0  -4 66129.2 827.521   7
  -4   0  -5 3.13926 18.9597   8
   4   0   5-11.3523 34.5707  30
  -4   0  -5 10.9556 18.8245   7
  -4   0  -5 6.08482 37.0596  10
  -4   0  -6 236337. 2762.87   8
   4   0   6 236800. 3001.60  30
  -4   0  -6 235324. 2762.65   7
  -4   0  -6 230671. 3020.10  10
  -4   0  -7-7.21467 22.6910   8
   4   0   7 19.7199 43.2424  30
  -4   0  -7 9.06678 23.5150   7
  -4   0  -7-7.06746 42.3209  10
  -4   0  -8 89726.6 1121.23   8
  -4   0  -8 88736.2 1383.27  10
   4   0   8 89456.9 1364.52  30
  -4   0  -8 89534.0 1121.47   7
  -4   0  -9 24.9000 41.2753  10
  -4   0  -9 6.30574 23.1386   8
  -4   0  -9 25.2965 21.8650   7
   4   0   9 31.1660 45.0194  30
   4   0  10 48206.9 909.042  30
  -4   0 -10 47394.9 654.765   8
  -4   0 -10 47253.5 655.115   7
  -4   0 -11 51.4823 24.8422   7
   4   0  11 73.6038 52.1695  30
  -4   0 -11 44.0591 26.3952   8
  -4   0 -11 59.2041 52.6240   3
  -4   0 -12 21862.7 374.516   7
  -4   0 -12 22826.6 339.774  34
   4   0  12 22462.8 596.914  30
  -4   0 -12 22344.5 376.797   8
  -4   0 -12 22316.8 613.713   3
  -4   0 -13 45.6279 53.8147   3
   4   0  13 85.3539 51.7137  30
  -4   0 -13 3.74163 20.9073  34
  -4   0 -13 19.7579 26.0717   7
  -4   0 -13 2.81776 25.4552   8
  -4   0 -14 2221.30 100.818   7
  -4   0 -14 2082.24 81.6026  34
   4   0  14 2336.31 195.254  30
  -4   0 -14 2094.29 97.6753   8
  -4   0 -14 2224.22 196.297   3
  -4   0 -15 12.6650 56.3336   3
   4   0  15 23.8097 57.7033  30
  -4   0 -15 69.0550 27.7796  34
  -4   0 -15 15.6417 27.8312   8
  -4   0 -15 15.6871 31.0104   7
  -4   0 -16 17712.4 341.073   8
  -4   0 -16 17793.0 342.978   7
  -4   0 -16 17892.3 308.235  34
   4   0  16 17975.9 576.130  30
  -4   0 -16 17523.5 583.099   3
   4   0  17 12.5842 54.1959  30
  -4   0 -17 49.0781 31.7176   8
  -4   0 -17 13.0666 64.9787   3
  -4   0 -17-7.07216 30.0030  34
  -4   0 -17 3.29756 33.0014   7
  -4   0 -17 36.8713 61.1190   4
  -4   0 -18 12115.0 269.404   7
  -4   0 -18 11738.2 469.662   3
   4   0  18 12015.5 466.037  30
  -4   0 -18 12160.3 239.830  34
  -4   0 -18 12191.9 463.574   4
  -4   0 -18 11771.3 265.130   8
  -4   0 -19-11.8019 31.1662  34
   4   0  19-11.4176 55.3405   9
  -4   0 -19 37.7042 57.6217   3
  -4   0 -20 2004.79 85.3282  34
  -4   0 -21 10.2186 28.6895   2
  -4   0 -21-8.26199 29.0521  34
  -4   0 -22 8875.07 178.949  34
  -4   0 -22 8965.78 191.564   2
  -4   0 -23 5.45587 21.9679   2
  -4   0 -23 26.6177 24.1255  34
  -4   0 -24 493.617 35.6629   2
  -4   0 -24 559.711 36.1928  34
  -4   0 -24 455.625 32.4047  17
  -4   0 -25 7.78828 13.9445  34
  -4   0 -25 3.83241 12.1435  17
   4   0  25-4.56339 13.5781  31
   4  -1 -25 3493.72 78.0610  13
   4   1 -25 3241.04 71.2420  20
   4  -1 -24 3957.34 99.7214  13
   4  -1 -24 3895.81 87.0688  33
   4   1 -24 3844.06 95.2985  20
   4  -1 -23 2031.25 68.3303  33
   4   1 -23 2101.56 77.6724  20
   4  -1 -22 36861.5 501.165  33
   4   1 -22 37371.4 526.026  20
   4  -1 -21 1441.72 66.2300  33
   4   1 -21 1354.70 74.9045  21
   4   1 -21 1458.12 77.7564  20
   4  -1 -21 1307.31 64.1807  20
   4  -1 -20 3172.26 104.144  33
   4  -1 -20 3307.80 117.761  32
   4   1 -20 3149.23 118.508  20
   4  -1 -20 3256.19 109.184  20
   4  -1 -20 3234.48 109.466  21
   4   1 -20 3344.68 120.665  21
   4  -1 -19 11330.9 242.470  32
   4   1 -19 10725.6 202.508  33
   4  -1 -19 11484.4 225.812  33
  -4   1  19 11961.6 438.893   9
   4   1 -19 10990.7 246.652  20
   4  -1 -19 11488.0 235.105  20
   4  -1 -19 11280.2 234.255  21
   4   1 -19 11479.3 249.123  21
   4  -1 -18 438.960 51.6271  32
   4   1 -18 349.584 34.9055  33
   4  -1 -18 500.183 46.9090  33
   4  -1 -18 483.777 50.7316  20
   4   1 -18 481.444 56.2483  20
   4  -1 -18 476.449 50.0078  21
   4   1 -18 456.262 54.6948  21
   4  -1 -17 2542.83 106.769  32
  -4   1  17 2815.09 212.019   9
   4   1 -17 2550.15 86.3524  33
   4  -1 -17 2573.74 97.2647  33
   4   1 -17 2540.95 112.990  20
   4   1 -17 2796.77 114.594  21
   4  -1 -17 2675.54 105.704  21
   4   1 -16 610.291 52.7337  32
   4  -1 -16 654.700 58.0338  32
  -4   1  16 685.664 98.4593  25
   4  -1 -16 616.995 49.9361  33
  -4   1  16 640.898 105.590   9
   4   1 -16 623.297 59.4031  20
   4   1 -16 632.289 60.0107  21
   4  -1 -16 611.609 53.7813  21
   4  -1 -15 456.590 68.6039   5
   4  -1 -15 402.634 42.0096  33
   4  -1 -15 415.048 45.2952  21
  -4   1  15 444.941 89.6305   9
   4   1 -15 443.905 95.6836  26
  -4   1  15 450.914 86.1514  25
   4   1 -15 476.780 50.8414  22
   4   1 -15 469.885 46.1938  32
   4  -1 -15 412.998 49.3828  32
   4  -1 -14 17086.1 314.863  32
   4   1 -14 18050.6 310.863  32
   4   1 -14 17511.1 537.057  26
   4  -1 -14 18559.4 551.316  26
   4  -1 -14 17547.2 436.376   5
   4  -1 -14 18054.2 321.374  21
   4   1 -14 17904.2 324.490  22
   4  -1 -14 18262.2 305.092  33
  -4   1  14 17468.8 521.113   9
   4   1 -13 5472.75 279.088  26
   4  -1 -13 5545.43 280.663  26
   4   1 -13 5527.27 152.890  22
   4  -1 -13 5371.71 142.268  22
   4  -1 -13 5236.72 219.421   5
   4  -1 -13 5434.59 136.774  33
   4   1 -13 5525.35 141.486  32
  -4   1  13 5647.68 275.865   9
   4  -1 -12-6.22447 32.4650   5
  -4   1  12 81.1539 47.0301   9
  -4  -1  12-5.72467 29.1719   9
   4  -1 -12-9.49595 42.2373  26
   4   1 -12 37.6852 44.4473  26
   4  -1 -12 13.0108 22.1006  22
   4   1 -12 44.9797 23.5178  32
   4  -1 -11 6292.87 231.839   5
   4  -1 -11 6165.61 275.145  26
   4   1 -11 6038.53 270.334  26
  -4   1  11 6161.05 268.867   9
  -4  -1  11 5516.65 207.491   9
   4  -1 -10 1736.69 118.582   5
   4  -1 -10 1629.88 137.350  26
   4   1 -10 1920.06 144.962  26
  -4   1  10 1757.64 136.458   9
  -4  -1  10 1578.14 104.339   9
   4  -1  -9 6579.66 231.281   5
   4  -1  -9 6898.49 268.560  26
   4   1  -9 6582.75 263.064  26
  -4   1   9 6748.83 263.942   9
  -4  -1   9 6397.29 206.751   9
   4  -1  -8 22210.4 459.275   5
   4  -1  -8 20949.4 496.936  26
   4   1  -8 22788.6 509.979  26
   4   1  -8 22317.8 373.704   5
  -4   1   8 21564.2 500.572   9
  -4  -1   8 22102.4 424.287   9
   4  -1  -7 11507.4 303.079   5
   4  -1  -7 11489.0 335.683  26
   4   1  -7 12093.7 341.817  26
   4   1  -7 12070.4 249.566   5
  -4   1   7 12191.2 346.229   9
  -4  -1   7 12182.0 281.531   9
   4  -1  -6 1926.43 113.198   5
   4   1  -6 1780.02 86.2335   5
  -4   1   6 2026.92 127.867   9
  -4  -1   6 1942.93 98.6690   9
   4   1  -6 1920.57 126.127  26
   4  -1  -6 1761.95 120.499  26
   4  -1  -5 2595.27 130.730   5
   4  -1  -5 2862.72 147.835  26
   4   1  -5 2575.77 140.885  26
  -4   1   5 2816.94 147.336   9
  -4  -1   5 2847.22 149.761  10
  -4   1   5 2660.67 144.309  10
  -4   1   4 20180.4 424.773  23
   4   1  -4 19522.6 420.410  26
   4  -1  -4 19493.9 421.604  26
  -4  -1   4 18437.9 326.122  23
  -4   1   4 20025.7 430.350   9
  -4  -1   4 19061.6 419.178  10
  -4   1   4 19958.9 425.628  10
  -4   1   3 38666.8 658.615  23
  -4   1   3 37897.5 654.748   9
   4  -1  -3 38127.8 648.869  26
   4   1  -3 37211.7 646.941  26
  -4  -1   3 36362.8 550.184  23
  -4   1   3 38670.6 653.122  10
  -4  -1   3 37747.8 649.320  10
  -4   1   2 44271.0 739.715   9
  -4  -1   2 44402.1 732.152  10
  -4   1   2 43925.9 728.398  10
   4   1  -2 44295.1 726.638  26
   4  -1  -2 45691.6 733.569  26
  -4  -1   2 45190.2 651.059  23
  -4   1   2 46612.8 739.031  23
   4   1  -1 5938.66 201.651  26
   4  -1  -1 5549.52 196.351  26
   4  -1  -1 5312.20 178.650   5
  -4   1   1 6286.70 209.334  23
  -4  -1   1 5934.14 168.582  23
  -4  -1   1 5899.13 203.750  10
  -4   1   1 5501.47 195.086  10
   4  -1   0 137204. 1789.48   5
  -4   1   0 142945. 1842.65  23
  -4   1   0 139542. 1839.83  10
  -4  -1   0 140926. 1846.62  10
   4  -1   1 22787.0 429.038   5
  -4   1  -1 23587.8 461.908  23
   4   1   1 21103.4 445.890  30
   4  -1   1 24127.4 468.997  30
  -4   1  -1 24596.6 476.295  10
  -4  -1  -1 21616.7 455.539  10
   4  -1   2 2979.06 129.769   5
  -4  -1  -2 3022.75 148.320  10
  -4   1  -2 2924.90 146.112  10
  -4   1  -2 3055.19 144.337  23
   4  -1   2 3230.41 151.594  30
   4   1   2 2865.48 144.181  30
   4  -1   3 1976.46 121.998  30
   4   1   3 2115.71 125.962  30
  -4   1  -3 1945.49 65.6216   7
  -4  -1  -3 2041.31 66.7685   7
   4  -1   3 2022.97 107.797   5
  -4   1  -3 1990.97 58.7516   1
  -4   1  -3 2048.65 124.612  10
  -4  -1  -3 2086.88 127.050  10
  -4   1  -3 1866.63 117.273  23
  -4  -1  -3 1971.03 65.9309   8
  -4   1  -3 1959.01 65.8257   8
  -4   1  -4 2057.21 62.3205   1
   4  -1   4 2140.98 111.627   5
  -4  -1  -4 2117.35 132.424  10
  -4   1  -4 2357.21 138.284  10
  -4  -1  -4 2243.54 72.0323   8
  -4   1  -4 2174.83 71.0394   8
   4   1   4 1995.59 124.428  30
   4  -1   4 1995.78 126.733  30
  -4  -1  -4 2178.25 71.0797   7
  -4   1  -4 2047.70 68.9869   7
  -4   1  -5 31621.6 416.373   1
   4  -1   5 31240.3 598.599  30
   4   1   5 30531.1 595.043  30
  -4  -1  -5 30856.6 608.468  10
  -4   1  -5 30999.7 609.286  10
   4  -1   5 30307.6 537.882   5
  -4   1  -5 30458.8 430.033   7
  -4  -1  -5 30622.8 431.009   7
  -4  -1  -5 30832.8 431.761   8
  -4   1  -5 30936.4 431.389   8
  -4  -1  -6 64472.6 823.649   7
  -4   1  -6 64292.1 822.780   7
  -4  -1  -6 64130.3 1042.16  10
  -4   1  -6 64764.5 1043.78  10
  -4   1  -6 64538.6 822.945   8
  -4  -1  -6 65014.5 824.080   8
   4  -1   6 63993.5 1022.90  30
   4   1   6 65504.7 1031.27  30
   4  -1   7 30630.1 615.968  30
   4   1   7 30746.1 616.880  30
  -4   1  -7 30320.6 596.945  23
  -4   1  -7 29917.9 431.182   7
  -4  -1  -7 30413.3 433.764   7
  -4  -1  -7 29068.9 621.368  10
  -4   1  -7 29427.8 621.360  10
  -4  -1  -7 29468.6 430.401   8
  -4   1  -7 29599.0 430.114   8
   4  -1   8 6769.17 267.195  30
   4   1   8 7003.51 271.661  30
  -4   1  -8 7627.25 269.337  23
  -4   1  -8 7059.35 157.193   8
  -4  -1  -8 7243.27 159.730   8
  -4   1  -8 7249.87 282.157  10
  -4  -1  -8 7100.11 280.487  10
  -4   1  -8 7143.30 157.905   7
  -4  -1  -8 6759.43 155.860   7
   4  -1   9 25275.4 589.590  30
   4   1   9 26046.9 591.354  30
  -4  -1  -9 25672.9 396.376   8
  -4   1  -9 25973.5 396.729   8
  -4  -1  -9 25914.8 397.439   7
  -4   1  -9 25804.2 396.289   7
  -4   1 -10 5367.99 142.261   8
  -4  -1 -10 5329.50 142.387   8
  -4  -1 -10 5469.51 143.800   7
  -4   1 -10 5513.86 143.946   7
   4   1  10 5260.28 253.293  30
   4  -1  10 5747.22 263.356  30
  -4   1 -10 5036.12 256.419   3
  -4  -1 -10 5402.48 263.365   3
   4  -1  11 20586.1 547.126  30
   4   1  11 19738.3 537.315  30
  -4   1 -11 19705.5 337.745   8
  -4  -1 -11 19733.9 338.858   8
  -4   1 -11 20242.9 329.183  20
  -4  -1 -11 20386.3 342.251   7
  -4   1 -11 19988.5 339.813   7
  -4   1 -11 19475.1 315.375  34
  -4   1 -11 21632.5 574.243   3
  -4  -1 -11 20208.3 560.445   3
  -4   1 -12 9350.51 378.817   3
  -4  -1 -12 9096.44 372.764   3
   4  -1  12 9784.14 373.205  30
   4   1  12 9374.90 363.968  30
  -4   1 -12 9435.14 208.198   8
  -4  -1 -12 9048.67 206.026   8
  -4   1 -12 9141.79 195.869  20
  -4  -1 -12 9218.62 207.755   7
  -4   1 -12 9277.34 207.394   7
  -4   1 -12 9388.72 192.949  13
  -4   1 -12 8860.59 187.535  34
  -4   1 -13 361.521 89.8767   3
  -4  -1 -13 491.042 100.934   3
   4  -1  13 517.074 98.3228  30
   4   1  13 483.648 90.7216  30
  -4   1 -13 449.128 48.0585   8
  -4  -1 -13 504.603 51.1216   8
  -4   1 -13 435.741 43.5191  20
  -4  -1 -13 452.004 48.9641   7
  -4   1 -13 427.670 47.4466   7
  -4   1 -13 560.438 46.2610  13
  -4   1 -13 520.052 45.7762  34
   4  -1  14 959.947 128.416  30
   4   1  14 1068.58 133.909  30
  -4  -1 -14 1058.02 143.928   3
  -4   1 -14 1189.82 144.883   3
  -4   1 -14 1143.04 63.9738  13
  -4   1 -14 1179.23 121.473  23
  -4  -1 -14 1143.35 72.5544   8
  -4   1 -14 1175.70 73.5952   8
  -4   1 -14 1122.19 65.3592  20
  -4   1 -14 1066.08 61.8920  34
  -4   1 -14 1134.01 72.2033   7
  -4  -1 -14 1095.32 71.1902   7
  -4   1 -15 4012.07 124.456  34
  -4   1 -15 4007.42 125.255  20
   4  -1  15 4050.45 256.257  30
   4   1  15 3703.41 247.351  30
  -4  -1 -15 3802.19 113.542  34
  -4   1 -15 3732.28 256.091   3
  -4  -1 -15 3719.73 256.338   3
  -4   1 -15 4115.37 227.178  23
  -4  -1 -15 4064.75 137.777   8
  -4   1 -15 4014.48 136.361   8
  -4   1 -15 3981.62 136.462   7
  -4  -1 -15 3988.41 137.066   7
  -4   1 -15 3745.95 118.937  13
  -4   1 -16 2228.13 94.1100  34
  -4   1 -16 2239.89 93.4004  20
   4  -1  16 2095.31 190.524  30
   4   1  16 2089.15 190.909  30
  -4  -1 -16 2195.57 86.6431  34
  -4   1 -16 2284.89 91.4544  13
  -4   1 -16 2298.44 170.660  23
  -4  -1 -16 2114.88 101.337   8
  -4   1 -16 2056.91 98.8371   8
  -4   1 -16 2208.86 102.321   7
  -4  -1 -16 2211.89 102.375   7
  -4   1 -16 2092.56 190.120   3
  -4  -1 -16 2276.31 201.892   3
  -4   1 -17 1047.95 140.078   3
  -4  -1 -17 1018.36 140.510   3
   4  -1  17 913.806 129.660  30
   4   1  17 861.545 127.002  30
  -4  -1 -17 848.529 57.7494  34
  -4   1 -17 990.512 125.837   4
  -4  -1 -17 908.539 138.518   4
  -4   1 -17 814.627 62.4795  34
  -4   1 -17 824.542 106.233  23
  -4   1 -17 899.404 59.0652  13
  -4  -1 -17 980.648 71.0395   8
  -4   1 -17 955.886 71.0980   8
  -4   1 -17 931.851 70.5782   7
  -4  -1 -17 1050.23 74.0598   7
   4  -1  18 19204.7 593.927  30
   4   1  18 18267.4 582.964  30
  -4   1 -18 19248.2 335.694  34
  -4   1 -18 18937.5 319.485  13
  -4   1 -18 19728.9 607.908   3
  -4  -1 -18 18585.3 593.809   3
  -4  -1 -18 19634.6 359.281   7
  -4  -1 -18 19487.3 613.299   4
  -4  -1 -18 19169.5 319.122  34
  -4  -1 -18 18789.0 353.117   8
  -4   1 -19 31229.2 460.798  13
  -4   1 -19 32727.9 488.664  34
  -4  -1 -19 31776.6 467.874  34
  -4   1 -20 1679.90 68.3247  13
  -4  -1 -20 1815.16 77.1752  34
  -4   1 -20 1774.39 82.2711  34
  -4  -1 -20 1685.62 84.6621   2
  -4   1 -20 1613.52 82.7602   2
  -4  -1 -21 1184.25 60.6794  34
  -4   1 -21 1089.98 62.7740  34
  -4  -1 -21 1139.80 65.9783   2
  -4   1 -21 1126.52 65.2904   2
  -4   1 -21 1087.38 63.2981  17
  -4   1 -22 39.4181 27.0548  34
  -4  -1 -22 35.6006 24.7391  34
  -4  -1 -22 12.0331 23.0695   2
  -4   1 -22 29.6968 25.1020   2
  -4   1 -22 5.61607 25.3256  17
  -4   1 -23 51.4345 24.9498  34
  -4  -1 -23 80.5074 22.8763  34
  -4  -1 -23 77.7490 23.2911   2
  -4   1 -23 73.3219 23.1251   2
  -4   1 -23 86.7305 23.5206  17
  -4  -1 -24 892.626 40.1805  34
  -4   1 -24 840.919 42.0244  34
   4   1  24 788.842 39.8380  31
   4  -1  24 732.219 38.7682  31
  -4   1 -24 750.913 39.3731  17
  -4  -1 -24 798.442 36.1404  17
  -4  -1 -25 3750.01 72.5150  34
   4  -1  25 3719.34 69.0252  31
  -4   1 -25 3668.21 72.5377  17
   4   2 -24 14.6613 15.0601  13
   4   2 -24 3.18847 14.3290  20
   4  -2 -24-12.0515 14.8599  13
   4  -2 -24 14.9818 14.5353  33
   4  -2 -23 2897.29 75.9676  33
   4   2 -23 2965.74 83.8978  20
   4   2 -23 2925.92 81.6975  13
   4  -2 -22 2236.30 73.9728  33
   4   2 -22 2209.24 81.8672  20
   4   2 -22 2368.89 82.7632  13
   4  -2 -21 600.362 45.0622  33
   4   2 -21 570.500 49.0452  20
   4   2 -21 534.238 47.2743  13
   4  -2 -20 17499.0 309.281  32
   4  -2 -20 17741.5 298.665  33
   4   2 -20 18390.4 319.661  13
   4   2 -20 17931.3 319.686  20
   4  -2 -19 95.1907 34.4754  32
   4  -2 -19 125.549 33.8438  33
   4   2 -19 164.715 40.4188  13
   4   2 -19 105.607 36.2835  21
  -4   2  18 14570.5 496.499   9
   4  -2 -18 13958.3 275.517  32
   4   2 -18 14026.8 280.618  13
   4   2 -18 13864.7 278.702  21
   4  -2 -18 13653.2 260.391  33
   4   2 -17 1187.84 75.6537  21
   4  -2 -17 1074.69 70.6200  32
   4   2 -17 1170.91 74.5556  13
  -4   2  17 1194.04 137.514  25
   4  -2 -17 1163.28 116.993   5
   4  -2 -17 1152.83 68.0803  33
  -4   2  17 975.680 131.187   9
   4  -2 -16 5044.55 244.920   5
  -4   2  16 5480.10 294.152  25
   4   2 -16 5053.26 155.351  21
  -4   2  16 5371.93 298.345   9
   4  -2 -16 5154.17 152.195  32
   4   2 -16 5065.90 154.692  13
   4   2 -16 5001.12 160.431  20
   4   2 -15 340.290 44.9586  22
   4   2 -15 376.420 49.4900  21
  -4   2  15 322.857 84.1904   9
  -4   2  15 326.014 86.6995  25
   4  -2 -15 353.975 48.2586  32
   4  -2 -15 384.564 77.8866   5
   4   2 -15 355.106 50.2170  20
   4   2 -14 34497.3 534.000  21
   4   2 -14 34677.7 543.397  20
  -4   2  14 36004.5 829.605   9
  -4   2  14 33371.3 797.681  25
   4  -2 -14 35175.7 738.275   5
   4  -2 -14 33661.1 521.878  32
   4   2 -14 34611.2 527.935  22
   4   2 -13 3644.36 123.560  22
  -4   2  13 4011.51 246.947   9
   4   2 -13 3336.97 215.307  26
   4  -2 -13 3478.09 219.811  26
   4  -2 -13 3655.80 208.231   5
   4  -2 -13 3670.76 123.301  32
   4   2 -13 3720.85 131.059  20
   4   2 -13 3806.44 129.955  21
   4  -2 -12 14162.8 268.228  32
   4  -2 -12 13474.8 434.692  26
   4   2 -12 13870.5 441.913  26
   4   2 -12 14078.0 274.922  21
   4   2 -12 14240.2 242.921  28
  -4   2  12 14547.8 472.485   9
   4  -2 -12 14076.4 421.078   5
   4   2 -12 13958.1 270.285  22
   4   2 -12 13937.3 241.288  27
   4   2 -11 18092.9 286.910  27
   4   2 -11 18152.4 309.460  19
   4  -2 -11 17803.3 477.681   5
  -4   2  11 18026.9 522.400   9
   4  -2 -11 17993.8 313.551  32
   4  -2 -11 17639.0 492.147  26
   4   2 -11 17976.4 496.968  26
   4   2 -11 17965.1 316.609  22
   4   2 -11 18583.9 288.729  28
   4  -2 -10 2646.54 173.192  26
   4   2 -10 2673.00 173.408  26
   4   2 -10 2644.47 97.1639  22
   4  -2 -10 2755.93 171.376   5
   4   2 -10 2673.16 93.4220  19
   4  -2 -10 2692.86 96.1593  32
  -4   2  10 2650.71 184.018   9
   4  -2  -9 14.4956 38.6541   5
   4  -2  -9 29.8165 33.1584  26
   4   2  -9 37.5488 40.0509  26
   4   2  -9 84.2218 24.5262  22
  -4   2   9 8.72133 36.2890   9
   4  -2  -9-6.37505 23.3967  32
   4   2  -9 111.078 26.3855  19
   4  -2  -8 16967.8 428.548   5
   4  -2  -8 15868.1 418.231  26
   4   2  -8 15298.4 414.981  26
  -4  -2   8 16189.6 426.066  10
  -4   2   8 16042.1 421.399  10
  -4   2   8 16151.9 449.781   9
  -4  -2   7 5409.29 224.329  10
  -4   2   7 5417.69 222.850  10
   4  -2  -7 5249.20 218.862  26
   4   2  -7 5311.60 221.566  26
  -4   2   6 32004.0 610.431  10
  -4  -2   6 31271.2 608.542  10
   4  -2  -6 31150.2 605.365  26
   4   2  -6 31250.6 607.202  26
  -4  -2   5 119962. 1643.73  10
  -4   2   5 120214. 1643.81  10
   4  -2  -5 119587. 1652.77   5
   4   2  -5 118819. 1641.14  26
   4  -2  -5 118536. 1639.88  26
  -4  -2   4 59047.8 919.919  10
  -4   2   4 57489.1 914.879  10
   4  -2  -4 58066.6 926.846   5
   4  -2  -4 58606.5 913.001  26
   4   2  -4 58487.1 914.799  26
  -4  -2   3 1863.85 116.483  10
  -4   2   3 1922.07 117.892  10
   4  -2  -3 2216.02 124.478  26
   4   2  -3 1755.40 112.112  26
   4   2  -3 1888.14 60.1609  12
   4  -2  -3 1966.86 122.667   5
  -4   2   2 32552.4 638.055  23
   4  -2  -2 30868.9 579.750   5
   4  -2  -2 32134.6 573.742  26
   4   2  -2 32042.0 573.681  26
   4   2  -2 31349.3 423.761  12
  -4   2   2 32024.9 580.108  10
  -4  -2   2 32344.2 583.227  10
  -4   2   1 3174.73 169.876  23
   4  -2  -1 3249.51 146.581  26
   4   2  -1 3174.74 145.727  26
  -4  -2   1 2969.70 145.610  10
  -4   2   1 2892.79 142.912  10
   4  -2  -1 2836.45 142.906   5
   4   2  -1 2920.09 79.8583  12
   4   2   0 62268.9 936.918  26
   4  -2   0 59144.5 919.007  26
  -4   2   0 60158.1 938.151  10
  -4  -2   0 63096.8 956.378  10
   4   2   0 62277.6 774.645  12
   4  -2   0 59544.1 926.398   5
   4  -2   1 9868.72 271.981   5
  -4   2  -1 10185.6 287.149  10
  -4  -2  -1 10214.6 289.381  10
  -4   2  -1 10005.8 177.643   1
  -4   2  -2 22136.1 325.672   1
  -4   2  -2 21775.6 320.924   7
  -4  -2  -2 22316.9 323.890   7
   4  -2   2 22733.4 463.799  30
   4   2   2 22501.3 456.774  30
   4  -2   2 21817.8 443.314   5
  -4  -2  -2 22446.7 324.623   8
  -4   2  -2 22309.8 322.409   8
  -4   2  -2 22727.4 473.031  10
  -4  -2  -2 22718.9 474.892  10
  -4   2  -3 12.7538 30.9093  23
  -4   2  -3 17.4475 16.9581   7
  -4  -2  -3 28.3754 17.4186   7
   4  -2   3 26.1551 32.3869  30
   4   2   3 30.7841 33.2672  30
  -4   2  -3 10.3661 15.7100   1
  -4  -2  -3 22.4457 17.5320   8
  -4   2  -3 20.4039 18.6207   8
  -4   2  -3-16.9828 29.5261  10
  -4  -2  -3 75.1658 36.3708  10
   4  -2   3 13.9809 28.8536   5
   4  -2   4 6215.61 208.876   5
  -4   2  -4 6018.51 130.660   7
  -4  -2  -4 6256.81 134.014   7
  -4   2  -4 6216.45 132.275   1
  -4  -2  -4 5883.82 227.827  10
  -4   2  -4 6554.42 238.284  10
  -4   2  -4 6041.23 238.519  23
  -4   2  -4 6087.84 131.171   8
  -4  -2  -4 6306.77 134.137   8
   4  -2   4 6661.86 231.697  30
   4   2   4 6149.13 220.701  30
   4  -2   5 33486.7 589.629   5
  -4  -2  -5 32797.5 459.573   7
  -4   2  -5 32915.3 457.713   7
  -4   2  -5 33838.1 456.765   1
  -4  -2  -5 32565.9 642.636  10
  -4   2  -5 33190.2 641.885  10
  -4   2  -5 33151.1 650.657  23
  -4   2  -5 32366.0 455.850   8
  -4  -2  -5 32598.1 458.524   8
   4   2   5 33522.9 624.730  30
   4  -2   5 34246.6 632.986  30
   4  -2   6 18621.9 401.370   5
  -4  -2  -6 18516.5 294.487   7
  -4   2  -6 18324.8 292.020   7
  -4   2  -6 18907.1 457.327  10
  -4  -2  -6 18631.9 459.820  10
  -4   2  -6 18450.4 288.516   1
   4   2   6 18167.4 435.783  30
   4  -2   6 19086.4 444.576  30
  -4  -2  -6 18408.2 294.107   8
  -4   2  -6 18477.9 292.214   8
  -4   2  -6 18308.1 455.218  23
  -4   2  -7 27254.9 584.755  23
  -4   2  -7 26951.6 390.109   1
  -4  -2  -7 26808.8 396.954   8
  -4   2  -7 26063.0 392.677   8
   4   2   7 26825.6 568.544  30
   4  -2   7 26535.7 566.946  30
  -4  -2  -7 26601.4 396.141   7
  -4   2  -7 26784.2 394.628   7
  -4  -2  -8 6724.70 154.572   7
  -4   2  -8 6814.24 153.838   7
  -4   2  -8 6811.14 159.964  17
  -4   2  -8 7088.42 276.230  23
  -4  -2  -8 6604.56 153.479   8
  -4   2  -8 6627.64 152.498   8
   4  -2   8 7117.99 270.155  30
   4   2   8 6885.47 265.851  30
  -4  -2  -9 4839.90 130.637   8
  -4   2  -9 4806.06 128.864   8
  -4   2  -9 4879.39 132.695  13
   4   2   9 4421.87 218.672  30
   4  -2   9 4620.45 223.780  30
  -4   2  -9 5003.01 130.539   7
  -4  -2  -9 4855.30 130.495   7
  -4   2  -9 4755.84 133.164  17
  -4   2  -9 4525.20 222.649  23
  -4   2  -9 4927.41 128.913  34
  -4   2  -9 4685.93 131.666  20
  -4   2  -9 4670.82 235.175   3
  -4  -2  -9 4863.09 241.150   3
  -4   2 -10 29.6556 28.3041  17
   4  -2  10 91.5129 48.0757  30
   4   2  10 41.4898 42.2915  30
  -4  -2 -10 228.544 33.3809   8
  -4   2 -10 76.6193 27.9155   8
  -4   2 -10 48.9236 26.8018  20
   4   2  10 24.8977 18.2498  35
  -4   2 -10 190.892 60.6528   3
  -4  -2 -10 9.28505 49.5220   3
  -4   2 -10 115.819 29.4199  34
  -4   2 -10 70.3860 26.1015  13
  -4   2 -10 39.7147 41.4350  23
  -4  -2 -10 237.862 35.2188   7
  -4   2 -10 27.0418 24.1786   7
  -4   2 -11 35564.8 537.551  34
   4   2  11 37511.7 513.665  35
  -4   2 -11 36855.9 551.663  17
  -4   2 -11 36540.7 754.129  23
  -4   2 -11 37981.6 546.235  13
  -4  -2 -11 37655.1 545.778   7
  -4   2 -11 36825.6 540.163   7
  -4  -2 -11 37025.3 543.453   8
  -4   2 -11 36565.3 539.842   8
   4  -2  11 37220.9 777.238  30
   4   2  11 36495.2 772.438  30
  -4   2 -11 37835.7 549.170  20
  -4   2 -11 36749.0 797.749   3
  -4  -2 -11 37552.8 811.600   3
  -4   2 -12 2779.93 102.465  34
   4   2  12 2689.62 87.4425  35
  -4   2 -12 2953.49 111.936  17
  -4   2 -12 2881.71 184.747  23
  -4   2 -12 2824.04 105.020  13
  -4   2 -12 2746.81 103.206   7
  -4  -2 -12 2572.72 102.166   7
  -4  -2 -12 2938.27 107.880   8
  -4   2 -12 2699.15 102.470   8
   4  -2  12 3191.99 205.281  30
   4   2  12 2726.05 190.590  30
  -4   2 -12 2710.29 103.947  20
  -4   2 -12 2656.69 194.034   3
  -4  -2 -12 2790.70 202.408   3
  -4   2 -13 9776.97 216.377  34
  -4   2 -13 10418.1 229.219  17
  -4   2 -13 10115.0 356.462  23
  -4   2 -13 10163.3 221.350  13
  -4  -2 -13 10200.0 223.357   7
  -4   2 -13 9959.07 219.739   7
  -4   2 -13 9764.35 217.907   8
  -4  -2 -13 10276.8 223.909   8
   4   2  13 10992.0 397.220  30
   4  -2  13 10048.3 379.429  30
  -4   2 -13 10295.9 225.213  20
  -4   2 -13 10685.1 405.357   3
  -4  -2 -13 10116.8 399.801   3
  -4   2 -14 13067.2 263.247   8
  -4  -2 -14 12911.1 264.224   8
   4  -2  14 13333.0 450.231  30
   4   2  14 13228.7 449.649  30
  -4   2 -14 13311.9 263.687  13
  -4   2 -14 12737.3 266.981  17
  -4   2 -14 12720.4 260.477  34
  -4   2 -14 12346.2 401.040  23
  -4   2 -14 12933.4 457.431   3
  -4  -2 -14 12663.5 457.425   3
   4   2  14 13374.0 458.942   9
  -4   2 -14 13247.4 264.397   7
  -4  -2 -14 13306.9 266.940   7
  -4   2 -14 13157.4 265.818  20
  -4  -2 -15 4390.21 140.121   8
  -4   2 -15 4363.97 137.967   8
   4  -2  15 4340.04 254.244  30
   4   2  15 4445.15 259.391  30
  -4   2 -15 4573.54 138.914  13
  -4   2 -15 4175.94 138.883  17
  -4   2 -15 4250.80 136.083  34
  -4   2 -15 4185.00 224.023  23
  -4   2 -15 4299.61 138.601  20
  -4   2 -15 4010.84 250.848   3
  -4  -2 -15 4447.29 266.059   3
   4   2  15 4017.66 251.790   9
  -4  -2 -15 4460.76 141.235   7
  -4   2 -15 4363.35 139.564   7
  -4  -2 -15 4689.28 293.248   4
  -4   2 -16 10159.7 230.271  17
  -4   2 -16 10681.8 413.208   3
  -4  -2 -16 9940.45 405.036   3
  -4   2 -16 9725.42 223.366  34
  -4   2 -16 10416.2 227.814  20
  -4  -2 -16 10679.3 452.203   4
  -4  -2 -16 10066.2 229.535   7
  -4   2 -16 10282.1 228.944   7
   4   2  16 9785.06 398.830   9
  -4  -2 -16 10342.7 230.834   8
  -4   2 -16 10176.7 227.323   8
  -4   2 -16 10317.6 223.254  13
   4  -2  16 10581.6 405.314  30
   4   2  16 10262.6 400.076  30
  -4  -2 -17 8179.89 365.236   3
  -4   2 -17 8637.03 367.422   3
  -4  -2 -17 9346.22 415.582   4
  -4   2 -17 8296.06 202.834  17
   4   2  17 8504.44 368.567   9
  -4   2 -17 8718.83 201.905  34
  -4   2 -17 8784.02 197.613  13
   4   2  17 7884.40 348.119  30
   4  -2  17 8381.72 357.706  30
  -4  -2 -18 954.689 57.0558  34
  -4   2 -18 862.303 62.4087  17
  -4   2 -18 944.373 65.2523  34
  -4   2 -18 960.566 60.6344  13
  -4   2 -19 876.744 58.2803   2
  -4  -2 -19 878.519 59.7235   2
  -4  -2 -19 1007.30 56.0199  34
  -4   2 -19 838.784 60.4920  17
  -4   2 -19 935.810 63.2215  34
  -4   2 -19 880.922 55.4556  13
  -4  -2 -20 3107.80 100.737   2
  -4   2 -20 3112.97 100.511   2
  -4   2 -20 3038.97 104.060  17
  -4   2 -20 2996.03 93.5079  13
  -4   2 -20 3169.04 107.429  34
  -4  -2 -20 3061.33 92.4436  34
  -4  -2 -21 495.774 39.9452   2
  -4   2 -21 495.083 39.1480   2
  -4  -2 -21 469.439 37.2179  34
  -4   2 -21 463.226 43.7720  34
  -4   2 -21 440.315 34.9450  13
  -4   2 -21 429.932 42.6629  17
  -4   2 -22 798.865 47.2294  17
   4  -2  22 783.855 41.0809  31
  -4  -2 -22 813.526 42.7366   2
  -4   2 -22 725.256 35.4549  13
  -4  -2 -22 769.339 41.4749  34
  -4   2 -22 841.361 49.2145  34
  -4   2 -23 1646.43 58.0332  17
  -4  -2 -23 1611.50 52.8187  34
   4  -2  23 1521.77 46.0502  31
  -4   2 -23 1570.44 51.9302  24
  -4  -2 -24 9559.10 143.252  34
  -4   2 -24 9454.67 148.050  17
   4   3 -23 91.6392 14.6532  20
   4  -3 -23 98.3274 15.1526  33
   4   3 -22 2003.25 61.8068  20
   4  -3 -22 1914.97 58.2569  33
  -4   3  21 42.0657 20.0901  35
   4   3 -21 54.9364 21.5686  20
   4  -3 -21 62.5518 21.2017  33
  -4   3  20 162.704 30.0320  35
   4   3 -20 177.993 31.3484  20
   4   3 -20 150.898 27.0079  13
   4  -3 -20 172.993 29.1883  33
  -4   3  19 933.578 59.3493  35
   4  -3 -19 844.175 52.3751  32
   4  -3 -19 756.896 50.9422  33
   4   3 -19 836.464 51.5622  13
   4   3 -19 840.485 56.2835  20
   4   3 -18 3790.17 114.976  13
   4  -3 -18 3644.77 112.380  33
   4  -3 -18 3596.42 112.201  32
   4   3 -18 4006.41 124.814  20
   4   3 -17 1127.58 65.5456  13
   4  -3 -17 1164.78 67.2095  32
   4   3 -17 1143.32 71.0696  20
   4  -3 -17 1336.70 70.1447  33
   4  -3 -16 6654.28 164.947  33
   4   3 -16 6706.53 169.439  21
   4   3 -16 6571.95 166.505  13
   4   3 -16 6379.64 174.289  20
   4  -3 -16 6633.05 167.149  32
   4  -3 -15 10162.1 218.289  32
  -4   3  15 10147.3 417.700  25
   4  -3 -15 10295.8 217.241  33
   4  -3 -15 10341.3 378.613   5
   4   3 -15 10105.3 220.256  21
   4   3 -15 10040.5 229.684  20
   4   3 -15 9802.94 217.088  13
   4  -3 -14 1445.04 76.8984  32
   4   3 -14 1340.26 74.3697  21
  -4   3  14 1544.36 161.926   9
  -4   3  14 1334.17 156.601  25
   4   3 -14 1371.12 74.6599  13
   4  -3 -14 1550.09 146.938   5
   4  -3 -14 1392.38 74.7887  33
   4   3 -14 1487.93 82.0583  20
   4   3 -13 7137.47 174.648  13
   4   3 -13 7024.68 157.624  28
   4   3 -13 7203.50 177.023  22
   4   3 -13 7145.49 177.726  21
  -4   3  13 6889.67 340.452   9
   4  -3 -13 7354.98 323.702   5
   4   3 -13 6996.52 157.361  27
  -4   3  13 7124.33 347.432  25
   4  -3 -13 7385.64 179.404  32
   4   3 -13 7211.95 186.369  20
   4   3 -12 1348.47 71.0328  13
   4   3 -12 1361.31 63.4764  27
   4   3 -12 1375.50 79.1530  20
  -4   3  12 1571.30 162.950   9
  -4   3  12 1405.86 157.578  25
   4   3 -12 1343.54 63.3795  28
   4  -3 -12 1610.57 150.288   5
   4   3 -12 1473.53 76.3179  22
   4   3 -12 1505.33 76.5584  21
   4  -3 -12 1403.21 75.2807  32
   4   3 -11 2703.68 101.032  22
  -4   3  11 2641.40 202.401   9
   4   3 -11 2501.03 85.9033  28
   4  -3 -11 2641.87 101.512  32
   4   3 -11 2450.45 101.603  20
   4   3 -11 2685.22 100.726  21
  -4   3  11 2537.17 209.359  25
   4   3 -11 2547.46 81.7888  29
   4  -3 -11 2609.63 190.408   5
   4   3 -11 2506.36 86.3119  27
   4  -3 -10 67944.7 897.418  32
   4   3 -10 68207.2 867.175  27
   4   3 -10 67720.8 887.617  19
   4   3 -10 67203.6 903.283  20
   4   3 -10 67246.0 892.589  21
  -4   3  10 67398.6 1230.25   9
   4   3 -10 68983.7 860.412  29
   4   3 -10 67689.4 866.767  28
   4   3 -10 67592.9 896.722  22
   4  -3  -9 22318.3 360.855  32
   4   3  -9 22052.4 352.062  19
   4   3  -9 21198.8 358.090  20
   4   3  -9 21369.4 351.217  21
  -4   3   9 20946.4 581.429   9
   4   3  -9 21954.6 358.284  22
   4   3  -9 22835.7 334.102  29
  -4   3   9 21963.9 342.501   6
   4  -3  -8 28412.8 434.896  32
   4   3  -8 28826.9 434.719  22
  -4   3   8 28041.8 673.696   9
   4   3  -8 28639.1 415.474  18
   4   3  -8 29364.4 430.687  19
   4   3  -8 27865.6 431.625  20
   4  -3  -8 27886.0 652.512   5
  -4   3   8 28573.4 418.457   6
   4   3  -8 29070.9 411.694  29
   4   3  -7 647.190 44.0366  29
   4   3  -7 722.028 80.8140  26
  -4   3   7 546.897 87.7723   9
   4  -3  -7 654.009 94.4529   5
   4   3  -7 646.229 44.5391  18
   4   3  -7 689.860 49.5986  19
  -4   3   7 684.746 46.0592   6
   4  -3  -7 697.731 50.9322  32
   4   3  -7 564.796 46.2645  22
   4   3  -6 68059.9 859.686  29
   4   3  -6 67939.3 855.752  27
   4   3  -6 68479.2 856.658  28
   4   3  -6 64583.8 1022.02  26
  -4   3   6 65866.0 1161.14   9
   4   3  -6 67577.6 862.471  18
   4   3  -6 67852.1 874.218  19
   4  -3  -6 66984.8 1132.96   5
  -4   3   6 68159.3 865.262   6
   4   3  -5 9699.33 182.189  29
   4   3  -5 9219.13 269.649  26
   4   3  -5 9499.19 177.813  27
   4   3  -5 9634.35 178.659  28
  -4   3   5 9480.28 340.800   9
  -4   3   5 9658.77 185.182   6
   4  -3  -5 9498.38 325.781   5
   4   3  -5 9506.33 189.712  19
   4   3  -5 9649.39 184.026  18
   4   3  -4 3.09411 17.5447  27
   4   3  -4 3.10973 17.2042  28
   4   3  -4 22.6627 21.4123  18
  -4   3   4-8.20993 43.7825   9
   4   3  -4 29.0105 20.9604  12
   4  -3  -4 7.33556 41.5928   5
   4   3  -3 910.393 50.6655  12
   4  -3  -3 967.994 100.119   5
  -4   3   3 727.276 94.4250   9
   4   3  -3 955.577 47.1696  28
   4   3  -3 896.847 49.1952  18
   4   3  -3 923.333 46.7588  27
   4   3  -2 615.284 44.0170  12
   4   3  -2 621.617 40.7819  29
   4   3  -2 677.122 40.2778  27
   4   3  -2 701.261 40.3619  28
   4  -3  -2 698.225 84.7906   5
   4  -3  -1 5131.21 216.507   5
   4   3  -1 5467.28 122.646  16
   4   3  -1 5184.62 129.463  12
   4   3  -1 5377.77 123.435  29
   4   3  -1 5229.79 118.736  27
   4   3  -1 5610.54 121.925  28
   4   3   0 135.809 23.4278  16
   4   3   0 161.675 23.2283  29
   4   3   0 127.289 28.8598  12
  -4   3   0 183.378 26.7804   1
   4  -3   0 196.919 50.3144   5
  -4   3  -1 3121.21 101.278  24
  -4   3  -1 3070.21 96.4119   1
   4   3   1 3080.48 86.9914  29
   4   3   1 3348.06 103.106  12
   4   3   1 3046.30 83.3620   6
   4  -3   1 3164.42 162.807   5
   4   3   2 5599.24 125.425  16
   4   3   2 5041.32 117.998   6
  -4   3  -2 5381.49 138.829  24
  -4   3  -2 5166.93 130.419   1
   4  -3   2 5311.38 208.231   5
   4   3   2 5428.56 137.835  12
   4   3   2 5396.47 120.182  29
   4   3   3 5834.96 138.847  35
   4   3   3 5930.39 131.340  16
   4   3   3 5618.76 142.957  12
   4   3   3 5570.25 128.639   6
  -4   3  -3 5395.24 249.281  23
  -4   3  -3 5484.23 144.282  24
   4   3   3 5686.17 123.949  29
   4  -3   3 5517.79 211.937   5
   4   3   4 5811.94 125.767  29
  -4   3  -4 5930.67 151.408  17
   4   3   4 6200.14 134.749  16
   4   3   4 5550.11 126.514  27
   4   3   4 5523.02 198.022  26
   4   3   4 5910.54 140.735  35
  -4   3  -4 5793.08 146.314  13
   4   3   4 6001.21 150.644  12
   4   3   4 5728.46 134.812   6
  -4   3  -4 5892.75 150.050  24
  -4   3  -4 6233.85 267.425  23
   4  -3   4 5815.87 217.589   5
   4   3   4 5600.16 127.425  28
   4  -3   5 76.4498 33.2801   5
   4   3   5 112.448 20.1736  29
   4   3   5 84.5946 21.8111  16
  -4   3  -5 180.918 33.2004  17
  -4   3  -5 84.8667 26.0380  13
   4   3   5 98.0534 19.8598  27
   4   3   5 109.460 25.5294  35
   4   3   5 127.029 21.6889  28
  -4   3  -5 79.9787 28.2906  24
   4   3   5 74.9755 27.2270  12
  -4   3  -6 1020.70 61.1406  13
   4   3   6 852.094 46.1074  27
   4   3   6 791.669 44.9420  28
  -4   3  -6 877.059 59.1062  17
   4  -3   6 980.977 89.6835   5
  -4   3  -6 1078.88 64.3147  24
  -4   3  -6 793.459 101.173  23
   4   3   6 920.948 54.9508  35
   4   3   6 917.731 48.9608  16
   4   3   7 18649.4 290.661  16
  -4   3  -7 18098.9 322.783  17
   4   3   7 17180.2 415.292   9
  -4   3  -7 18944.6 501.991  23
  -4   3  -7 17689.7 315.403  13
   4   3   7 18504.4 306.611  35
   4   3   8 2279.93 78.6338  16
  -4   3  -8 2331.96 97.0689  17
   4   3   8 2192.29 143.349   9
  -4   3  -8 2335.50 95.6576  13
   4   3   8 2228.35 86.1255  35
  -4   3  -8 2181.16 163.101  23
  -4   3  -9 40447.7 593.659  17
  -4   3  -9 40070.7 809.954  23
  -4   3  -9 40231.6 587.780  13
   4   3   9 40401.2 567.422  35
  -4   3 -10 277.889 67.0175  23
  -4   3 -10 377.565 46.7120  13
  -4   3 -10 309.923 46.0792  17
   4   3  10 399.453 40.2883  35
   4   3  10 297.434 65.8290   9
   4   3  11 1749.10 145.758   9
  -4   3 -11 1627.87 89.2794  17
  -4   3 -11 1565.47 139.428  23
   4   3  11 1594.15 74.9136  35
  -4   3 -11 1746.40 88.2049  34
  -4   3 -11 1631.16 87.0517  13
  -4   3 -12 159901. 1984.30  17
  -4   3 -12 162988. 1982.16  13
  -4  -3 -12 156110. 2367.71   4
   4   3  12 162138. 1941.69  35
  -4   3 -12 160037. 1974.83  34
   4   3  12 153721. 2257.60   9
  -4   3 -13 2540.91 110.075  17
  -4   3 -13 2741.56 112.465  13
   4   3  13 2777.40 96.0578  35
  -4   3 -13 2556.91 111.729  34
   4   3  13 2466.43 182.885   9
  -4   3 -14 19277.0 354.172  17
  -4   3 -14 20231.1 355.319  13
  -4  -3 -14 19639.8 595.174   4
   4   3  14 18740.0 532.532   9
   4   3  14 19755.4 318.381  35
  -4   3 -14 19691.0 353.643  34
  -4  -3 -15 5281.11 296.485   4
   4   3  15 5496.20 130.769  35
  -4   3 -15 5515.43 158.011  34
  -4   3 -15 5284.73 156.796  17
   4   3  15 5087.77 261.794   9
   4   3  15 4846.95 127.621  31
  -4   3 -15 5628.05 156.819  13
   4   3  16 373.726 33.8334  35
  -4   3 -16 398.294 46.6912  13
  -4   3 -17 53.1806 31.9867  17
  -4   3 -17 33.6049 27.4843  13
  -4   3 -18 4321.62 126.685  17
   4   3  18 4266.73 126.888  12
  -4   3 -18 4197.21 120.279  13
  -4   3 -18 4212.38 125.310  24
  -4   3 -19 4339.68 119.469  24
  -4  -3 -19 4455.47 105.103  34
  -4   3 -19 4081.44 111.714  15
  -4   3 -19 4536.51 116.553  13
  -4   3 -19 4009.53 111.461  14
   4   3  19 4256.70 118.243  12
  -4   3 -20 3.22593 21.1460  24
  -4   3 -20 4.50235 19.0277  13
  -4  -3 -20 8.64732 18.5317  34
   4   3  20 12.9548 20.4518  12
  -4  -3 -21 1003.60 41.7445  34
  -4   3 -21 996.728 44.6435  24
   4   3  21 910.162 48.9671   6
  -4   3 -21 979.456 43.1255  13
  -4  -3 -22 941.434 35.8562  34
   4  -4 -21 568.857 24.9508  33
  -4   4  21 541.169 24.0553  35
   4  -4 -20 394.035 26.6582  33
  -4   4  20 386.386 28.0843  35
   4  -4 -19 25.8119 18.3414  33
  -4   4  19 48.3444 21.6763  35
   4  -4 -18 361.693 33.2948  33
  -4   4  18 389.261 37.4176  35
   4  -4 -17 211.795 30.7489  33
   4   4 -17 195.884 28.3764  20
  -4   4  17 169.659 32.9192  35
   4  -4 -16 1285.67 56.0940  32
   4  -4 -16 1341.65 63.9891  33
   4   4 -16 1326.35 61.4519  20
  -4   4  16 1287.37 70.5309  35
   4  -4 -15 16.5047 26.0570  33
   4  -4 -15 24.3158 22.7712  32
   4   4 -15 23.8379 21.6443  20
   4  -4 -14 1421.28 70.5193  33
   4  -4 -14 1257.47 61.7185  32
   4   4 -14 1233.31 63.4866  20
   4   4 -13 2821.42 96.7321  20
   4  -4 -13 2650.65 97.4210  33
   4  -4 -13 2568.78 89.7861  32
   4   4 -13 2487.99 84.3893  28
   4   4 -13 2570.62 85.1825  27
   4   4 -12 571.114 45.5973  20
   4  -4 -12 516.762 47.9811  33
   4  -4 -12 441.151 41.8269  32
   4   4 -12 462.143 40.2630  28
   4   4 -12 444.816 40.0142  27
  -4   4  11 790.967 116.770   9
   4   4 -11 646.018 46.0396  28
   4   4 -11 614.820 45.6605  27
   4  -4 -11 633.429 99.9684   5
   4   4 -11 671.694 49.1422  20
  -4   4  11 708.301 49.9495   6
   4  -4 -11 614.456 48.9991  32
   4   4 -11 694.447 44.7066  29
  -4   4  11 627.111 114.642  25
   4   4 -10 14564.2 256.085  27
   4  -4 -10 14965.7 478.755   5
  -4   4  10 15377.2 272.995   6
  -4   4  10 14837.5 516.216  25
   4   4 -10 14973.5 257.864  28
   4  -4 -10 14817.5 267.787  32
   4   4 -10 15833.6 259.360  29
  -4   4  10 15289.2 497.332   9
   4   4  -9 57751.8 750.710  27
   4  -4  -9 56324.5 1079.33   5
  -4   4   9 58489.8 770.328   6
  -4   4   9 55158.4 1138.26  25
   4  -4  -9 56024.7 760.523  32
   4   4  -9 56893.7 753.303  19
  -4   4   9 55486.6 1086.93   9
   4   4  -9 57762.2 749.294  29
   4   4  -9 57329.1 749.907  28
  -4   4   8 13945.0 494.347  25
  -4   4   8 13276.0 454.416   9
   4  -4  -8 13980.6 254.305  32
   4  -4  -8 13476.1 447.641   5
   4   4  -8 14107.7 246.489  29
   4   4  -8 13999.2 248.643  19
  -4   4   7 532.246 103.849  25
  -4   4   7 489.443 92.2477   9
   4   4  -7 479.023 43.0574  29
   4   4  -7 415.691 39.7440  18
   4   4  -7 427.808 41.0568  19
   4  -4  -7 420.068 43.5114  32
   4  -4  -7 389.208 88.7021   5
  -4   4   6 11667.1 437.086  25
   4   4  -6 12468.1 228.600  19
   4   4  -6 11954.4 221.473  18
   4  -4  -6 11929.2 228.876  32
   4  -4  -6 12049.5 412.975   5
   4   4  -6 12682.1 229.809  29
   4   4  -5 37790.6 526.845  27
   4   4  -5 37823.1 526.984  28
   4  -4  -5 36766.0 790.998   5
   4  -4  -5 37078.3 533.777  32
   4   4  -5 38944.0 515.059  14
   4   4  -5 37828.2 532.755  19
   4   4  -5 37373.8 526.836  18
   4   4  -5 38611.3 514.459  15
   4   4  -4 3607.05 104.535  28
   4  -4  -4 3494.68 209.373   5
  -4   4   4 3384.35 102.249  15
   4   4  -4 3643.14 98.6981  15
   4   4  -4 3767.35 99.9940  14
  -4   4   4 3437.47 102.739  14
   4   4  -4 3743.90 105.937  27
   4   4  -4 3503.65 106.456  19
   4   4  -4 3487.73 104.508  18
   4  -4  -3-8.48651 41.1364   5
  -4   4   3 6.57814 20.4050  35
  -4   4   3 66.3683 24.6282  15
   4   4  -3 34.0185 20.1997  15
   4   4  -3 17.7728 21.6318  29
   4   4  -3 3.96944 22.7267  18
   4   4  -3 28.9337 19.5822  14
  -4   4   3 43.5461 23.5193  14
   4   4  -3 116.288 26.4806  27
   4   4  -3 13.8247 25.1076  12
   4   4  -2 13433.0 252.192  12
   4   4  -2 13311.2 238.686  29
   4   4  -2 13236.2 237.275  27
   4   4  -2 12962.8 236.203  28
   4   4  -2 12596.8 236.706  18
   4  -4  -2 13273.2 402.631   5
  -4   4   2 12997.5 244.576  14
   4   4  -2 13368.1 231.171  14
  -4   4   2 12994.0 244.529  15
   4   4  -2 13763.1 233.184  15
   4   4  -1 3911.31 112.148  27
   4   4  -1 4020.49 113.066  28
   4  -4  -1 3972.82 208.073   5
   4   4  -1 4276.70 122.196  29
   4   4  -1 4354.04 142.247  12
   4   4  -1 4354.84 118.225  16
  -4   4   1 4139.76 124.282  14
  -4   4   1 3906.15 121.106  15
  -4   4   0 79.8048 24.8063  15
   4   4   0 36.1305 20.8422  29
   4   4   0 87.8340 26.0582  27
   4   4   0 54.2488 24.1012  16
   4   4   0 62.6220 23.7525  28
  -4   4   0 104.122 30.1407  24
  -4   4   0 91.8247 26.6130  14
   4   4   0 86.1060 29.5471  12
   4  -4   0 139.109 46.0617   5
   4   4   1 77.5015 23.0739  27
  -4   4  -1 47.9682 26.0374  15
   4  -4   1 6.93322 35.3319   5
   4   4   1 77.8792 24.8294  28
   4   4   1 33.3846 20.8331  29
   4   4   1 10.4115 25.5652  12
  -4   4  -1 26.9386 26.2886  24
   4   4   1 15.7007 22.0445  16
   4   4   1 14.7920 17.5716   6
  -4   4  -1 72.7635 27.3397  14
  -4   4  -2 1392.09 70.7546   1
   4   4   2 1289.96 60.6635  29
  -4   4  -2 1386.20 77.1450  24
   4   4   2 1361.93 63.0064   6
   4   4   2 1241.17 72.4494  12
   4  -4   2 1098.87 104.373   5
   4   4   2 1358.24 63.5162  27
   4   4   2 1281.71 61.9298  28
  -4   4  -2 1332.93 73.2120  14
  -4   4  -2 1215.52 70.4591  15
   4   4   3 181.597 29.9230  27
  -4   4  -3 195.823 37.2396  24
  -4   4  -3 173.875 30.3132   1
   4   4   3 147.903 35.3143  12
   4   4   3 146.597 28.3076   6
   4   4   3 200.847 30.6898  28
  -4   4  -3 169.943 35.8016  15
  -4   4  -3 130.545 32.1088  14
   4   4   3 128.725 28.2750  16
  -4   4  -4 779.306 59.1307  24
  -4   4  -4 721.762 58.7895  15
  -4   4  -4 698.097 50.8952   1
   4   4   4 821.592 61.5636  12
   4   4   4 754.707 50.3120  16
   4   4   4 883.413 49.2789  29
   4   4   4 807.822 50.2924  28
   4   4   4 756.171 48.5966  27
  -4   4  -4 662.750 56.8929  14
   4   4   4 792.188 52.9791   6
  -4   4  -5 538.483 53.4632  15
  -4   4  -5 541.445 46.3927   1
   4   4   5 602.009 49.6716   6
   4   4   5 671.410 52.6498  35
   4   4   5 705.395 48.2184  16
   4   4   5 596.708 40.6242  29
   4   4   5 653.843 46.8954  27
   4   4   5 590.045 45.3382  28
  -4   4  -5 621.719 55.3938  14
  -4   4  -5 684.430 56.8039  24
   4   4   6 72.4299 23.2867  16
  -4   4  -6 165.529 36.9827  24
  -4   4  -6 77.2569 31.8907  15
  -4   4  -6 120.027 31.0810  14
   4   4   6 121.043 31.0722  35
  -4   4  -6 157.546 31.8936   1
   4   4   6 143.198 27.3150  28
   4   4   6 108.182 26.4846  27
   4   4   6 148.387 30.3912   6
   4   4   6 99.2392 22.2639  29
  -4   4  -7 1510.53 83.5676  14
   4   4   7 1546.07 69.0370  16
  -4   4  -7 1568.44 84.0700  24
   4   4   7 1496.66 76.1170   6
   4   4   7 1529.13 75.6826  35
   4   4   7 1446.73 67.2421  28
   4   4   7 1594.84 69.4537  27
  -4   4  -7 1493.81 84.2780  15
  -4   4  -7 1416.45 71.5246   1
   4   4   8 2318.21 93.3514  35
   4   4   8 2382.05 85.5599  16
   4   4   8 2391.05 105.419  12
   4   4   8 2314.44 83.6299  27
   4   4   8 2321.57 84.2583  28
  -4   4  -8 2390.69 107.675  15
  -4   4  -8 2389.19 101.248  13
  -4   4  -8 2421.63 107.554  14
   4   4   8 2566.28 100.035   6
   4   4   9 250.823 32.1828  27
   4   4   9 276.044 40.7076   6
  -4   4  -9 223.341 41.4988  14
  -4   4  -9 228.573 42.4619  15
   4   4   9 215.540 42.4564  12
   4   4   9 314.244 39.5254  35
   4   4   9 234.963 31.7185  28
   4   4  10 9643.30 230.087  12
   4   4  10 9950.23 220.416   6
  -4   4 -10 9972.51 225.168  13
  -4   4 -10 9395.80 227.688  14
  -4   4 -10 9526.70 230.099  15
  -4   4 -10 9772.62 207.263  29
   4   4  10 9649.96 188.117  27
   4   4  10 9370.53 186.774  28
   4   4  10 10296.6 211.455  35
   4   4  11 37618.9 547.939   6
  -4   4 -11 36401.5 549.603  13
   4   4  11 36255.2 523.627  35
  -4   4 -11 35941.8 517.420  29
   4   4  11 36373.6 559.972  12
   4   4  11 35224.4 494.293  27
   4   4  11 34679.9 493.281  28
   4   4  12 3497.72 126.405  12
   4   4  12 3489.00 109.746  35
  -4   4 -12 3634.55 126.541  24
  -4   4 -12 3421.69 103.097  29
  -4   4 -12 3349.37 120.887  13
   4   4  12 3312.77 119.315   6
   4   4  12 3072.05 89.9610  27
   4   4  12 3246.79 91.8454  28
  -4   4 -13 42162.3 617.779  24
   4   4  13 42251.9 612.707   6
  -4   4 -13 41980.6 612.380  13
  -4   4 -13 42511.4 622.095  14
   4   4  13 43062.0 622.865  12
  -4   4 -13 42217.4 622.734  15
   4   4  13 41926.0 584.529  35
  -4   4 -14 12150.6 243.857  24
   4   4  14 11787.8 239.869   6
  -4   4 -14 11707.5 236.841  13
  -4   4 -14 11768.6 242.964  14
   4   4  14 11507.3 241.922  12
  -4   4 -14 11860.0 244.211  15
   4   4  14 11598.0 215.102  35
   4   4  15 779.250 57.1461  12
  -4   4 -15 723.116 54.0079  13
  -4   4 -15 660.801 52.7088  14
   4   4  15 701.136 53.8616   6
  -4   4 -15 639.919 52.6391  15
  -4   4 -15 793.063 56.4526  24
   4   4  16 152.226 32.3948  12
  -4   4 -16 209.559 33.8551  13
  -4   4 -16 176.382 30.9880  14
   4   4  16 227.132 33.4882   6
  -4   4 -16 180.157 31.0219  15
  -4   4 -16 223.353 34.3117  24
   4   4  17 1368.53 63.6276  12
  -4   4 -17 1432.64 63.4097  13
  -4   4 -17 1295.37 60.5061  14
  -4   4 -17 1349.95 60.8400  15
  -4   4 -17 1438.83 62.8160  24
   4   4  17 1284.46 62.4605   6
   4   4  18 258.465 30.0199   6
  -4   4 -18 235.960 26.1295  14
  -4   4 -18 226.110 25.9763  15
  -4   4 -18 187.080 25.9913  24
   4   4  18 183.119 27.2698  12
  -4  -4 -18 208.889 23.5447  34
  -4  -4 -19-6.33375 14.4662  34
   4   4  19 13.1045 16.6785   6
  -4   4 -19 19.0653 14.2893  24
  -4  -4 -20 600.802 24.0900  34
   4  -5 -17 35.7247 10.7855  33
   4  -5 -16 10.3344 13.4414  33
  -4   5  16 10.9313 17.7132  35
  -4   5  15 310.190 20.5904  16
  -4   5  15 361.855 32.5461  35
   4  -5 -15 351.896 27.2587  33
  -4   5  14 2091.00 74.2611  35
   4  -5 -14 1960.10 63.9112  33
  -4   5  13 675.476 46.7379  35
   4  -5 -13 748.309 42.7593  33
  -4   5  12 3310.39 103.832  35
   4   5 -12 3070.81 83.2072  28
   4   5 -12 3064.66 83.6740  27
   4  -5 -12 3095.20 89.6705  33
  -4   5  11 5768.54 145.917  35
   4   5 -11 5487.53 122.093  28
   4   5 -11 5638.21 123.206  27
   4  -5 -11 5627.30 130.394  33
   4   5 -10 134.131 26.1105  28
  -4   5  10 50.0670 26.5534  35
   4   5 -10 31.5319 19.9825  29
   4   5 -10 110.781 24.8720  27
   4  -5 -10 56.3568 25.0179  33
   4   5  -9 205.654 28.2817  28
   4   5  -9 190.811 28.7519  29
  -4   5   9 161.967 31.9993  35
   4   5  -9 185.635 27.5192  27
   4   5  -8 1618.93 65.9862  27
  -4   5   8 1651.99 77.0429  35
   4   5  -8 1759.02 69.4116  29
   4   5  -8 1526.11 64.0968  28
   4   5  -7 1496.17 64.3087  27
   4   5  -7 1568.73 65.8535  28
  -4   5   7 1534.75 65.9093  29
   4   5  -7 1608.08 67.0958  29
  -4   5   7 1576.31 73.7987  35
  -4   5   6 57.0984 22.4439  35
  -4   5   6 72.1868 25.8208  29
  -4   5   5 7258.44 178.711   1
  -4   5   5 7264.88 169.928  29
  -4   5   5 7224.48 162.494  35
  -4   5   5 7786.03 154.976  15
   4   5  -5 7590.98 152.859  18
   4  -5  -5 7493.50 309.524   5
  -4   5   5 7855.70 155.610  14
   4   5  -4 5871.76 144.046  29
  -4   5   4 5826.22 151.292  29
  -4   5   4 6029.02 139.739  14
  -4   5   4 5992.33 158.833   1
  -4   5   4 6172.86 140.476  15
   4   5  -4 6101.43 136.081  18
   4   5  -3 11998.5 216.252  18
  -4   5   3 12373.6 226.970  14
   4   5  -3 12315.7 222.887  27
   4   5  -3 12358.1 222.765  28
  -4   5   3 11769.8 239.160  29
  -4   5   3 11791.0 242.547   1
   4   5  -3 11994.0 224.116  29
  -4   5   3 12430.3 226.949  15
   4   5  -2 483.926 41.5701  18
  -4   5   2 490.144 42.5413  14
  -4   5   2 511.476 48.5857  29
   4   5  -2 510.830 42.1730  28
  -4   5   2 527.597 44.1508  15
  -4   5   2 473.549 45.8303   1
   4   5  -2 558.676 43.5742  29
   4   5  -2 478.362 41.2621  27
   4   5  -1 261.268 38.2947  18
   4   5  -1 314.202 35.7865  27
   4   5  -1 312.261 34.9024  28
   4   5  -1 224.493 34.1351  29
  -4   5   1 299.439 40.1044  29
  -4   5   1 266.514 36.4564  14
  -4   5   1 322.423 39.3007  15
  -4   5   1 336.448 40.5783   1
  -4   5   0 199.614 33.4269   1
   4   5   0 203.759 39.4442  12
   4   5   0 313.720 35.0062  27
   4   5   0 309.516 36.1611  28
   4   5   0 200.108 31.8288  29
  -4   5   0 159.976 35.1171  29
  -4   5   0 185.194 33.1709  14
  -4   5   0 205.934 35.1031  15
   4   5   0 183.052 31.7722  18
  -4   5  -1 1314.94 70.0500   1
   4   5   1 1398.80 76.8211  12
   4   5   1 1431.84 68.0975  27
   4   5   1 1495.23 68.6968  28
  -4   5  -1 1358.39 76.6385  29
   4   5   1 1435.33 68.3783  29
  -4   5  -1 1359.69 71.9879  14
  -4   5  -1 1330.31 71.2741  15
   4   5   1 1526.18 72.5033  18
   4   5   2 4534.70 118.123  29
  -4   5  -2 4598.51 134.189  14
  -4   5  -2 4297.16 137.571  29
   4   5   2 4556.21 122.472  27
   4   5   2 4546.33 122.486  28
  -4   5  -2 4457.19 130.447   1
   4   5   2 4617.61 139.196  12
  -4   5  -2 4476.44 132.629  15
  -4   5  -3 1762.80 78.4332   1
  -4   5  -3 1700.42 85.8797  29
   4   5   3 1714.19 72.5531  28
   4   5   3 1888.18 76.0664  27
  -4   5  -3 1782.78 83.4318  14
  -4   5  -3 1818.29 83.8054  15
   4   5   3 1783.38 69.8920  29
  -4   5  -4 608.809 47.4265   1
   4   5   4 631.536 46.5692   6
   4   5   4 666.316 46.6072  28
   4   5   4 578.921 44.3848  27
   4   5   4 631.753 41.8226  29
  -4   5  -4 637.385 54.3083  14
  -4   5  -4 626.307 53.0878  15
   4   5   5 56.9039 20.5993  29
   4   5   5 38.1511 23.9247   6
   4   5   5 55.9208 24.1696  28
  -4   5  -5 53.2320 27.6103  15
  -4   5  -5 32.1160 25.2575  14
   4   5   5 54.2198 24.5562  27
  -4   5  -5 26.1822 23.4026   1
  -4   5  -6 161.944 35.2962  29
   4   5   6 215.069 31.9684   6
   4   5   6 158.619 27.9271  28
   4   5   6 193.137 30.5038  27
  -4   5  -6 152.822 34.0499  14
  -4   5  -6 165.116 35.3445  15
  -4   5  -7 3357.53 118.088  15
  -4   5  -7 3473.95 120.296  14
   4   5   7 3323.76 98.4860  27
   4   5   7 3253.74 97.7673  28
   4   5   7 3403.91 107.489   6
  -4   5  -7 3433.07 114.204  29
   4   5   7 3396.35 121.207  12
  -4   5  -8 2045.03 93.0717  15
  -4   5  -8 2149.05 94.8156  14
   4   5   8 2198.53 76.8488  27
   4   5   8 2128.29 75.8361  28
   4   5   8 2314.16 87.2312   6
  -4   5  -8 2314.28 90.9747  29
   4   5   8 2207.05 94.8462  12
  -4   5  -9 11308.6 236.767  14
  -4   5  -9 11021.5 233.912  15
   4   5   9 11030.9 198.610  28
   4   5   9 11147.9 199.264  27
   4   5   9 11356.1 219.618   6
  -4   5  -9 11507.6 220.668  29
   4   5   9 11413.7 236.102  12
  -4   5 -10 1152.72 67.5225  15
  -4   5 -10 1116.91 67.2950  14
  -4   5 -10 1253.74 69.0491  24
   4   5  10 1170.36 68.4162  12
  -4   5 -10 1260.71 61.1793  29
   4   5  10 1114.13 60.2116   6
   4   5  10 1171.97 52.4440  28
   4   5  10 1299.77 54.5173  27
   4   5  11 88.9236 20.6625  27
  -4   5 -11 167.743 34.1242  24
   4   5  11 141.086 34.0506  12
  -4   5 -11 129.395 24.7915  29
   4   5  11 128.522 22.1081  28
   4   5  11 122.613 28.0238   6
   4   5  12 96.8815 26.9227  12
  -4   5 -12 80.0283 27.7130  24
   4   5  12 103.102 18.8135  27
   4   5  12 44.2391 22.1900   6
   4   5  12 80.3456 17.3514  28
  -4   5 -13 3526.71 101.547  14
  -4   5 -13 3472.26 100.024  15
   4   5  13 3295.41 70.7564  27
   4   5  13 3187.69 69.8201  28
   4   5  13 3518.37 98.2376   6
   4   5  13 3554.74 102.673  12
  -4   5 -13 3673.56 101.955  24
  -4   5 -14 8844.61 166.569  14
  -4   5 -14 8690.40 164.946  15
   4   5  14 8562.64 162.156   6
   4   5  14 8396.63 165.924  12
  -4   5 -15 294.386 27.2489  14
   4   5  15 272.458 28.0444  12
   4   5  15 216.171 25.5699   6
  -4   5 -15 284.514 27.0715  15
  -4   5 -16 2199.96 56.7965  15
  -4   5 -16 2192.34 57.3704  14
  -4   6  12 14.2190 9.40332  16
  -4   6  11 40.4836 13.9263  16
  -4   6  10 5830.41 115.450   1
   4   6 -10 5746.71 101.087  27
  -4   6  10 5689.92 109.209  16
   4   6 -10 5824.20 101.048  28
  -4   6   9 3687.83 90.1303   1
   4   6  -9 3736.27 78.9853  27
  -4   6   9 3526.82 85.3242  16
   4   6  -9 3682.36 78.6135  28
  -4   6   8 2032.27 66.8301   1
   4   6  -8 2131.94 58.9609  27
   4   6  -8 2080.73 58.2376  28
  -4   6   7 2185.67 71.1556   1
   4   6  -7 2268.58 63.7146  27
   4   6  -7 2300.55 63.6605  28
   4   6  -6 142.878 22.2743  27
  -4   6   6 97.5427 20.5169   1
   4   6  -6 95.6022 20.0103  28
  -4   6   6 114.809 16.9902  29
   4   6  -5 2666.51 76.3725  29
  -4   6   5 2632.00 70.1145  29
  -4   6   5 2598.33 80.6976   1
  -4   6   4 14268.6 211.753  15
  -4   6   4 14504.2 212.835  14
   4   6  -4 14820.6 230.397  29
  -4   6   4 14150.0 225.886  29
  -4   6   4 14080.1 237.590   1
  -4   6   3 1001.15 42.3856  15
  -4   6   3 962.330 41.6294  14
   4   6  -3 1054.83 48.8525  29
  -4   6   3 928.082 48.2072  29
  -4   6   3 960.476 49.8364   1
   4   6  -2 3680.08 93.2519  28
  -4   6   2 3834.05 101.710  29
  -4   6   2 3777.02 90.9846  15
   4   6  -2 3741.13 93.8495  27
   4   6  -2 3953.36 97.0641  29
  -4   6   2 3638.26 99.1025   1
  -4   6   2 3870.18 92.1266  14
   4   6  -1 7771.98 148.466  28
  -4   6   1 7979.35 162.711  29
  -4   6   1 8010.79 150.451  15
   4   6  -1 7985.82 149.646  27
   4   6  -1 7939.62 150.937  29
  -4   6   1 7697.04 156.397   1
  -4   6   1 7761.09 149.113  14
   4   6   0 8489.71 156.445  28
  -4   6   0 8603.66 172.878  29
  -4   6   0 8342.83 159.069  15
   4   6   0 8769.06 158.317  27
   4   6   0 8417.33 156.532  29
  -4   6   0 8114.93 157.907  14
  -4   6   0 8286.01 162.759   1
  -4   6  -1 188.541 30.7343  29
  -4   6  -1 200.509 26.8797   1
  -4   6  -1 183.344 26.6114  15
  -4   6  -1 157.064 25.0032  14
   4   6   1 172.344 26.6921  27
   4   6   1 177.888 26.0531  28
  -4   6  -2 5447.54 123.466  14
   4   6   2 5460.56 116.954  28
  -4   6  -2 5606.16 133.343  29
   4   6   2 5442.65 116.940  27
  -4   6  -2 5390.57 122.787  15
   4   6   3 86.9683 21.2706  27
   4   6   3 23.2584 18.8531  28
  -4   6  -3 36.7984 20.7560  14
  -4   6  -3 60.3633 21.4972  15
  -4   6  -3 72.1792 26.1687  29
   4   6   4 41.6064 18.0846  27
   4   6   4 41.4147 19.2054  28
  -4   6  -4 154.740 25.4894  14
   4   6   4 89.2562 20.3486  18
  -4   6  -4 121.525 23.2677  15
  -4   6  -4 67.3356 24.3764  29
   4   6   5 40.4227 18.3197  28
  -4   6  -5 7.93410 19.0871  14
  -4   6  -5 29.9265 20.6502  15
   4   6   5 24.9420 17.7204  18
   4   6   5-1.19510 17.0197  27
  -4   6  -6 6212.28 132.057  15
  -4   6  -6 6373.66 133.613  14
   4   6   6 6102.26 117.741  27
   4   6   6 6088.44 117.317  28
   4   6   7 89.3819 18.2695  27
  -4   6  -7 79.5688 22.9570  15
  -4   6  -7 80.3133 21.6916  29
  -4   6  -7 77.1567 21.4685  14
   4   6   7 80.7470 17.8756  28
   4   6   7 74.8912 20.2161  18
   4   6   8 2649.71 70.0747  18
   4   6   8 2888.94 67.5844  27
  -4   6  -8 2869.24 80.7023  14
  -4   6  -8 2866.97 80.3970  15
   4   6   8 2862.00 67.0625  28
  -4   6  -8 2858.68 75.8160  29
   4   6   9 517.698 30.1527  18
   4   6   9 499.547 26.3353  27
  -4   6  -9 569.700 35.0199  14
  -4   6  -9 519.544 34.5121  15
   4   6   9 494.834 25.9262  28
  -4   6  -9 564.924 31.1723  29
   4   6  10 3686.70 77.4939  18
   4   6  10 3668.10 66.9830  27
  -4   6 -10 3536.63 82.4421  15
  -4   6 -10 3525.39 82.5519  14
   4   6  10 3641.27 66.5745  28
  -4   6 -10 3610.24 72.7359  29
   4   6  11 2121.96 52.7072  18
  -4   6 -12 811.992 30.4589  15
  -4   6 -12 822.885 30.5825  14
   4   6  12 897.879 29.3607  18
   5   0 -24 17.3887 14.6756  20
   5   0 -23 11266.3 190.847  20
   5   0 -22 16.2168 23.7078  20
   5   0 -21 1108.04 64.1287  20
   5   0 -21 977.852 60.7530  21
   5   0 -20 35.5593 30.8111  21
   5   0 -20 12.8124 29.6129  20
   5   0 -19 16124.9 296.983  32
   5   0 -19 16324.8 309.136  20
   5   0 -19 16777.6 309.629  21
   5   0 -19 16045.4 266.982  33
   5   0 -18 26.6081 32.0067  32
   5   0 -18 29.9850 33.0103  20
   5   0 -18 29.8316 34.6353  21
   5   0 -18 55.1824 23.6607  33
   5   0 -17 5527.31 164.131  21
   5   0 -17 5252.77 133.604  33
   5   0 -17 5568.53 156.233  32
   5   0 -16 20.0696 22.5402  33
   5   0 -16 50.8602 58.2960  26
   5   0 -16 6.29452 30.3089  21
  -5   0  16 18.3715 36.8288   9
   5   0 -16 32.8026 29.1561  32
   5   0 -15 2855.72 94.2771  33
  -5   0  15 3049.70 196.429   9
   5   0 -15 2875.08 226.057  26
   5   0 -15 2901.15 116.984  21
   5   0 -15 2832.01 107.728  32
   5   0 -15 2858.77 112.414  22
   5   0 -14 11.5958 21.7043  33
   5   0 -14-2.59104 27.7850  32
   5   0 -14 25.4585 29.5070  22
  -5   0  14-8.91515 35.7432   9
   5   0 -14-12.0465 58.3892  26
   5   0 -13 44099.4 597.632  33
   5   0 -13 44490.6 639.186  22
   5   0 -13 44135.9 627.373  32
  -5   0  13 43617.9 860.447   9
   5   0 -13 44897.6 957.951  26
   5   0 -12-7.04727 19.9789  33
   5   0 -12 9.72591 27.5728   5
   5   0 -12-10.3747 25.9567  22
   5   0 -12 16.4854 25.1183  32
  -5   0  12 57.3503 47.3383   9
   5   0 -12 10.7362 58.4858  26
   5   0 -11 16552.8 268.149  33
   5   0 -11 16967.5 299.946  22
   5   0 -11 16381.2 375.623   5
   5   0 -11 16146.4 498.480  26
   5   0 -11 16961.6 291.453  32
  -5   0  11 17052.4 454.747   9
   5   0 -10 6.97316 19.8539  22
  -5   0  10-7.37150 37.5633   9
   5   0 -10 94.8079 30.1017  31
   5   0 -10 2.07405 20.6289  32
   5   0 -10-4.90720 25.0062   5
   5   0  -9 20821.7 545.233  26
   5   0  -9 21483.1 349.329  31
   5   0  -9 21441.8 440.436   5
  -5   0   9 21369.3 501.289   9
   5   0  -8 76.7622 32.4516   5
   5   0  -8 24.7710 41.0619  26
  -5   0   8 6.65387 30.5076   9
  -5   0   8-8.46186 43.1198  10
   5   0  -7 14354.5 339.027   5
  -5   0   7 13995.4 375.846   9
  -5   0   7 15390.8 427.584  10
   5   0  -7 14865.7 423.856  26
   5   0  -6 23.3483 27.4784   5
   5   0  -6 7.25624 39.5300  26
  -5   0   6-7.45664 37.0826  10
  -5   0   5 19640.2 442.605   9
   5   0  -5 19488.4 405.186   5
  -5   0   5 19128.1 470.465  10
   5   0  -5 19040.6 466.978  26
  -5   0   5 19321.8 414.099  23
   5   0  -4 32.7255 34.9041  26
   5   0  -4-4.57338 28.3151   5
  -5   0   4 24.6338 30.0068  23
   5   0  -3 39969.5 656.232   5
  -5   0   3 37981.0 661.107  23
   5   0  -3 40094.8 722.105  26
  -5   0   3 38522.9 725.899  10
   5   0  -2-32.0277 30.5262   5
  -5   0   2 54.3974 33.8978  23
   5   0  -2 43.2701 42.3717  26
  -5   0   2 19.3394 35.1173  10
   5   0  -1 12081.4 303.753   5
  -5   0   1 13071.2 324.567  23
  -5   0   1 11975.8 344.758  10
   5   0  -1 12286.4 343.081  26
  -5   0   0 25.6892 29.6868  23
  -5   0   0 6.49689 33.1066  10
   5   0   1 99181.7 1454.01  30
  -5   0  -1 99143.5 1459.12  10
  -5   0  -1 100919. 1400.47  23
   5   0   2 12.9362 38.7319  30
  -5   0  -2 8.83783 19.4573   8
  -5   0  -2 5.47177 32.1958  23
  -5   0  -2-34.4621 38.3208  10
  -5   0  -2 1.74850 19.3453   7
  -5   0  -3 28086.1 408.406   8
  -5   0  -3 28881.9 558.395  23
  -5   0  -3 27897.3 407.056   7
   5   0   3 27968.5 587.968  30
  -5   0  -4 1.90929 20.1413   8
  -5   0  -4 1.90413 19.8624   7
  -5   0  -4 7.49192 34.3488  10
   5   0   4 27.7216 36.9586  30
  -5   0  -5 24252.8 374.734   7
  -5   0  -5 24834.6 376.863   8
  -5   0  -5 24495.5 575.078  10
   5   0   5 24712.7 558.370  30
   5   0   6 68.5137 53.5471  30
  -5   0  -6 67.3590 25.8734   7
  -5   0  -6 83.5211 47.3670  10
  -5   0  -6 121.927 27.2794   8
  -5   0  -7 25167.5 616.039  10
  -5   0  -7 26207.8 402.358   8
  -5   0  -7 25830.3 401.782   7
   5   0   7 25567.9 598.663  30
   5   0   8-8.59443 43.7945  30
  -5   0  -8-16.5253 26.3818   8
  -5   0  -8 4.74973 23.7670   7
  -5   0  -8 9.40924 31.3884  10
  -5   0  -9 1751.77 158.615  10
  -5   0  -9 1665.51 79.6949   8
   5   0   9 1902.32 158.190  30
  -5   0  -9 1716.83 81.9940   7
  -5   0 -10 15.9686 24.4042   8
  -5   0 -10 3.32101 18.9203  34
   5   0  10 9.82333 54.6162  30
  -5   0 -10-5.32501 24.0523   7
   5   0  11 376.116 83.9214  30
  -5   0 -11 437.002 36.6243  34
  -5   0 -11 413.713 47.0996   8
  -5   0 -11 481.027 94.5783   3
  -5   0 -11 471.404 48.4739   7
   5   0  12 66.4497 65.1648  30
  -5   0 -12 13.4272 21.7519  34
  -5   0 -12 2.97159 26.6404   8
  -5   0 -12-2.97653 28.0847   7
  -5   0 -12-12.0984 60.1639   3
   5   0  13 209.183 76.4771  30
  -5   0 -13 164.924 29.9331  34
  -5   0 -13 177.233 39.0161   8
  -5   0 -13 183.693 38.1356   7
  -5   0 -13 215.801 85.8849   3
   5   0  14 108.638 67.1131  30
  -5   0 -14 36.6119 24.7735  34
  -5   0 -14 3.22108 29.3191   8
  -5   0 -14 26.2870 52.6964   3
  -5   0 -14 12.9255 30.9112   7
   5   0  15 16450.2 555.124  30
  -5   0 -15 16841.2 292.178  34
  -5   0 -15 16428.8 328.500   8
  -5   0 -15 17182.6 581.803   3
  -5   0 -15 16617.2 329.481   7
   5   0  16 12.4663 55.4488  30
  -5   0 -16 40.1165 59.4778   3
  -5   0 -16 16.5391 30.9931   7
  -5   0 -16-6.85389 27.9449  34
  -5   0 -16 3.29223 30.6291   8
  -5   0 -17 1629.51 78.0245  34
  -5   0 -17 1733.76 92.6935   7
   5   0  17 1827.23 183.123  30
  -5   0 -17 1640.04 90.9297   8
  -5   0 -17 1774.33 183.346   3
  -5   0 -18 21.8131 31.9469   8
  -5   0 -18 6.73855 26.7853  34
  -5   0 -18 25.2711 33.3238   7
  -5   0 -19 31910.5 470.480  34
  -5   0 -20 19.7667 26.8309  34
  -5   0 -21 528.022 41.2730  17
  -5   0 -21 514.982 45.9477   2
  -5   0 -21 613.253 44.5722  34
  -5   0 -22 10.3729 22.2303  34
  -5   0 -22 19.5597 19.3425  17
  -5   0 -22 18.2348 22.3969   2
  -5   0 -23 1483.38 57.6084   2
  -5   0 -23 1425.89 52.8913  34
  -5   0 -23 1416.06 48.9896  17
   5   0  23 1419.65 56.1151  31
  -5   0 -24 9.44435 13.4160  34
   5   0  24 3.63294 13.9576  31
  -5   0 -24 4.15243 10.1550  17
   5  -1 -24 837.683 40.1186  13
   5   1 -24 840.598 38.6355  13
   5   1 -24 849.509 37.2033  20
   5   1 -23 5500.31 121.419  13
   5   1 -23 5287.44 118.572  20
   5   1 -22 5000.35 125.878  13
   5  -1 -22 4942.93 106.788  33
   5   1 -22 5028.79 125.798  20
   5  -1 -22 4659.30 105.212  20
   5  -1 -21 396.667 35.0150  33
   5   1 -21 416.141 43.4488  13
   5   1 -21 398.642 43.0692  21
   5   1 -21 451.111 45.5501  20
   5  -1 -21 389.897 37.4294  20
   5  -1 -20 349.669 39.3633  21
   5   1 -20 306.685 44.1008  20
   5  -1 -20 397.529 41.4283  20
   5   1 -20 278.331 42.5669  21
   5  -1 -20 357.420 35.8240  33
   5   1 -19 9294.50 218.466  20
   5  -1 -19 9491.69 206.418  20
   5  -1 -19 9243.24 188.494  33
   5  -1 -19 9051.03 200.754  21
   5   1 -19 9540.84 216.725  21
   5   1 -18 12940.0 273.819  20
   5  -1 -18 13095.7 242.609  33
   5  -1 -18 13208.7 260.566  21
   5   1 -18 13099.8 271.760  21
  -5   1  17 78.0922 56.8507   9
   5   1 -17 9.32234 35.0733  21
   5  -1 -17 13.9222 29.8647  21
   5   1 -17 31.7573 36.0173  20
   5  -1 -17 149.128 33.0261  33
   5  -1 -16 24257.2 408.335  21
  -5   1  16 24645.7 660.992   9
   5  -1 -16 24278.0 384.498  33
   5   1 -16 24366.0 394.004  32
   5   1 -16 24133.0 414.924  22
   5   1 -15 51371.4 738.494  22
  -5   1  15 54842.4 1064.80   9
   5  -1 -15 51961.5 732.112  21
   5   1 -15 50882.6 710.775  32
   5  -1 -15 51432.2 702.527  33
   5  -1 -15 52316.5 1081.73  26
   5   1 -15 51459.6 1072.24  26
  -5   1  15 51566.6 1009.26  25
   5   1 -14 26557.8 414.723  32
   5  -1 -14 26125.4 562.105   5
  -5   1  14 27159.2 687.940   9
   5  -1 -14 25244.8 692.103  26
   5   1 -14 25839.9 694.493  26
   5  -1 -14 26215.8 420.182  22
   5   1 -14 26221.1 436.882  22
   5  -1 -14 26312.2 406.001  33
   5   1 -13 2256.52 88.7333  32
   5  -1 -13 1917.52 136.852   5
  -5   1  13 2167.63 177.613   9
   5  -1 -13 2206.06 187.461  26
   5   1 -13 1818.48 174.863  26
   5   1 -13 2306.04 99.8778  22
   5  -1 -13 2183.74 90.0839  22
   5  -1 -13 2149.65 84.4479  33
   5  -1 -12 14043.9 384.898   5
   5   1 -12 14344.9 256.928  32
   5  -1 -12 14138.1 264.242  22
   5   1 -12 13899.4 275.372  22
   5  -1 -12 13541.9 466.126  26
   5   1 -12 14196.7 473.698  26
  -5   1  12 14376.0 460.476   9
   5   1 -11 671.286 101.802  26
   5  -1 -11 554.636 96.7792  26
   5   1 -11 727.303 54.3695  19
   5  -1 -11 657.845 81.9887   5
   5   1 -11 725.035 55.5590  22
   5  -1 -11 681.562 49.8014  22
  -5   1  11 731.992 103.329   9
   5   1 -11 687.125 47.9322  32
   5  -1 -10 12589.1 417.891  26
   5   1 -10 11742.1 401.846  26
  -5   1  10 12321.3 412.531  10
   5  -1 -10 11818.4 225.530  22
   5   1 -10 11734.5 237.708  22
   5  -1 -10 11883.7 342.803   5
   5   1 -10 11403.3 232.114  31
   5  -1 -10 11642.7 234.669  31
   5   1 -10 12052.7 217.986  32
   5   1 -10 11557.3 228.821  19
  -5   1  10 12157.3 399.830   9
   5  -1  -9 12018.6 395.132  26
   5   1  -9 11355.6 383.613  26
  -5   1   9 12049.5 395.209  10
  -5  -1   9 11292.5 386.670  10
   5   1  -9 11147.9 218.022  19
   5   1  -9 11019.7 197.195  27
   5  -1  -9 11374.7 331.410   5
   5   1  -9 11085.8 197.270  28
  -5   1   9 11831.8 381.859   9
  -5  -1   9 11690.4 313.995   9
   5   1  -9 11240.4 223.609  31
   5  -1  -9 11642.7 227.040  31
   5  -1  -8 87616.7 1115.05  32
  -5   1   8 89478.8 1390.45   9
   5   1  -8 89294.7 1114.58  19
  -5  -1   8 91740.3 1417.66  10
  -5   1   8 90689.7 1410.19  10
   5  -1  -8 88695.5 1401.94  26
   5   1  -8 86573.6 1396.17  26
   5  -1  -8 88077.0 1306.98   5
  -5  -1   7 1604.36 134.591  10
  -5   1   7 1866.59 142.032  10
  -5   1   7 1695.02 136.148   9
   5  -1  -7 1599.94 134.508  26
   5   1  -7 1517.13 130.992  26
   5  -1  -7 1906.62 123.869   5
  -5  -1   6 2844.51 173.226  10
  -5   1   6 2938.59 174.097  10
   5   1  -6 3141.51 179.610  26
   5  -1  -6 2942.46 154.594   5
  -5   1   6 2753.48 168.855   9
   5   1  -5 3343.12 181.512  26
   5  -1  -5 3490.03 186.757  26
  -5  -1   5 3664.44 189.685  10
  -5   1   5 3568.46 186.598  10
  -5   1   5 3312.22 180.356   9
   5  -1  -5 3304.95 160.997   5
  -5  -1   4 80315.9 1230.84  10
  -5   1   4 80222.3 1225.67  10
   5  -1  -4 78004.1 1158.60   5
  -5   1   4 80616.8 1204.87  23
  -5   1   4 79411.9 1223.19   9
   5   1  -4 79971.3 1218.32  26
   5  -1  -4 78921.3 1214.49  26
  -5  -1   4 76024.9 1068.85  23
  -5   1   3 8952.88 289.273  23
  -5  -1   3 9125.40 236.255  23
   5  -1  -3 9330.27 298.663  26
   5   1  -3 9185.65 297.305  26
  -5  -1   3 9126.75 299.960  10
  -5   1   3 9185.50 298.648  10
   5  -1  -2 68643.4 1088.38  26
   5   1  -2 70903.6 1096.50  26
  -5  -1   2 68344.4 1098.42  10
  -5   1   2 69171.7 1096.28  10
  -5   1   2 71188.4 1090.88  23
  -5  -1   2 70975.5 1001.66  23
  -5   1   2 69981.2 859.784   1
  -5   1   1 4882.92 104.189   1
   5  -1  -1 5123.58 213.674  26
   5   1  -1 4886.54 209.554  26
  -5   1   1 5002.01 210.341  23
  -5  -1   1 4957.13 177.644  23
   5  -1  -1 4848.93 188.785   5
  -5   1   1 4617.18 206.162  10
  -5  -1   1 4403.86 203.959  10
  -5  -1   0 15407.5 344.130  23
  -5   1   0 15255.6 387.031  23
  -5   1   0 14037.3 220.225   1
   5  -1   0 14188.5 346.026   5
  -5  -1   0 13695.7 379.785  10
  -5   1   0 13964.2 380.672  10
  -5  -1  -1 1779.79 130.045  10
  -5   1  -1 1653.33 123.784  10
  -5   1  -1 1934.90 131.322  23
  -5  -1  -1 1824.61 111.771  23
   5  -1   1 1913.69 117.251   5
  -5   1  -1 1831.70 59.3650   1
  -5   1  -1 1777.70 68.0764   7
  -5  -1  -1 1800.50 69.0481   7
  -5  -1  -1 1750.91 68.3646   8
  -5   1  -1 1706.40 67.4304   8
  -5  -1  -2 619.624 83.3770  10
  -5   1  -2 444.552 71.3829  10
  -5   1  -2 398.421 67.5940  23
   5  -1   2 504.009 65.5555   5
  -5  -1  -2 418.198 37.3441   8
  -5   1  -2 444.525 37.6333   8
  -5   1  -2 460.170 30.8706   1
  -5  -1  -2 396.519 36.4724   7
  -5   1  -2 403.455 35.0669   7
   5  -1   2 460.814 71.1443  30
   5   1   2 458.709 74.1305  30
   5   1   3 13294.8 379.442  30
   5  -1   3 14077.1 389.796  30
  -5   1  -3 14949.8 395.127  23
   5  -1   3 13932.8 351.518   5
  -5  -1  -3 13955.0 396.120  10
  -5   1  -3 13740.2 392.947  10
  -5  -1  -3 13903.4 242.473   8
  -5   1  -3 13894.9 241.886   8
  -5  -1  -3 13887.3 242.258   7
  -5   1  -3 13708.5 240.404   7
  -5   1  -3 14227.5 222.550   1
   5   1   4 209263. 2733.58  30
   5  -1   4 211841. 2735.09  30
  -5   1  -4 211154. 2720.66  23
   5  -1   4 206779. 2649.69   5
  -5  -1  -4 209801. 2465.68   8
  -5   1  -4 206073. 2463.66   8
  -5   1  -4 208239. 2436.37   1
  -5   1  -4 206084. 2462.89   7
  -5  -1  -4 207863. 2464.50   7
  -5  -1  -4 205565. 2751.84  10
  -5   1  -4 209364. 2758.72  10
  -5  -1  -5 38538.9 540.505   7
  -5   1  -5 38251.4 539.513   7
  -5  -1  -5 38807.8 771.146  10
  -5   1  -5 37789.1 762.097  10
   5   1   5 38373.6 745.570  30
   5  -1   5 38963.4 752.140  30
  -5  -1  -5 39423.7 542.496   8
  -5   1  -5 38101.4 538.759   8
  -5   1  -5 38773.2 737.777  23
   5   1   6 20736.3 511.453  30
   5  -1   6 20537.8 511.291  30
  -5  -1  -6 20095.2 525.195  10
  -5   1  -6 19946.7 520.744  10
  -5   1  -6 20462.7 332.119   8
  -5  -1  -6 20254.6 331.654   8
  -5  -1  -6 20554.3 333.088   7
  -5   1  -6 20553.8 332.842   7
   5  -1   7 107650. 1602.35  30
   5   1   7 105246. 1589.18  30
  -5   1  -7 103876. 1311.29   8
  -5  -1  -7 105416. 1313.11   8
  -5   1  -7 105406. 1624.26  10
  -5  -1  -7 104272. 1620.91  10
  -5   1  -7 103674. 1311.58   7
  -5  -1  -7 106330. 1314.83   7
  -5   1  -8 6107.96 266.744  23
   5   1   8 6856.85 293.239  30
   5  -1   8 6768.05 290.254  30
  -5  -1  -8 6823.75 165.669   8
  -5   1  -8 6728.60 164.365   8
  -5  -1  -8 6384.54 295.990  10
  -5   1  -8 6876.21 302.873  10
  -5  -1  -8 6937.01 166.794   7
  -5   1  -8 6581.76 163.868   7
  -5   1  -9 3642.40 108.801  17
  -5  -1  -9 3441.52 115.318   8
  -5   1  -9 3347.59 113.371   8
  -5   1  -9 3519.57 207.543  23
  -5  -1  -9 3170.41 213.343  10
  -5   1  -9 3042.21 206.532  10
  -5  -1  -9 3473.33 115.935   7
  -5   1  -9 3522.80 116.382   7
   5  -1   9 3253.08 206.605  30
   5   1   9 3316.82 208.468  30
  -5   1 -10 25169.4 383.886  34
   5  -1  10 25688.5 642.871  30
   5   1  10 24809.2 633.690  30
  -5   1 -10 26110.1 617.646  23
  -5  -1 -10 25186.9 411.336   7
  -5   1 -10 24886.8 409.671   7
  -5  -1 -10 25608.1 412.981   8
  -5   1 -10 24767.0 409.045   8
  -5   1 -11 64.0103 48.7732  23
  -5  -1 -11 61.7813 23.8642  34
  -5   1 -11 87.2162 28.9841  34
   5  -1  11 20.7677 52.9203  30
   5   1  11 92.8297 61.7706  30
  -5   1 -11 136.681 68.2112   3
  -5  -1 -11 57.2497 56.9462   3
  -5  -1 -11 101.389 30.2143   8
  -5   1 -11 95.1347 31.2818   8
  -5  -1 -11 93.1530 32.9331   7
  -5   1 -11 67.2986 29.4296   7
  -5   1 -12 468.092 52.7230   7
  -5  -1 -12 391.153 47.5629   7
   5  -1  12 458.818 92.6500  30
   5   1  12 369.963 83.1050  30
  -5   1 -12 582.505 48.5640  34
  -5  -1 -12 471.730 38.4122  34
  -5   1 -12 453.105 81.4637  23
  -5   1 -12 383.804 89.6089   3
  -5  -1 -12 397.817 95.8632   3
  -5  -1 -12 443.655 49.1534   8
  -5   1 -12 364.356 46.0218   8
  -5   1 -13 1423.44 71.7194  34
  -5   1 -13 1498.17 163.849   3
  -5  -1 -13 1330.31 156.823   3
  -5  -1 -13 1354.94 80.3563   7
  -5   1 -13 1416.07 82.6113   7
  -5  -1 -13 1373.99 63.7952  34
  -5   1 -13 1401.38 140.188  23
   5   1  13 1159.02 141.020  30
   5  -1  13 1462.11 157.393  30
  -5   1 -13 1418.35 81.3373   8
  -5  -1 -13 1431.05 80.8611   8
  -5   1 -14 20125.0 339.446  34
  -5   1 -14 20176.5 625.013   3
  -5  -1 -14 20109.9 628.225   3
  -5   1 -14 19988.0 367.030   7
  -5  -1 -14 19831.3 366.657   7
  -5  -1 -14 20188.9 322.532  34
  -5   1 -14 19573.5 550.284  23
   5   1  14 19686.0 596.800  30
   5  -1  14 20598.5 608.455  30
  -5  -1 -14 19519.0 364.809   8
  -5   1 -14 20337.5 368.037   8
  -5   1 -15 7438.49 179.104  34
  -5   1 -15 7402.77 369.318   3
  -5  -1 -15 7567.20 374.030   3
  -5   1 -15 7428.49 197.820   7
  -5  -1 -15 7914.94 202.963   7
  -5  -1 -15 7582.87 167.731  34
  -5  -1 -15 7285.24 196.553   8
  -5   1 -15 7544.39 198.709   8
   5  -1  15 7762.13 362.852  30
   5   1  15 7184.76 350.518  30
  -5   1 -15 7426.62 325.557  23
  -5  -1 -16 1116.64 76.1091   7
  -5   1 -16 1324.92 82.0122   7
  -5   1 -16 1188.69 129.720  23
  -5   1 -16 1362.53 82.3660   8
  -5  -1 -16 1346.30 81.1520   8
   5  -1  16 1467.90 159.491  30
   5   1  16 1138.04 144.156  30
  -5   1 -16 1231.27 155.560   3
  -5  -1 -16 1081.67 148.091   3
  -5   1 -16 1163.42 68.7745  34
  -5  -1 -16 1233.51 63.2918  34
  -5  -1 -17 2856.31 96.6992  34
  -5   1 -17 2846.12 104.169  34
  -5   1 -17 2695.07 105.522  17
  -5   1 -17 2746.21 202.707   4
  -5  -1 -17 3052.99 119.860   7
  -5   1 -17 2633.81 113.225   7
   5   1  17 2555.23 206.583  30
   5  -1  17 2877.55 217.508  30
  -5   1 -17 2855.82 115.500   8
  -5  -1 -17 2905.57 116.251   8
  -5   1 -17 3103.97 232.065   3
  -5  -1 -17 2350.86 207.292   3
  -5   1 -18 1581.65 84.6241   8
  -5  -1 -18 1414.49 81.5843   8
  -5  -1 -18 1620.80 86.7076   7
  -5   1 -18 1570.85 85.0422   7
  -5   1 -18 1546.82 78.5313  17
  -5  -1 -18 1499.35 69.8885  34
  -5   1 -18 1686.51 80.6067  34
  -5   1 -19 2079.31 87.6502  17
  -5  -1 -19 2168.29 80.8400  34
  -5   1 -19 2168.73 88.8040  34
  -5   1 -20 1451.26 69.8590  17
  -5  -1 -20 1453.60 64.7213  34
  -5   1 -21 247.570 32.6537  17
  -5   1 -21 228.207 33.0350  34
  -5  -1 -21 194.343 29.3378  34
  -5  -1 -21 197.755 31.6726   2
  -5   1 -21 278.042 35.3812   2
  -5  -1 -22 459.813 31.0707  17
  -5  -1 -22 468.689 37.6292   2
  -5   1 -22 557.514 39.6472   2
  -5  -1 -22 454.820 34.4784  34
  -5   1 -22 465.593 37.2341  34
   5  -1  22 481.073 38.2385  31
   5   1  22 513.910 38.1306  31
  -5   1 -22 508.691 36.6167  17
  -5   1 -23 16.9639 18.0056  34
  -5  -1 -23 0.98246 16.3507  34
   5  -1  23-7.74916 16.8785  31
   5   1  23 25.7811 18.2763  31
  -5   1 -23 9.52373 15.6990  17
  -5  -1 -23 4.03741 11.2489  17
  -5   1 -24 4480.42 80.6722  17
  -5  -1 -24 4549.87 78.9888  34
   5   1  24 4328.49 80.4512  31
  -5   1 -24 4610.01 82.9437  24
   5   2 -23 469.222 27.3641  13
   5   2 -23 486.125 31.5301  20
   5  -2 -23 473.161 27.2467  33
   5   2 -22 1331.67 52.3047  13
   5   2 -22 1378.93 58.3354  20
   5  -2 -22 1385.67 50.6743  33
   5   2 -21 4414.32 112.428  13
   5  -2 -21 4486.06 106.998  33
   5  -2 -20 1243.98 58.9701  33
   5   2 -20 1245.35 65.6626  21
   5   2 -20 1368.93 66.1504  13
   5  -2 -20 1228.30 65.4328  32
   5  -2 -19 10940.6 209.616  33
   5   2 -19 11051.6 221.741  13
   5   2 -19 11278.0 227.993  21
   5  -2 -19 10997.3 224.030  32
   5  -2 -18 273.686 35.0006  20
   5  -2 -18 261.616 42.2857  32
   5   2 -18 231.230 41.5919  21
   5   2 -18 299.752 40.7612  13
   5  -2 -18 267.499 37.7471  33
   5   2 -17 148.535 41.7179  20
   5  -2 -17 106.766 27.5287  21
   5   2 -17 150.486 36.7118  21
   5  -2 -17 212.758 37.3277  33
   5  -2 -17 91.6230 34.5869  32
   5   2 -17 85.0468 31.6851  13
   5  -2 -16 826.933 63.7853  32
  -5   2  16 840.777 122.516  10
   5  -2 -16 975.903 106.051   5
  -5   2  16 635.748 108.760  25
   5  -2 -16 787.564 54.0493  21
   5   2 -16 758.465 63.0732  21
  -5   2  16 924.354 132.127   9
   5   2 -16 894.655 63.7199  13
   5  -2 -16 957.762 60.9769  33
   5   2 -16 865.483 67.8203  20
  -5  -2  16 985.728 129.248  10
   5  -2 -15 4308.06 138.864  32
   5  -2 -15 4392.67 131.034  33
   5   2 -15 4315.52 136.883  13
  -5  -2  15 4276.75 257.812  10
  -5   2  15 4549.75 268.920  10
   5   2 -15 4249.27 139.433  22
  -5   2  15 4652.42 279.658   9
   5   2 -15 4346.73 142.177  21
   5  -2 -15 4295.21 127.486  21
   5   2 -15 4635.31 151.739  20
  -5   2  15 4123.10 256.572  25
   5  -2 -15 4340.33 224.595   5
   5  -2 -14-19.6462 29.6637  33
   5   2 -14-10.9583 50.2416  26
   5  -2 -14 8.50591 44.3636   5
  -5   2  14 46.1206 52.8632  25
   5   2 -14 12.1464 29.2425  21
   5  -2 -14 12.1365 25.0306  21
  -5   2  14 11.9629 49.7731   9
  -5  -2  14 43.7116 52.9672  10
  -5   2  14 44.8289 58.4525  10
   5   2 -14 53.0593 32.4488  22
   5   2 -14 9.50564 30.9173  20
   5  -2 -14 14.2150 32.0841  32
   5  -2 -13 118.054 60.8529  26
   5   2 -13 42.9148 49.1912  26
  -5   2  13-23.4276 50.4498   9
   5  -2 -13-25.8773 43.9571   5
  -5  -2  13 53.3286 53.0418  10
  -5   2  13-21.7586 49.8816  10
   5  -2 -13 16.8408 31.8330  32
   5   2 -13 49.6044 31.4619  22
  -5  -2  12 31458.2 741.848  10
  -5   2  12 32060.1 749.975  10
   5  -2 -12 31826.7 494.190  32
  -5   2  12 32302.8 783.637   9
   5  -2 -12 31523.6 694.656   5
   5   2 -12 32311.9 500.469  22
   5   2 -12 31522.2 743.924  26
   5  -2 -12 32439.6 754.385  26
   5   2 -11 1183.69 60.7189  28
   5  -2 -11 1071.41 129.334  26
   5   2 -11 1091.85 128.934  26
   5   2 -11 1166.59 60.5280  27
   5   2 -11 1169.58 69.5765  19
   5  -2 -11 1162.02 70.9024  32
  -5   2  11 1010.67 130.833   9
   5  -2 -11 1226.88 123.754   5
  -5  -2  11 1292.30 138.092  10
  -5   2  11 1275.40 137.080  10
   5   2 -11 1234.61 73.2852  22
   5   2 -10 12274.1 221.925  28
   5  -2 -10 12163.7 410.795  26
   5   2 -10 12215.1 411.706  26
   5   2 -10 12677.4 224.044  27
   5   2 -10 12731.5 245.310  19
   5  -2 -10 12315.9 246.949  32
  -5   2  10 12076.8 431.012   9
   5  -2 -10 12903.5 399.138   5
  -5  -2  10 12292.3 412.049  10
  -5   2  10 12153.5 409.219  10
   5   2 -10 12336.2 250.878  22
   5   2  -9 1913.48 71.8215  28
   5  -2  -9 1780.03 150.968  26
   5   2  -9 1756.60 147.651  26
   5   2  -9 2066.66 74.4493  27
   5   2  -9 1926.77 82.7719  19
   5  -2  -9 1891.87 84.1891  32
  -5   2   9 1882.79 161.200   9
   5  -2  -9 1890.20 146.049   5
  -5  -2   9 1995.96 159.840  10
  -5   2   9 1788.10 149.937  10
   5   2  -9 2123.48 90.8275  22
   5  -2  -8 54527.8 993.640  26
   5   2  -8 54558.6 996.243  26
  -5  -2   8 55331.4 1001.09  10
  -5   2   8 54314.7 992.676  10
   5   2  -8 56427.8 718.905  28
  -5   2   8 53993.6 1032.42   9
   5   2  -8 56490.3 749.557  19
   5   2  -8 55526.1 743.854  31
   5  -2  -8 54353.1 745.672  31
   5  -2  -8 56135.0 752.601  32
   5  -2  -8 55663.3 976.421   5
   5   2  -8 56389.4 718.857  27
   5  -2  -7 3753.89 205.500  26
   5   2  -7 3730.82 203.678  26
   5   2  -7 3960.59 100.051  27
  -5  -2   7 3974.68 211.746  10
  -5   2   7 4019.23 211.599  10
   5   2  -7 3915.41 99.8177  28
  -5   2   7 3901.58 222.236   9
   5   2  -7 3931.31 109.386  18
   5   2  -7 3803.85 114.076  19
   5  -2  -7 3750.15 199.639   5
   5  -2  -7 3682.38 111.077  31
  -5   2   6 4549.09 219.849  10
  -5  -2   6 4606.74 221.436  10
   5   2  -6 4296.85 112.687  18
   5   2  -6 4225.59 119.350  19
   5   2  -6 4278.67 103.022  27
   5  -2  -6 3936.84 205.299  26
   5   2  -6 4399.08 214.834  26
  -5   2   6 4083.30 224.542   9
   5   2  -6 4324.57 103.494  28
   5   2  -5 3056.63 176.092  26
   5  -2  -5 2956.35 172.782  26
  -5   2   5 3116.00 190.951   9
  -5   2   5 2971.01 173.599  10
  -5  -2   5 3094.31 177.557  10
   5   2  -5 3272.56 95.1777  18
   5  -2  -4 53449.9 917.220  26
   5   2  -4 54493.2 923.089  26
  -5  -2   4 52990.2 923.352  10
  -5   2   4 53672.8 924.106  10
   5  -2  -4 53604.4 909.778   5
   5  -2  -3 2586.06 154.896   5
   5  -2  -3 2851.72 162.169  26
   5   2  -3 2481.34 152.043  26
  -5   2   3 2575.22 158.432  10
  -5  -2   3 2583.75 159.456  10
   5   2  -3 2613.60 73.7883  12
   5   2  -2 31580.3 429.372  12
   5  -2  -2 31550.3 619.950   5
  -5   2   2 31448.7 640.295  10
  -5  -2   2 31475.9 639.472  10
  -5   2   2 32332.0 684.718  23
   5  -2  -2 32150.1 629.432  26
   5   2  -2 31492.1 626.781  26
  -5   2   1 26974.1 392.371   1
  -5  -2   1 27191.1 582.415  10
  -5   2   1 27012.5 578.126  10
   5   2  -1 27518.7 383.307  12
   5  -2  -1 26950.3 555.691   5
   5  -2  -1 27928.8 569.709  26
   5   2  -1 26501.2 560.578  26
  -5   2   1 27676.5 620.115  23
  -5   2   0 1907.28 70.1539   1
   5   2   0 1928.90 68.2560  12
  -5  -2   0 1887.83 71.5710   7
  -5   2   0 1859.01 70.2572   7
   5  -2   0 1936.57 130.026   5
  -5  -2   0 1990.43 73.4267   8
  -5   2   0 1764.81 69.3533   8
  -5   2   0 1849.99 132.912  10
  -5  -2   0 1857.33 135.519  10
  -5   2   0 1933.84 149.704  23
   5  -2   0 1993.88 133.561  26
   5   2   0 1946.07 132.024  26
   5  -2   1 3597.02 180.061  26
   5   2   1 3553.29 179.075  26
  -5  -2  -1 3783.86 194.602  10
  -5   2  -1 3550.55 187.611  10
   5  -2   1 3321.73 170.247   5
  -5  -2  -1 3603.31 101.789   7
  -5   2  -1 3568.36 100.501   7
  -5  -2  -1 3745.64 103.525   8
  -5   2  -1 3531.72 100.729   8
  -5   2  -1 3492.25 97.6825   1
  -5   2  -1 3487.00 195.695  23
  -5  -2  -2 32615.5 463.085   7
  -5   2  -2 32085.7 460.437   7
  -5  -2  -2 32742.9 463.758   8
  -5   2  -2 32487.9 461.772   8
   5  -2   2 33673.3 629.050   5
  -5   2  -2 32700.0 456.615   1
  -5  -2  -2 32331.7 665.986  10
  -5   2  -2 32275.1 665.588  10
  -5   2  -3 32000.5 448.841   1
  -5   2  -3 31730.4 454.920   7
  -5  -2  -3 31550.9 455.994   7
  -5  -2  -3 31993.7 666.676  10
  -5   2  -3 32002.8 662.144  10
   5   2   3 30787.4 633.289  30
  -5  -2  -3 32038.2 457.188   8
  -5   2  -3 31557.3 454.629   8
   5  -2   3 31966.4 616.007   5
   5  -2   4 191.300 55.7129  30
   5   2   4 145.445 50.5056  30
  -5  -2  -4 35.9336 22.6467   7
  -5   2  -4 70.7139 24.6229   7
  -5   2  -4 74.3703 24.1440   8
  -5  -2  -4 43.8456 22.2808   8
  -5   2  -4 81.9362 46.4617  23
  -5  -2  -4 47.4243 46.5116  10
  -5   2  -4 31.0979 42.3562  10
  -5   2  -4 22.9368 17.6686   1
   5  -2   4 120.740 42.4610   5
  -5   2  -5 891.108 50.6358   1
  -5   2  -5 840.224 100.910  23
  -5   2  -5 964.917 55.0175   8
  -5  -2  -5 961.592 55.3707   8
  -5  -2  -5 954.853 55.4497   7
  -5   2  -5 988.969 56.8552   7
  -5   2  -5 965.559 107.669  10
  -5  -2  -5 938.412 106.103  10
   5  -2   5 834.932 88.3396   5
   5   2   5 1017.92 105.027  30
   5  -2   5 1002.22 105.802  30
  -5  -2  -6 252.826 35.0992   8
  -5   2  -6 234.905 33.3134   8
  -5   2  -6 370.017 39.3312  13
  -5   2  -6 260.030 31.7492   1
   5  -2   6 309.512 67.8249  30
   5   2   6 421.286 75.7718  30
  -5   2  -6 322.910 73.2622  23
  -5  -2  -6 252.218 34.6372   7
  -5   2  -6 290.039 36.8394   7
  -5   2  -6 303.351 37.8085  17
  -5  -2  -6 312.146 68.2511  10
  -5   2  -6 238.622 64.3517  10
   5   2   7 2884.67 97.0426  31
   5  -2   7 2825.59 96.4185  31
   5   2   7 3166.98 188.201  30
   5  -2   7 3037.16 184.818  30
  -5  -2  -7 2658.32 185.301  10
  -5   2  -7 2978.69 193.500  10
  -5   2  -7 3053.48 102.210   7
  -5  -2  -7 2777.56 99.2134   7
  -5   2  -7 3009.83 100.333  13
  -5  -2  -7 2893.56 100.301   8
  -5   2  -7 3110.90 102.797   8
  -5   2  -7 3074.44 193.518  23
  -5   2  -7 3332.43 108.545  17
  -5   2  -7 2927.87 96.4966  34
  -5   2  -8 12631.8 238.944  34
  -5  -2  -8 12695.5 247.293   8
  -5   2  -8 12945.5 246.697   8
  -5   2  -8 12947.6 244.127  13
  -5  -2  -8 13068.8 249.536   7
  -5   2  -8 12881.8 246.380   7
  -5   2  -8 12973.6 418.383  23
   5   2   8 12289.1 398.316  30
   5   2   8 12697.6 240.200  31
   5  -2   8 12943.1 241.457  31
   5  -2   8 12692.9 404.878  30
  -5   2  -8 12973.8 250.377  17
  -5   2  -9 83379.8 1069.84  17
  -5   2  -9 82621.2 1368.20  23
  -5   2  -9 81560.2 1389.13   3
  -5  -2  -9 81445.7 1394.28   3
  -5   2  -9 80417.9 1053.32  34
  -5   2  -9 82328.4 1065.85   7
  -5  -2  -9 83118.5 1070.22   7
   5   2   9 82094.5 1056.86  31
   5  -2   9 81713.4 1056.93  31
   5  -2   9 83110.1 1355.36  30
   5   2   9 84768.1 1360.86  30
  -5   2  -9 83148.7 1061.42  13
  -5  -2  -9 83096.5 1069.70   8
  -5   2  -9 82566.8 1065.98   8
  -5   2 -10 7112.80 178.550  17
  -5   2 -10 7351.63 313.994  23
  -5   2 -10 7072.22 326.119   3
  -5  -2 -10 7285.86 330.757   3
  -5   2 -10 6588.73 166.696  34
  -5  -2 -10 7138.29 177.926   7
  -5   2 -10 6846.29 172.994   7
   5   2  10 6829.18 301.515  30
   5  -2  10 7146.08 310.119  30
  -5   2 -10 6956.65 169.151  13
  -5   2 -10 7011.10 174.720   8
  -5  -2 -10 7001.61 176.209   8
  -5   2 -11 981.487 68.9160  17
   5   2  11 1003.22 122.339  30
   5  -2  11 1177.08 131.121  30
  -5   2 -11 1007.23 64.3351  13
  -5   2 -11 1180.77 70.4639   7
  -5  -2 -11 930.730 65.2258   7
  -5   2 -11 1146.32 125.912  23
  -5   2 -11 922.640 126.871   3
  -5  -2 -11 857.615 124.393   3
  -5  -2 -11 951.100 66.1111   8
  -5   2 -11 1093.33 68.8400   8
  -5   2 -11 1057.67 67.0033  34
   5   2  12 4817.67 260.855  30
   5  -2  12 5004.40 266.701  30
  -5   2 -12 4820.35 139.485  13
  -5   2 -12 4873.35 145.984   7
  -5  -2 -12 4866.36 147.718   7
  -5   2 -12 4259.68 243.306  23
  -5   2 -12 4819.43 276.210   3
  -5  -2 -12 4413.56 268.185   3
  -5   2 -12 4785.73 141.614  34
  -5   2 -12 4912.27 148.698  17
  -5  -2 -12 4959.56 148.906   8
  -5   2 -12 4824.39 144.965   8
  -5  -2 -13 328.760 43.7469   8
  -5   2 -13 327.782 44.7848   8
  -5  -2 -13 298.145 43.4345   7
  -5   2 -13 323.203 44.6000   7
  -5   2 -13 295.166 40.9459  13
  -5   2 -13 271.034 43.8563  17
  -5   2 -13 300.816 81.4371   3
  -5  -2 -13 293.367 82.5955   3
  -5   2 -13 346.232 76.4480  23
  -5   2 -13 307.354 43.6317  34
   5  -2  13 158.116 71.3778  30
   5   2  13 221.111 70.3292  30
   5   2  14 7112.89 331.346  30
   5  -2  14 8232.65 352.542  30
  -5   2 -14 7858.74 326.892  23
  -5   2 -14 7753.45 189.253  34
  -5   2 -14 7890.17 195.751  17
  -5   2 -14 8024.93 195.749   8
  -5  -2 -14 7509.44 192.829   8
  -5   2 -14 8086.51 186.303  13
  -5  -2 -14 7928.94 196.901   7
  -5   2 -14 7955.04 195.562   7
  -5   2 -14 8111.98 365.795   3
  -5  -2 -14 7557.23 353.127   3
  -5   2 -15 7312.15 311.593  23
  -5  -2 -15 8262.20 201.536   8
  -5   2 -15 8187.98 198.422   8
  -5   2 -15 8518.37 372.090   3
  -5  -2 -15 7662.55 355.835   3
  -5   2 -15 8063.23 199.172  17
   5  -2  15 8279.87 354.224  30
   5   2  15 7911.99 347.113  30
  -5  -2 -15 8519.87 172.139  34
   5   2  15 8469.62 363.779   9
  -5   2 -15 8445.96 196.609  34
  -5   2 -15 8310.11 188.497  13
  -5   2 -15 8221.78 199.776   7
  -5  -2 -15 8172.11 200.526   7
  -5   2 -16 502.841 49.9715   7
  -5  -2 -16 526.397 52.7909   7
  -5  -2 -16 552.357 109.589   4
  -5   2 -16 547.723 52.2048  34
  -5   2 -16 526.290 51.6960   8
  -5  -2 -16 583.212 54.2439   8
  -5   2 -16 421.422 43.4508  13
   5   2  16 586.239 99.3336   9
  -5  -2 -16 516.763 42.5059  34
  -5   2 -16 487.966 50.6084  17
  -5  -2 -17 2556.87 85.2880  34
  -5   2 -17 2346.04 87.1714  13
  -5   2 -17 2532.03 98.6060  34
  -5   2 -17 2418.66 98.9583  17
  -5   2 -18 4587.90 131.989  34
  -5   2 -18 4510.52 133.559  17
  -5  -2 -18 4697.60 116.156  34
  -5   2 -18 4613.81 118.336  13
   5  -2  18 4652.24 128.196  31
   5  -2  19 2744.09 91.0559  31
   5   2  19 2618.21 89.0164  31
  -5   2 -19 2548.21 93.5824  17
  -5   2 -19 2607.66 79.5765  13
  -5   2 -19 2704.11 94.9306  34
  -5  -2 -19 2541.48 80.8292  34
  -5  -2 -19 2628.41 92.3720   2
  -5   2 -19 2578.56 90.1823   2
  -5  -2 -20 230.268 28.9357  34
  -5   2 -20 241.432 33.0631  17
  -5  -2 -20 195.673 28.9785   2
  -5   2 -20 196.817 29.0494   2
  -5   2 -20 217.044 34.0166  34
  -5   2 -20 224.102 23.8029  13
   5   2  20 187.790 28.0675  31
   5  -2  20 189.886 29.9965  31
  -5  -2 -21 141.480 23.1825  34
  -5   2 -21 139.664 26.3754  17
   5  -2  21 148.463 23.0575  31
  -5  -2 -21 126.745 22.7506   2
  -5  -2 -22 472.508 27.8734  34
   5  -2  22 422.857 25.2510  31
  -5   2 -22 473.846 33.1960  24
  -5   2 -22 473.704 32.0578  17
  -5   2 -23 717.540 29.7846  24
  -5   2 -23 785.803 31.7806  17
  -5   3  22 38.2940 10.8116  35
   5   3 -22 81.9494 14.0277  20
  -5   3  21 140.614 21.8821  35
   5   3 -21 205.484 23.6985  20
  -5   3  20 2470.81 80.7821  35
   5   3 -20 2627.76 80.2479  20
   5   3 -19 57.3674 26.0462  20
   5  -3 -19 112.904 27.4919  32
   5   3 -18 2152.67 84.4995  20
   5  -3 -18 2122.25 81.7743  32
   5   3 -17 23194.5 375.124  20
   5   3 -17 23117.1 364.484  21
   5  -3 -17 22826.8 366.477  32
   5   3 -16 759.411 59.0532  20
   5   3 -16 829.043 57.2097  21
   5  -3 -16 797.051 58.6695  32
   5   3 -15 7699.84 170.443  13
   5   3 -15 8032.37 193.305  20
   5   3 -15 8039.99 186.823  21
   5   3 -14 5386.73 155.894  20
   5   3 -14 4926.45 133.263  13
  -5   3  14 5091.15 291.575  25
   5  -3 -14 5891.99 156.221  32
   5   3 -14 5491.81 150.317  21
   5   3 -14 5430.50 150.287  22
   5  -3 -14 5655.78 271.929   5
   5  -3 -13 934.991 118.547   5
   5   3 -13 1134.63 60.4634  28
   5   3 -13 1077.93 71.2300  20
   5  -3 -13 1174.86 71.3119  32
   5   3 -13 1116.66 67.5305  21
   5   3 -13 1066.33 67.3278  22
   5   3 -13 1017.45 57.6735  27
  -5   3  13 1217.95 151.259  25
   5  -3 -12 16256.0 490.088   5
   5   3 -12 15675.8 299.978  20
   5   3 -12 15803.9 293.668  21
   5  -3 -12 16087.4 299.293  32
   5   3 -12 15965.2 297.258  22
  -5   3  12 15154.2 531.011  25
   5   3 -11 31609.7 481.174  19
  -5   3  11 31760.1 783.458   9
   5   3 -11 31771.3 488.661  22
   5  -3 -11 32670.2 491.621  32
   5   3 -11 30952.9 488.362  20
   5   3 -11 31030.4 481.830  21
   5  -3 -11 31244.5 725.469   5
   5   3 -10 576.916 52.6432  19
   5   3 -10 607.560 55.4885  22
  -5   3  10 664.372 116.142   9
   5  -3 -10 691.880 59.4486  32
   5   3 -10 692.806 58.1428  20
   5   3 -10 558.844 52.6659  21
   5  -3 -10 749.115 114.197   5
   5   3  -9 112935. 1385.49  28
   5   3  -9 113411. 1414.46  19
   5   3  -9 114270. 1423.22  22
  -5   3   9 111384. 1808.32   9
   5  -3  -9 113843. 1423.29  32
   5   3  -9 111627. 1410.55  21
   5   3  -9 113189. 1415.77  20
   5   3  -9 112880. 1385.60  27
   5   3  -8 5712.40 136.519  28
   5  -3  -8 5677.89 153.932  32
   5   3  -8 5963.64 144.658  18
   5   3  -8 5784.46 150.725  19
   5   3  -8 5609.18 135.686  27
   5   3  -8 5706.44 153.635  22
   5   3  -8 5584.49 148.361  20
  -5   3   8 6069.98 303.532   9
   5   3  -8 5734.22 137.039  29
   5  -3  -7 12906.5 252.722  32
   5   3  -7 12760.9 231.404  29
   5   3  -7 13223.0 228.626  27
  -5   3   7 13090.8 451.528   9
   5  -3  -7 12661.5 414.072   5
   5   3  -7 12879.4 247.522  19
   5   3  -7 12809.7 237.138  18
   5   3  -7 13234.7 229.020  28
   5   3  -6 1107.63 57.9561  29
   5   3  -6 1198.55 57.0549  27
  -5   3   6 1466.52 147.251   9
   5  -3  -6 1377.09 132.645   5
   5   3  -6 1252.09 62.9315  18
   5   3  -6 1175.19 65.7954  19
   5   3  -6 1216.81 57.5432  28
   5   3  -5 1545.71 66.9472  29
   5  -3  -5 1465.37 133.309   5
   5   3  -5 1495.62 62.5356  28
  -5   3   5 1352.82 140.672   9
   5   3  -5 1489.83 62.1418  27
   5   3  -5 1458.37 67.8653  18
   5   3  -5 1670.32 75.7480  19
   5   3  -4 1810.92 74.6219  18
   5   3  -4 1761.35 124.811  26
   5   3  -4 1699.71 67.7623  12
   5   3  -4 1811.18 68.1076  27
   5   3  -4 1909.95 69.7628  28
   5   3  -3 14186.4 234.048  27
   5   3  -3 13550.0 239.845  29
   5  -3  -3 13440.0 404.092   5
   5   3  -3 13986.3 248.139  18
   5   3  -3 13760.2 365.964  26
   5   3  -3 13996.1 233.423  28
   5   3  -3 14190.1 241.544  12
   5   3  -2 419.801 36.9162  29
   5   3  -2 453.275 35.3171  27
   5  -3  -2 374.989 70.3465   5
  -5   3   2 514.163 43.9469   1
  -5   3   2 391.366 41.2108  24
   5   3  -2 429.080 38.7891  18
   5   3  -2 470.179 64.6933  26
   5   3  -2 454.362 35.7973  28
   5   3  -2 402.178 37.9396  12
   5   3  -1 616.051 43.8024  29
  -5   3   1 676.092 49.1285   1
   5   3  -1 659.995 41.1546  27
   5  -3  -1 823.343 99.9762   5
  -5   3   1 747.379 50.6331  24
   5   3  -1 668.790 47.5256  18
   5   3  -1 746.097 43.2416  28
   5   3  -1 793.097 82.6608  26
   5   3  -1 749.272 49.7062  12
   5   3   0 8506.69 273.015  26
   5   3   0 8936.42 176.773  29
   5   3   0 9120.71 169.924  27
  -5   3   0 8765.01 188.176   1
  -5   3   0 8421.01 186.903  24
  -5   3   0 8638.11 185.793  15
   5  -3   0 8651.49 304.891   5
   5   3   0 9336.14 171.234  28
  -5   3   0 8784.41 185.341  14
   5   3   0 9164.76 188.114  12
  -5   3  -1 163.649 28.7923   1
   5   3   1 176.688 25.3341  28
   5   3   1 229.228 26.6254  27
  -5   3  -1 201.461 34.1337  24
  -5   3  -1 186.065 30.8421  15
   5  -3   1 119.522 48.8723   5
   5   3   1 242.997 47.7623  26
  -5   3  -1 194.199 29.8961  14
   5   3   1 211.777 32.7355  12
   5   3   1 197.544 27.3333  29
   5   3   2 5653.57 220.047  26
   5  -3   2 5544.99 237.497   5
  -5   3  -2 5828.02 146.240   1
   5   3   2 5848.34 128.910  27
   5   3   2 6030.38 130.624  28
  -5   3  -2 5968.08 282.729  23
  -5   3  -2 5760.23 152.364  24
   5   3   2 5926.99 134.948  29
   5   3   3 130.790 21.9309  28
  -5   3  -3 81.7159 29.9441  24
  -5   3  -3 137.237 55.5986  23
  -5   3  -3 133.553 27.1468   1
   5   3   3 131.725 22.1020  27
   5   3   3 137.700 42.1283  26
   5   3   3 113.890 31.1380  12
   5  -3   3 142.799 45.3901   5
   5  -3   4 13811.6 384.901   5
   5   3   4 14061.2 231.690  27
   5   3   4 14053.4 231.882  28
   5   3   4 14390.6 268.368  12
  -5   3  -4 13707.1 254.943   1
  -5   3  -4 13686.5 269.144  24
   5   3   5 8717.51 178.530   6
   5  -3   5 8811.10 299.368   5
   5   3   5 9177.12 204.780  12
   5   3   5 9025.19 169.488  28
   5   3   5 8976.51 169.237  27
  -5   3  -5 9225.13 193.301   1
  -5   3  -5 8777.11 204.751  24
  -5   3  -6 1946.84 166.365  23
  -5   3  -6 1705.00 85.2269  24
   5   3   6 1720.29 72.7115   6
  -5   3  -6 1664.32 76.1880   1
  -5   3  -6 1694.37 85.2763  17
  -5   3  -7 147.256 36.2121  24
  -5   3  -7 141.879 59.6499  23
  -5   3  -7 140.893 37.4041  17
  -5   3  -7 125.427 33.0385  13
  -5   3  -8 969.708 122.857  23
  -5   3  -8 1045.65 70.2954  17
  -5   3  -8 1147.74 70.6997  13
  -5   3  -9 39541.4 848.213  23
  -5   3  -9 39419.1 590.493  17
  -5   3  -9 39320.7 582.000  13
  -5   3 -10 22453.9 600.904  23
  -5   3 -10 22993.1 397.368  17
  -5   3 -10 22875.8 387.234  13
  -5   3 -11 3816.87 228.701  23
  -5   3 -11 3761.77 127.246  13
  -5   3 -11 3939.72 134.419  17
  -5   3 -12 65.3218 40.5812  17
  -5   3 -12 93.3549 39.1101  13
  -5   3 -13 74600.6 983.060  13
  -5  -3 -13 71698.6 1335.62   4
  -5   3 -13 74708.0 996.762  17
  -5   3 -14 2528.60 105.969  17
  -5   3 -14 2569.62 101.457  13
  -5   3 -15 99.9378 31.5523  13
  -5   3 -15 113.763 36.8812  17
  -5   3 -16 10158.7 207.640  13
  -5   3 -16 10386.9 219.288  17
  -5  -3 -16 10558.7 186.612  34
  -5   3 -17 99.8199 33.0116  17
  -5   3 -17 72.1238 25.6025  13
   5   3  17 54.8974 28.6763  12
  -5  -3 -17 77.0740 23.5260  34
  -5  -3 -18 3051.36 79.6373  34
  -5   3 -18 3020.98 98.5924  24
  -5   3 -18 2955.96 96.5858  17
   5   3  18 3044.38 98.9159  12
  -5   3 -18 2797.84 93.3936  15
  -5   3 -18 2883.47 95.3352  14
  -5   3 -18 2989.80 88.2349  13
  -5   3 -19 112.735 27.6513  24
  -5   3 -19 106.847 23.6399  14
  -5   3 -19 141.194 27.6091  17
   5   3  19 93.8185 26.0351  12
  -5  -3 -19 98.8409 20.7206  34
  -5   3 -19 93.6316 23.3087  15
  -5   3 -20 85.9815 22.2753  17
  -5   3 -20 68.7863 17.7708  15
  -5  -3 -20 50.6701 16.3122  34
  -5   3 -20 80.4303 17.3676  14
  -5   3 -20 94.6635 21.9956  24
   5   3  20 61.7358 19.8173   6
   5   3  20 123.937 22.6851  12
  -5   3 -21 329.743 24.0505  24
  -5   4  20 162.310 15.9874  35
   5  -4 -20 161.122 15.2227  33
  -5   4  19 1699.41 56.0048  35
   5  -4 -19 1641.69 50.7503  33
  -5   4  18 748.242 43.3174  35
   5  -4 -18 731.566 39.5935  33
   5  -4 -17 3311.35 89.6847  33
   5  -4 -16 2163.79 69.8923  32
   5  -4 -16 2242.01 77.2120  33
   5  -4 -15 13058.1 222.991  32
   5  -4 -15 13209.9 233.515  33
   5  -4 -14 125.687 27.8322  32
   5  -4 -14 68.4899 30.7338  33
   5   4 -13 336.274 35.5720  28
   5   4 -13 261.967 32.9588  27
   5  -4 -13 355.738 37.9314  32
   5  -4 -13 286.147 38.7255  33
   5   4 -12 108.518 29.6775  27
   5  -4 -12 177.066 34.0721  32
   5   4 -12 97.8474 28.5228  28
   5  -4 -11 18359.7 309.597  32
   5   4 -10 14018.8 250.160  22
   5  -4 -10 14367.1 261.659  32
  -5   4  10 13629.9 492.804  25
   5  -4 -10 14296.3 458.552   5
   5   4  -9 1042.93 58.4005  22
   5  -4  -9 1086.69 64.0365  32
   5   4  -9 1217.90 65.1981  19
   5  -4  -9 945.573 122.107   5
  -5   4   9 1132.20 143.167  25
   5  -4  -8 64661.9 1182.73   5
   5  -4  -8 65911.1 873.480  32
  -5   4   8 64631.2 1261.32  25
   5   4  -8 67356.5 858.832  29
   5   4  -8 66448.5 853.233  27
   5   4  -8 65179.7 858.852  22
   5   4  -8 66948.7 868.375  19
   5   4  -8 66771.0 853.696  28
   5   4  -7 12803.3 231.776  29
   5   4  -7 12638.8 227.504  28
   5  -4  -7 12530.1 241.977  32
   5  -4  -7 12306.1 420.243   5
   5   4  -7 12673.6 238.589  19
   5   4  -7 11916.0 228.066  18
   5   4  -7 12510.6 226.763  27
   5   4  -6 6117.44 146.487  29
   5   4  -6 6071.13 142.054  28
   5  -4  -6 5806.94 150.787  32
   5  -4  -6 5964.71 283.426   5
   5   4  -6 6161.34 142.708  27
   5   4  -6 5772.39 144.052  18
   5   4  -6 5828.15 148.586  19
   5   4  -5 1249.45 61.8613  28
   5  -4  -5 1400.64 70.5779  32
   5   4  -5 1297.02 66.5342  18
   5   4  -5 1244.49 66.5222  19
   5   4  -5 1351.18 63.9694  27
   5  -4  -5 1239.20 131.787   5
   5   4  -4 89.2617 27.1380  28
   5   4  -4 105.092 28.0568  18
   5   4  -4 74.9898 27.6912  19
   5  -4  -4 27.6222 45.7938   5
   5   4  -4 45.5187 23.7795  27
  -5   4   4 53.0624 25.5611   1
   5   4  -3 898.525 51.5581  28
   5   4  -3 961.627 59.0734  19
   5   4  -3 873.142 56.0507  18
  -5   4   3 819.380 58.9570   1
   5   4  -3 896.096 51.8262  27
   5  -4  -3 883.726 109.656   5
   5   4  -3 917.756 56.1353  29
  -5   4   2 136.054 32.4407   1
   5   4  -2 175.502 31.2076  29
   5   4  -2 140.082 34.0282  18
  -5   4   2 144.512 28.7612  15
   5  -4  -2 77.7478 53.5096   5
   5   4  -2 182.451 30.1386  28
  -5   4   2 148.967 28.2401  14
   5   4  -2 158.286 33.3011  12
   5   4  -2 122.294 28.2738  27
   5   4  -1 7657.41 171.599  29
  -5   4   1 7941.19 187.079   1
   5   4  -1 8049.70 168.197  28
   5   4  -1 7739.48 176.736  18
   5  -4  -1 8373.89 316.445   5
   5   4  -1 8354.65 169.882  27
   5   4  -1 7970.00 182.835  12
  -5   4   1 7914.29 177.656  14
  -5   4   1 7976.90 178.109  15
   5   4   0 72.8844 26.7530  29
   5   4   0 49.9847 28.4917  12
   5   4   0 122.001 31.7907  18
  -5   4   0 95.8450 26.9248  14
   5   4   0 56.4644 24.8685  28
   5  -4   0 16.0334 42.7614   5
  -5   4   0 40.6881 23.0666  15
   5   4   0 88.3211 26.1149  27
   5   4   1 12716.7 252.136  12
  -5   4  -1 11676.7 241.862   1
  -5   4  -1 12563.0 248.271  14
  -5   4  -1 12097.3 245.282  15
  -5   4  -1 12946.9 257.252  24
   5  -4   1 11528.9 372.972   5
   5   4   1 12626.9 225.499  27
   5   4   1 12560.4 225.127  28
   5   4   1 12202.4 227.240  29
   5   4   2 3050.69 97.7205  29
  -5   4  -2 3131.25 112.138  14
  -5   4  -2 3149.65 113.464  15
  -5   4  -2 3152.40 117.600  24
   5  -4   2 2759.77 172.452   5
   5   4   2 3168.92 97.3061  27
   5   4   2 3043.18 95.9862  28
   5   4   2 3255.10 114.749  12
  -5   4  -3 569.595 51.3738  14
  -5   4  -3 523.723 50.8146  15
  -5   4  -3 589.800 55.0045  24
   5   4   3 629.970 44.4381  27
   5   4   3 613.277 44.2501  28
   5   4   3 501.852 42.2430  29
   5   4   3 568.387 53.1807  12
   5   4   4 194.499 28.8226  28
   5   4   4 161.001 25.8502  27
  -5   4  -4 140.173 32.7473  15
  -5   4  -4 147.015 33.8389  14
  -5   4  -4 160.140 38.0702  24
   5   4   4 166.380 37.9344  12
  -5   4  -5 1386.55 79.0530  15
  -5   4  -5 1311.18 77.4504  24
  -5   4  -5 1285.29 76.8978  14
   5   4   5 1330.78 60.7611  27
   5   4   5 1375.99 61.5211  28
   5   4   5 1321.82 63.0636   6
   5   4   5 1465.90 80.6889  12
  -5   4  -6 5509.85 163.990  15
  -5   4  -6 5716.69 162.932  24
  -5   4  -6 5399.04 162.377  14
   5   4   6 5796.29 132.479  27
   5   4   6 5713.49 131.834  28
   5   4   6 5535.96 139.008   6
   5   4   6 5624.80 163.881  12
  -5   4  -7 10421.0 239.690  15
  -5   4  -7 10493.2 235.464  24
  -5   4  -7 10549.7 239.518  14
   5   4   7 10658.0 194.788  27
   5   4   7 10477.1 193.506  28
   5   4   7 10024.9 206.063   6
   5   4   7 10755.5 238.384  12
  -5   4  -8 2606.23 108.219  24
   5   4   8 2615.56 82.1217  27
   5   4   8 2722.77 83.3761  28
  -5   4  -8 2620.42 109.562  14
   5   4   8 2540.80 93.0474   6
  -5   4  -8 2734.50 113.005  15
  -5   4  -9 8324.51 202.838  24
   5   4   9 7915.83 153.120  27
   5   4   9 7570.87 150.763  28
  -5   4  -9 7878.06 202.522  14
   5   4   9 7984.17 178.869   6
  -5   4  -9 7487.38 199.520  15
  -5   4 -10 6375.40 180.834  15
  -5   4 -10 6866.75 180.528  24
   5   4  10 6537.89 160.438   6
  -5   4 -10 6803.58 184.967  14
  -5   4 -11 4525.88 144.937  14
   5   4  11 4630.22 143.548  12
  -5   4 -11 4141.86 118.144  29
  -5   4 -11 4474.50 141.083  24
  -5   4 -11 4238.31 142.468  15
   5   4  11 4548.37 128.704   6
   5   4  12 3556.12 111.927   6
  -5   4 -12 3436.55 98.8178  29
  -5   4 -12 3616.84 126.155  15
   5   4  12 3607.55 124.461  12
  -5   4 -12 3428.12 123.655  14
   5   4  13 387.814 39.9733   6
   5   4  13 438.286 47.8908  12
   5   4  14 5466.30 134.866   6
   5   4  14 5193.86 142.586  12
   5   4  15 3308.14 104.932  12
   5   4  15 3201.06 97.5025   6
  -5   4 -15 3375.03 106.213  14
  -5  -4 -15 3501.60 79.9605  34
  -5   4 -15 3391.20 105.926  15
   5   4  16 438.730 39.3970  12
   5   4  16 436.326 35.4276   6
  -5   4 -16 480.764 39.7151  14
  -5   4 -16 435.571 38.9035  15
  -5   4 -16 455.195 39.0368  24
  -5  -4 -16 396.249 26.6344  34
  -5   4 -17 70.6360 20.6193  15
   5   4  17 101.075 24.0911  12
  -5  -4 -17 79.8300 14.7571  34
  -5   4 -17 89.6331 21.4180  14
   5   4  17 45.4402 18.6751   6
  -5   4 -17 67.0141 21.6974  24
  -5   4 -18 57.1752 17.8526  15
  -5   4 -18 86.6818 18.2293  14
  -5   4 -18 78.0158 18.1422  24
  -5   4 -19 216.593 16.3556  14
  -5   4 -19 197.656 15.8716  15
   5  -5 -16 857.283 30.3818  33
  -5   5  16 879.505 33.1828  35
   5  -5 -15 5596.65 103.443  33
  -5   5  15 5858.56 110.305  35
  -5   5  14 382.173 30.0230  35
  -5   5  14 303.220 21.8250  16
  -5   5  14 400.178 30.9971   1
   5  -5 -14 379.052 27.7789  33
  -5   5  13 6312.07 130.588  35
  -5   5  13 6315.67 134.251   1
   5  -5 -13 6101.03 123.497  33
  -5   5  12 2226.24 75.4211  35
  -5   5  12 2224.82 77.7213   1
   5  -5 -12 2228.28 70.9684  33
   5  -5 -11 3851.71 100.700  33
   5   5 -11 3866.39 94.8699  28
  -5   5  11 3852.00 104.945  35
  -5   5  11 3960.47 110.233   1
   5   5 -11 3976.56 95.9432  27
   5  -5 -10 25.1214 23.0372  33
   5   5 -10 16.4477 19.2208  28
   5   5 -10 45.3876 20.6348  27
  -5   5  10 30.1959 22.7200   1
  -5   5  10 21.5353 21.8624  35
  -5   5   9 1887.73 78.2300   1
  -5   5   9 1708.01 70.4284  35
  -5   5   8 157.030 29.0437   1
  -5   5   8 140.820 26.2288  35
  -5   5   7 252.104 34.1307   1
  -5   5   7 269.944 30.0270  29
  -5   5   6 2597.10 96.5825   1
   5   5  -6 2525.93 81.0237  27
  -5   5   6 2433.26 84.4898  29
   5   5  -6 2503.56 80.9458  28
   5   5  -5 5059.04 122.260  27
  -5   5   5 4811.75 129.433  29
   5   5  -5 5167.29 122.951  28
   5   5  -5 5141.04 119.625  18
  -5   5   4 2701.24 96.6856  29
   5   5  -4 2989.99 90.2579  28
   5   5  -4 2801.11 87.2017  18
   5   5  -4 2816.63 92.3756  29
   5   5  -4 2891.48 89.1607  27
   5   5  -3 43.5974 23.3528  18
   5   5  -3 8.61720 22.4334  28
   5   5  -3 14.7084 22.7680  29
  -5   5   3 37.3458 26.7238  29
  -5   5   3 31.8779 19.0092  14
  -5   5   3 38.0619 20.0320  15
   5   5  -3 25.8782 21.9593  27
   5   5  -2 3077.59 94.2755  18
   5   5  -2 3184.87 93.5986  27
   5   5  -2 3072.31 92.2736  28
  -5   5   2 2996.19 92.1783  14
  -5   5   2 3038.03 92.7763  15
   5   5  -2 3024.51 97.0444  29
   5   5  -1 1691.74 67.9595  19
   5   5  -1 1714.39 70.8957  18
   5   5  -1 1685.93 67.9521  27
   5   5  -1 1752.64 68.6607  28
  -5   5   1 1718.27 71.1197  14
   5   5  -1 1655.15 71.4154  29
  -5   5   1 1704.08 70.9964  15
  -5   5   0 1433.58 67.3637  15
   5   5   0 1394.36 61.9861  27
   5   5   0 1435.95 62.6955  28
   5   5   0 1433.95 65.8036  18
   5   5   0 1462.67 63.2484  19
  -5   5   0 1378.91 66.2954  14
   5   5   0 1362.60 63.5774  29
  -5   5   0 1338.23 69.2317   1
   5   5   1 3564.02 115.665  12
  -5   5  -1 3410.88 107.452  15
   5   5   1 3537.12 106.033  18
  -5   5  -1 3527.33 113.451   1
   5   5   1 3443.21 98.6100  28
   5   5   1 3701.91 101.469  27
  -5   5  -1 3454.86 108.316  14
   5   5   2 496.830 47.2941  12
  -5   5  -2 380.060 39.3532  15
   5   5   2 378.857 39.2750  18
  -5   5  -2 456.019 43.3586   1
   5   5   2 364.192 35.2516  28
   5   5   2 442.954 37.7073  27
  -5   5  -2 436.035 41.7126  14
   5   5   3 770.313 57.5449  12
  -5   5  -3 926.242 58.4691  15
  -5   5  -3 934.315 57.7469   1
  -5   5  -3 966.370 59.0826  14
   5   5   3 903.718 49.8241  28
   5   5   3 930.655 49.7151  27
   5   5   3 955.479 56.2747  18
  -5   5  -4 8275.79 182.902   1
   5   5   4 8894.45 196.779  12
   5   5   4 8549.81 166.679  28
   5   5   4 8677.15 167.324  27
  -5   5  -4 8447.65 189.288  14
  -5   5  -4 8547.63 189.320  15
   5   5   5 2215.06 91.8337  12
   5   5   5 2204.61 74.1435  28
   5   5   5 2111.90 72.2407  27
  -5   5  -5 1971.20 86.1780  14
  -5   5  -5 2109.06 88.2093  15
   5   5   6 3095.57 110.408  12
  -5   5  -6 3167.05 109.066  14
  -5   5  -6 3229.41 110.037  15
   5   5   6 3194.97 88.1113  27
   5   5   6 3223.26 87.9915  28
  -5   5  -6 3112.72 107.458  29
  -5   5  -7 6427.24 161.065  15
  -5   5  -7 6280.08 160.738  14
   5   5   7 6363.61 129.739  27
  -5   5  -7 6777.15 160.227  29
   5   5   7 6293.76 129.420  28
  -5   5  -8 5943.46 153.835  15
  -5   5  -8 5976.06 154.336  14
   5   5   8 5990.80 121.021  27
  -5   5  -8 6184.31 155.841  24
  -5   5  -8 6071.07 147.159  29
   5   5   8 6006.39 120.819  28
  -5   5  -9 15511.5 273.743  15
  -5   5  -9 15231.5 273.031  14
   5   5   9 14926.1 224.879  27
  -5   5  -9 15628.3 273.765  24
  -5   5  -9 15495.0 258.866  29
   5   5   9 14756.7 224.267  28
   5   5  10 1374.57 68.6465  12
   5   5  10 1307.65 44.3618  28
  -5   5 -10 1355.25 58.8060  29
   5   5  10 1367.93 44.6664  27
  -5   5 -10 1350.28 66.8347  15
  -5   5 -10 1284.80 65.9373  14
   5   5  11 1437.95 66.0272  12
  -5   5 -11 1310.41 62.3265  15
  -5   5 -11 1394.71 64.5069  14
  -5   5 -12 72.1465 24.1284  14
   5   5  12 91.8473 26.6483  12
  -5   5 -12 86.1347 23.6066  15
   5   5  13 532.483 38.0010  12
   5   5  14 1338.10 52.5406  12
  -5   5 -15 0.91261 13.0353  14
  -5   5 -15-6.30288 12.5454  15
  -5   5 -16 3415.93 64.8199  14
  -5   5 -16 3407.28 64.4989  15
  -5   6  11 908.685 27.1268  16
  -5   6  10 6415.02 105.747  16
   5   6  -9 842.196 31.7584  28
  -5   6   9 863.240 34.8315  16
   5   6  -9 874.198 32.5941  27
   5   6  -8 7.88515 13.6682  28
   5   6  -8 4.75712 13.7434  27
   5  -6  -7 1095.04 34.0151  33
  -5   6   7 1309.50 48.8147   1
   5  -6  -6 377.431 22.5949  33
  -5   6   6 429.718 30.5172   1
   5  -6  -5 2390.68 58.1110  33
  -5   6   5 2553.54 73.3406   1
   5   6  -5 2650.18 66.5084  28
  -5   6   5 2366.80 58.3964  29
   5   6  -5 2701.98 67.2417  27
  -5   6   4 379.880 30.7385   1
   5   6  -4 387.768 27.5803  28
  -5   6   4 333.673 25.9844  29
   5   6  -4 405.844 28.4785  27
  -5   6   3 1957.72 65.9290   1
   5   6  -3 2117.06 60.6690  27
   5   6  -3 2005.95 59.5680  28
  -5   6   3 2029.46 62.9417  29
  -5   6   2 679.071 28.5140  15
   5   6  -2 716.155 36.2115  27
  -5   6   2 670.393 28.7342  14
  -5   6   2 656.503 39.1934   1
   5   6  -2 716.865 36.3158  28
  -5   6   2 735.533 40.5198  29
  -5   6   1 490.968 26.9864  15
   5   6  -1 528.510 32.0963  27
  -5   6   1 488.678 26.9735  14
  -5   6   1 461.070 33.4486   1
   5   6  -1 550.357 32.5040  28
  -5   6   1 479.014 35.4769  29
  -5   6   0 378.880 25.5226  15
   5   6   0 381.033 27.7742  27
  -5   6   0 328.183 24.3990  14
  -5   6   0 307.850 28.7060   1
  -5   6   0 347.596 31.4737  29
   5   6   0 405.531 28.3274  28
  -5   6  -1 2362.65 64.7892  15
   5   6   1 2460.30 65.6187  28
  -5   6  -1 2467.08 77.8594  29
   5   6   1 2458.42 65.5954  27
  -5   6  -1 2211.58 63.6218  14
  -5   6  -2 124.671 20.3929  15
   5   6   2 68.5798 17.9800  28
   5   6   2 100.209 19.4965  27
  -5   6  -2 103.863 19.9794  14
  -5   6  -2 126.218 24.0012  29
  -5   6  -3 528.178 32.8403  15
   5   6   3 591.215 31.4521  28
  -5   6  -3 625.806 39.5450  29
   5   6   3 503.294 30.2496  18
  -5   6  -3 564.683 33.5929  14
   5   6   3 568.523 31.1693  27
  -5   6  -4 4458.60 99.0455  15
   5   6   4 4663.14 91.2442  28
  -5   6  -4 4809.84 109.177  29
   5   6   4 4408.15 92.7659  18
  -5   6  -4 4610.87 100.630  14
   5   6   4 4687.40 91.6845  27
  -5   6  -5 1540.78 52.6631  15
   5   6   5 1345.68 43.2763  28
   5   6   5 1347.28 47.0771  18
  -5   6  -5 1515.35 52.3975  14
   5   6   5 1417.03 44.0735  27
  -5   6  -6 1526.38 52.5420  15
   5   6   6 1497.08 43.0353  28
  -5   6  -6 1618.17 55.3394  29
   5   6   6 1465.90 47.8279  18
  -5   6  -6 1482.44 52.3814  14
   5   6   6 1528.87 43.0986  27
  -5   6  -7 6683.85 122.388  15
   5   6   7 6413.60 103.086  28
  -5   6  -7 6835.13 121.876  29
   5   6   7 6575.68 114.766  18
  -5   6  -7 6793.63 123.460  14
   5   6   7 6531.23 103.643  27
  -5   6  -8 2779.66 67.1158  15
  -5   6  -8 2759.11 63.0970  29
   5   6   8 2783.99 61.9986  18
  -5   6  -8 2729.79 66.8624  14
   5   6   8 2352.92 46.7863  27
  -5   6  -9 8598.71 134.425  15
  -5   6  -9 8675.53 134.848  14
   5   6  10 175.529 15.3761  18
  -5   6 -10 192.905 16.9367  15
  -5   6 -10 193.343 17.1440  14
   6   0 -23 6.39318 14.0355  20
   6   0 -23-2.23976 16.1406  13
   6   0 -22 3408.66 93.5747  13
   6   0 -22 3476.11 90.2074  20
   6   0 -21 14.3420 24.4966  21
   6   0 -21 3.64599 22.5732  20
   6   0 -20 8827.73 189.080  21
   6   0 -20 9226.09 194.312  20
   6   0 -19 59.4627 29.4014  32
   6   0 -19 2.52087 28.0330  20
   6   0 -19 22.0612 29.4846  21
   6   0 -18 1311.69 70.5094  32
   6   0 -18 1385.58 77.6272  20
   6   0 -18 1319.77 75.9243  21
   6   0 -17 2.50023 26.8120  32
   6   0 -17 44.0775 31.5116  21
   6   0 -16 2527.43 211.245  26
   6   0 -16 2459.64 106.918  21
   6   0 -16 2385.92 97.6482  32
  -6   0  16 2510.02 214.285  10
   6   0 -16 2367.53 79.1637  33
   6   0 -15 33.2087 20.3848  33
   6   0 -15 77.2991 59.0667  26
  -6   0  15 13.0827 56.3428  10
   6   0 -15-8.64293 32.0361  22
   6   0 -15-2.62598 28.0084  32
   6   0 -14 303.033 32.5396  33
   6   0 -14 178.808 71.0835  26
  -6   0  14 297.623 85.1877  10
   6   0 -14 269.776 40.3800  32
   6   0 -14 302.076 41.7378  22
   6   0 -13-2.87761 27.8960  22
   6   0 -13 40.5341 21.9109  33
  -6   0  13 63.1287 57.8864  10
   6   0 -13-12.4555 58.7616  26
   6   0 -13-10.3237 27.0754  32
  -6   0  13 45.0602 44.8162   9
  -6   0  12 2297.15 169.518   9
   6   0 -12 2106.89 191.706  26
  -6   0  12 2305.44 196.692  10
   6   0 -12 2084.27 94.1680  22
   6   0 -12 2195.16 91.8988  32
  -6   0  11 8.71383 36.2548   9
   6   0 -11 5.73861 27.8148   5
   6   0 -11 11.5073 49.5576  26
  -6   0  11-23.4087 43.1654  10
   6   0 -11-8.17604 27.9398  22
   6   0 -11 14.5435 25.7117  32
  -6   0  10 1706.09 163.422  10
   6   0 -10 1756.57 168.181  26
  -6   0  10 1900.49 149.371   9
   6   0 -10 1824.61 122.879   5
   6   0 -10 1790.91 79.1286  32
   6   0 -10 1831.25 88.0989  31
   6   0 -10 1769.76 83.9860  22
   6   0  -9-20.8413 47.7764  26
  -6   0   9 49.4283 37.7698   9
   6   0  -9-4.61214 23.3621  19
   6   0  -9 15.4767 22.3985  32
  -6   0   9 21.3690 50.4063  10
   6   0  -9 13.2333 28.0748  31
   6   0  -9 17.7935 29.4952   5
   6   0  -8 11015.1 318.416   5
   6   0  -8 11054.7 217.809  19
   6   0  -8 10607.4 393.844  26
  -6   0   8 11023.0 402.901  10
   6   0  -8 10988.3 228.412  31
   6   0  -8 11426.9 217.669  32
  -6   0   7-39.1709 57.6204  10
   6   0  -7-16.5467 25.0895  19
   6   0  -7-17.8975 30.4001   5
   6   0  -7-2.42165 24.6801  31
   6   0  -7 12.1310 21.2099  32
   6   0  -7-9.51822 43.6389  26
  -6   0   6 38112.8 814.196  10
   6   0  -6 38858.6 539.298  19
   6   0  -6 38139.2 553.041  31
   6   0  -6 39051.6 702.006   5
   6   0  -6 39746.5 809.366  26
   6   0  -5-5.96503 31.8105   5
   6   0  -5 17.3600 40.9495  26
  -6   0   5-9.09529 44.0846  10
   6   0  -5 20.1391 24.5064  31
  -6   0   4 482.724 71.3235  23
   6   0  -4 322.636 58.8122   5
   6   0  -4 335.831 73.6195  26
  -6   0   4 282.243 71.5130  10
  -6   0   3 103.659 41.3849  23
   6   0  -3-18.0462 38.4253   5
   6   0  -3-8.18682 50.6864  26
  -6   0   3 25.8125 41.7044  10
  -6   0   2 80446.0 1247.49  23
   6   0  -2 85573.3 1243.70   5
   6   0  -2 83757.5 1322.12  26
  -6   0   2 80814.0 1326.67  10
  -6   0   1 19.9687 34.7163  23
   6   0  -1 36.6675 39.0374   5
   6   0  -1-8.00605 45.3940  26
  -6   0   1-17.0535 45.4716  10
  -6   0   0 64282.3 1051.70  23
   6   0   0 65480.1 1111.12  26
  -6   0   0 65377.6 1125.04  10
  -6   0  -1 15.4083 22.9614   7
  -6   0  -1 11.1098 21.2546   8
  -6   0  -1 35.2512 44.9075  10
  -6   0  -1-6.96701 36.3374  23
  -6   0  -2 4604.49 128.514   7
   6   0   2 4275.28 227.411  30
  -6   0  -2 4478.88 210.342  23
  -6   0  -2 4681.28 240.887  10
  -6   0  -2 4657.39 129.694   8
  -6   0  -3 65.1794 48.5692  10
  -6   0  -3 86.3493 26.3462   8
  -6   0  -3 86.1691 25.3828   7
  -6   0  -3 7.33686 30.5337  23
   6   0   3 25.5113 42.2939  30
  -6   0  -4 1867.41 82.2128   7
   6   0   4 1818.37 78.4429  31
   6   0   4 1701.05 148.901  30
  -6   0  -4 1897.53 82.9820   8
  -6   0  -4 1889.89 142.066  23
  -6   0  -4 1747.12 152.469  10
  -6   0  -5-30.1119 41.7613  10
  -6   0  -5 2.49769 24.6858   7
  -6   0  -5 71.8982 45.2955  23
  -6   0  -5 14.9963 24.7024   8
   6   0   5-4.60814 23.8974  31
   6   0   5 18.0548 51.1851  30
  -6   0  -6 1099.59 66.0941   7
  -6   0  -6 781.954 99.1819  23
  -6   0  -6 1024.90 64.8100   8
   6   0   6 1013.33 121.776  30
   6   0   6 1056.96 63.4267  31
  -6   0  -6 963.723 125.988  10
  -6   0  -7-10.9031 51.4373  10
  -6   0  -7-5.45826 25.9286   7
  -6   0  -7 17.7626 41.8992  23
  -6   0  -7-2.71253 24.5042   8
   6   0   7-2.48810 26.6810  31
   6   0   7-29.3776 58.6389  30
  -6   0  -8 16653.3 317.057   7
  -6   0  -8 17219.6 319.096   8
  -6   0  -8 16136.6 529.465  10
   6   0   8 17437.8 311.152  31
   6   0   8 17380.5 521.104  30
  -6   0  -9 11.8465 28.3295   7
  -6   0  -9-35.7820 49.6249  10
   6   0   9-10.7167 55.8942  30
   6   0   9-2.70514 27.2389  31
  -6   0  -9-2.94982 26.0350   8
  -6   0  -9 48.9572 51.0682  23
  -6   0 -10 9521.32 226.876   8
   6   0  10 10157.1 404.131  30
  -6   0 -10 9666.48 227.543   7
   6   0  11-23.3572 56.6059  30
  -6   0 -11-15.9301 29.2146   7
  -6   0 -11-6.35706 28.4958   8
  -6   0 -12 761.815 64.2177   8
  -6   0 -12 684.369 122.407   3
   6   0  12 711.071 117.878  30
  -6   0 -12 763.518 64.7703   7
  -6   0 -12 672.501 48.1151  34
  -6   0 -13 2.09359 24.7472  34
  -6   0 -13 16.6357 30.9538   8
   6   0  13 49.2549 61.2346  30
  -6   0 -13-27.3867 66.3712   3
  -6   0 -13 10.0038 30.8010   7
   6   0  14 1863.07 183.301  30
  -6   0 -14 1705.55 184.011   3
  -6   0 -14 1433.10 153.276  23
  -6   0 -14 1801.74 77.6700  34
  -6   0 -14 1829.31 97.3541   7
  -6   0 -14 1848.47 96.5394   8
  -6   0 -15 9.94731 34.9784   7
  -6   0 -15-10.7749 26.1404  34
  -6   0 -15-10.7763 49.4067  23
  -6   0 -15 18.1081 24.4030  17
  -6   0 -15 33.0105 31.1467   8
  -6   0 -15-13.5708 64.0226   3
   6   0  15 12.3377 54.8766  30
  -6   0 -16 23697.8 375.873  34
  -6   0 -16 24408.8 381.696  17
  -6   0 -16 24479.8 422.803   8
  -6   0 -16 24155.4 422.383   7
  -6   0 -16 25140.1 711.911   3
  -6   0 -17-6.09505 31.2428   7
  -6   0 -17 18.1593 29.9127   8
  -6   0 -17-6.16453 26.3511  17
  -6   0 -17 20.4958 26.7731  34
   6   0  18 158.182 37.6115  31
  -6   0 -18 184.988 39.4464   7
  -6   0 -18 120.522 35.1759   8
  -6   0 -18 140.700 28.4388  17
  -6   0 -18 266.762 35.8249  34
  -6   0 -19-6.93706 22.0722  34
   6   0  19 8.97699 27.5641  31
  -6   0 -19-13.1691 21.3467  17
  -6   0 -20 408.121 33.5204  17
   6   0  20 435.520 41.9439  31
  -6   0 -20 405.276 35.2746  34
   6   0  21-1.58675 21.3197  31
  -6   0 -21 15.8449 18.8774  34
  -6   0 -21 34.3944 21.9705   2
  -6   0 -21-8.35209 17.3750  17
  -6   0 -22 3119.94 80.7707   2
   6   0  22 3127.28 78.6126  31
   6   0  23 14.3169 12.3832  31
   6  -1 -23 307.104 26.4983  13
   6   1 -23 286.209 23.4612  20
   6  -1 -22 117.855 17.8032  20
   6   1 -22 144.781 24.8070  20
   6   1 -22 139.136 23.6814  13
   6   1 -21 5829.49 136.647  20
   6  -1 -21 5777.34 123.226  20
   6   1 -21 5899.40 136.314  21
   6   1 -21 5840.43 130.828  13
   6   1 -20 2725.88 98.5032  20
   6  -1 -20 3005.11 93.8786  20
   6  -1 -20 2828.96 89.1423  21
   6   1 -20 2800.99 97.1875  21
   6   1 -20 3024.50 95.9488  13
   6  -1 -19 327.474 32.7977  33
   6   1 -19 263.339 42.2360  20
   6  -1 -19 269.627 39.2722  20
   6  -1 -19 274.700 39.2403  32
   6  -1 -19 283.048 36.8307  21
   6   1 -19 285.671 41.0446  21
   6   1 -18 5168.68 151.195  20
   6  -1 -18 4834.01 139.154  32
   6  -1 -18 4879.58 136.863  21
   6   1 -18 5279.27 149.623  21
   6  -1 -18 4846.26 120.587  33
   6  -1 -17 3128.07 97.3602  33
   6  -1 -17 3061.24 111.867  32
[truncated: 164,778 more chars]
