# Supplementary material for: Crystal structure and Hirshfeld surface analysis of 4-benzyl-2H-benzo[b][1,4]oxazin-3(4H)-one
Source: Acta Crystallogr E Crystallogr Commun. 2025 Sep 5;81(Pt 10):920–3. doi: 10.1107/S2056989025007686 (PMC12498056; doi:10.1107/S2056989025007686)
Supplement: Supplementary file 2 [file e-81-00920-Isup2.hkl]

data_I                                                                          
_shelx_title ' nks1708_a.res in P2(1)/n'                                        
_shelx_refln_list_code          4                                               
_shelx_F_calc_maximum      115.59                                               
_exptl_crystal_F_000       504.00                                               
_reflns_d_resolution_high  0.7901                                               
                                                                                
loop_                                                                           
 _space_group_symop_operation_xyz                                               
 'x, y, z'                                                                      
 '-x+1/2, y+1/2, -z+1/2'                                                        
 '-x, -y, -z'                                                                   
 'x-1/2, -y-1/2, z-1/2'                                                         
                                                                                
_cell_length_a     9.4928                                                       
_cell_length_b     5.7937                                                       
_cell_length_c    21.4566                                                       
_cell_angle_alpha  90.000                                                       
_cell_angle_beta   91.362                                                       
_cell_angle_gamma  90.000                                                       
                                                                                
_shelx_F_squared_multiplier     1.000                                           
                                                                                
loop_                                                                           
 _refln_index_h                                                                 
 _refln_index_k                                                                 
 _refln_index_l                                                                 
 _refln_F_squared_calc                                                          
 _refln_F_squared_meas                                                          
 _refln_F_squared_sigma                                                         
 _refln_observed_status                                                         
   2   0   0       1780.15       1687.56        20.53 o                         
   4   0   0       1814.71       1791.70        17.56 o                         
   6   0   0        825.74        798.58         7.76 o                         
   8   0   0        190.60        177.18         1.62 o                         
  10   0   0          0.12          0.25         0.22 o                         
   1   1   0       8246.62       7368.99        29.85 o                         
   2   1   0         29.54         29.13         1.03 o                         
   3   1   0       1873.44       1813.54        10.23 o                         
   4   1   0       1743.53       1721.22        12.63 o                         
   5   1   0        169.06        176.56         3.23 o                         
   6   1   0         16.20         12.62         0.33 o                         
   7   1   0        158.82        164.22         0.99 o                         
   8   1   0         28.94         26.21         0.41 o                         
   9   1   0          0.15          0.33         0.13 o                         
  10   1   0        186.85        178.93         1.28 o                         
  11   1   0         26.94         23.81         0.40 o                         
   0   2   0        126.78        123.85         1.48 o                         
   1   2   0        986.58        956.99         5.09 o                         
   2   2   0        200.31        178.11         1.25 o                         
   3   2   0       1138.94       1249.65         7.35 o                         
   4   2   0        728.43        751.35         8.05 o                         
   5   2   0         21.57         23.30         0.31 o                         
   6   2   0         88.23         88.51         0.61 o                         
   7   2   0        254.09        256.21         1.35 o                         
   8   2   0         64.16         64.07         0.64 o                         
   9   2   0          2.42          2.53         0.18 o                         
  10   2   0        182.79        192.93         1.25 o                         
  11   2   0          6.45          5.31         0.21 o                         
   1   3   0        748.08        723.30         3.57 o                         
   2   3   0        523.91        587.29         4.68 o                         
   3   3   0          3.31          5.32         0.28 o                         
   4   3   0          0.47          1.95         0.15 o                         
   5   3   0        107.48        109.18         1.05 o                         
   6   3   0        177.63        190.72         1.30 o                         
   7   3   0         76.11         88.99         0.85 o                         
   8   3   0         15.18         14.97         0.53 o                         
   9   3   0          1.10          0.93         0.25 o                         
  10   3   0          8.36          7.97         0.36 o                         
   0   4   0        128.40        142.90         1.88 o                         
   1   4   0         17.74         18.12         0.27 o                         
   2   4   0        163.63        164.81         0.99 o                         
   3   4   0         56.13         63.85         0.46 o                         
   4   4   0          0.82          0.96         0.11 o                         
   5   4   0          0.87          0.87         0.13 o                         
   6   4   0         54.62         69.70         0.65 o                         
   7   4   0          2.39          1.17         0.15 o                         
   8   4   0          5.58          6.31         0.22 o                         
   9   4   0          4.96          9.57         0.49 o                         
  10   4   0          0.00          0.22         0.13 o                         
   1   5   0          2.05          2.87         0.16 o                         
   2   5   0         27.19         31.37         0.42 o                         
   3   5   0         37.18         33.66         0.38 o                         
   4   5   0          2.08          2.80         0.20 o                         
   5   5   0         23.14         17.28         0.28 o                         
   6   5   0         13.55         15.07         0.27 o                         
   7   5   0          4.52          4.60         0.16 o                         
   8   5   0          1.05          1.28         0.16 o                         
   0   6   0       1100.95       1134.21         6.58 o                         
   1   6   0         45.09         46.64         0.42 o                         
   2   6   0         95.10         98.22         0.60 o                         
   3   6   0          2.33          1.27         0.14 o                         
   4   6   0        111.30        103.58         0.81 o                         
   5   6   0          4.76          4.43         0.17 o                         
   6   6   0          1.98          0.95         0.11 o                         
   1   7   0         39.79         38.51         0.40 o                         
   2   7   0         10.60         10.89         0.22 o                         
   3   7   0          3.37          4.13         0.13 o                         
 -11   0   1         10.90          8.83         0.39 o                         
  -9   0   1        106.88         90.02         1.07 o                         
  -7   0   1          4.43          5.59         0.42 o                         
  -5   0   1        113.16        151.95         2.61 o                         
  -3   0   1        233.38        237.12         7.38 o                         
  -1   0   1        768.73        668.77         7.52 o                         
   1   0   1       4456.13       3987.36        32.47 o                         
   3   0   1       1005.71        877.89         7.71 o                         
   5   0   1       1178.13       1225.58        10.19 o                         
   7   0   1        148.93        143.85         1.82 o                         
   9   0   1          5.75          8.36         0.33 o                         
  11   0   1          3.67          3.72         0.29 o                         
 -11   1   1          0.17          0.08         0.13 o                         
 -10   1   1        135.76        134.69         1.06 o                         
  -9   1   1         22.79         20.68         0.38 o                         
  -8   1   1         57.36         52.79         0.59 o                         
  -7   1   1          1.22          1.32         0.14 o                         
  -6   1   1         68.47         74.28         0.99 o                         
  -5   1   1         57.82         59.67         0.75 o                         
  -4   1   1         67.31         70.92         1.38 o                         
  -3   1   1       4385.46       4234.00        22.50 o                         
  -2   1   1        208.36        178.29         2.29 o                         
  -1   1   1         29.95         29.93         0.75 o                         
   0   1   1       1790.80       1664.75         8.65 o                         
   1   1   1        159.64        153.36         0.98 o                         
   2   1   1        278.45        230.83         1.78 o                         
   3   1   1        494.60        462.14         2.95 o                         
   4   1   1        265.88        282.30         6.23 o                         
   5   1   1         18.56         21.97         0.32 o                         
   6   1   1         62.80         47.72         0.54 o                         
   7   1   1         92.38         85.11         0.75 o                         
   8   1   1          2.17          4.27         0.19 o                         
   9   1   1          0.81          0.77         0.14 o                         
  10   1   1        119.27        119.50         0.98 o                         
  11   1   1        281.89        311.62         1.79 o                         
 -11   2   1         13.50         14.14         0.39 o                         
 -10   2   1        103.35        113.23         0.87 o                         
  -9   2   1         94.44         91.26         0.84 o                         
  -8   2   1         83.10         82.47         0.68 o                         
  -7   2   1          3.48          5.29         0.20 o                         
  -6   2   1        172.53        157.73         0.78 o                         
  -5   2   1        299.68        334.37         2.19 o                         
  -4   2   1         34.05         36.89         0.70 o                         
  -3   2   1        380.05        381.56         2.62 o                         
  -2   2   1         20.77         22.35         0.42 o                         
  -1   2   1         22.24         26.48         0.39 o                         
   0   2   1        215.38        235.97         5.25 o                         
   1   2   1         20.72         21.74         0.91 o                         
   2   2   1         95.50        109.56         1.06 o                         
   3   2   1       3313.03       3413.62        20.70 o                         
   4   2   1        116.45        123.41         1.48 o                         
   5   2   1         41.40         43.92         0.47 o                         
   6   2   1        374.68        373.94         1.58 o                         
   7   2   1        750.23        758.33         2.91 o                         
   8   2   1        185.78        181.50         1.19 o                         
   9   2   1          1.03          0.86         0.14 o                         
  10   2   1          6.57          8.21         0.23 o                         
  11   2   1         70.05         73.76         0.96 o                         
 -10   3   1         44.61         39.23         0.78 o                         
  -9   3   1        206.53        187.15         3.33 o                         
  -8   3   1         16.36         12.20         0.31 o                         
  -7   3   1        631.04        604.74         3.83 o                         
  -6   3   1         89.25         79.24         0.79 o                         
  -5   3   1          5.60          8.65         0.26 o                         
  -4   3   1         64.69         65.91         0.83 o                         
  -3   3   1         53.54         62.67         0.94 o                         
  -2   3   1         27.71         31.05         0.50 o                         
  -1   3   1        156.33        176.66         1.14 o                         
   0   3   1          0.17          0.31         0.14 o                         
   1   3   1        167.19        170.44         1.30 o                         
   2   3   1        611.19        608.63         6.29 o                         
   3   3   1        334.42        352.09         4.33 o                         
   4   3   1         39.53         38.40         0.50 o                         
   5   3   1          1.48          2.42         0.12 o                         
   6   3   1         23.28         26.36         0.35 o                         
   7   3   1        730.86        692.64         4.25 o                         
   8   3   1          9.25         10.87         0.69 o                         
   9   3   1          6.63          6.82         0.74 o                         
  10   3   1          5.99          7.46         0.50 o                         
 -10   4   1          4.84          7.07         0.32 o                         
  -9   4   1          3.51          3.21         0.70 o                         
  -8   4   1         71.76         64.92         0.90 o                         
  -7   4   1          4.59          5.35         0.27 o                         
  -6   4   1         54.98         53.59         0.65 o                         
  -5   4   1        103.94         97.95         0.75 o                         
  -4   4   1         52.18         50.64         0.76 o                         
  -3   4   1          2.98          4.14         0.14 o                         
  -2   4   1          1.23          0.58         0.09 o                         
  -1   4   1         22.62         20.86         0.27 o                         
   0   4   1        238.40        228.82         1.40 o                         
   1   4   1        516.29        510.07         2.17 o                         
   2   4   1        337.53        367.21         1.62 o                         
   3   4   1         43.12         50.65         0.40 o                         
   4   4   1          0.19          0.48         0.10 o                         
   5   4   1        166.53        152.13         1.70 o                         
   6   4   1        471.17        441.74         4.82 o                         
   7   4   1        112.10         96.53         1.06 o                         
   8   4   1         95.69         89.42         1.37 o                         
   9   4   1         38.16         47.09         0.89 o                         
  10   4   1          1.04          1.88         0.19 o                         
  -8   5   1         48.21         45.78         3.15 o                         
  -7   5   1          3.22          2.35         0.13 o                         
  -6   5   1          0.35          0.56         0.10 o                         
  -5   5   1         22.16         20.93         0.32 o                         
  -4   5   1          2.94          3.61         0.16 o                         
  -3   5   1        175.70        173.96         0.95 o                         
  -2   5   1          0.34          0.54         0.10 o                         
  -1   5   1        136.53        141.62         0.84 o                         
   0   5   1         88.59         91.40         0.69 o                         
   1   5   1        295.71        301.69         1.43 o                         
   2   5   1        629.73        648.15         2.54 o                         
   3   5   1         22.95         21.16         0.30 o                         
   4   5   1         14.97         17.32         0.29 o                         
   5   5   1         54.23         43.27         0.50 o                         
   6   5   1          7.24          7.39         0.20 o                         
   7   5   1        117.01        109.94         0.85 o                         
   8   5   1         16.16         17.17         0.50 o                         
  -6   6   1          5.92          5.69         0.18 o                         
  -5   6   1          7.93          6.15         0.15 o                         
  -4   6   1         99.91         96.77         0.71 o                         
  -3   6   1         11.75         12.76         0.29 o                         
  -2   6   1         57.12         61.00         0.41 o                         
  -1   6   1         13.78         16.00         0.24 o                         
   0   6   1          0.82          1.35         0.11 o                         
   1   6   1          7.84          6.78         0.19 o                         
   2   6   1          2.07          1.60         0.14 o                         
   3   6   1         34.33         36.82         0.39 o                         
   4   6   1          3.39          2.21         0.13 o                         
   5   6   1         29.54         29.34         0.52 o                         
   6   6   1         17.38         19.95         0.38 o                         
  -3   7   1         36.24         36.01         0.49 o                         
  -2   7   1         87.23         93.56         0.89 o                         
  -1   7   1         51.66         58.07         0.47 o                         
   0   7   1        109.79        104.50         1.17 o                         
   1   7   1          0.91          1.49         0.10 o                         
   2   7   1         24.36         27.09         0.30 o                         
   3   7   1         43.85         48.16         0.88 o                         
 -10   0   2        265.46        266.64         2.67 o                         
  -8   0   2          2.35          2.73         0.22 o                         
  -6   0   2        978.26       1016.13        14.31 o                         
  -4   0   2         45.63         54.34         1.07 o                         
  -2   0   2       9907.17       9016.46        63.93 o                         
   0   0   2        260.08        255.19         2.41 o                         
   2   0   2       2051.36       1933.84        29.58 o                         
   4   0   2         19.98         15.08         0.63 o                         
   6   0   2         51.53         56.27         0.92 o                         
   8   0   2        489.10        493.29         3.58 o                         
  10   0   2        226.10        226.68         2.37 o                         
 -11   1   2         59.37         61.12         0.62 o                         
 -10   1   2          3.26          5.88         0.20 o                         
  -9   1   2         34.60         31.59         0.47 o                         
  -8   1   2         77.58         73.54         0.71 o                         
  -7   1   2        452.07        450.17         2.89 o                         
  -6   1   2        343.65        364.73         3.09 o                         
  -5   1   2        816.59        858.98         4.98 o                         
  -4   1   2        554.00        551.89         3.96 o                         
  -3   1   2        403.28        388.31         2.60 o                         
  -2   1   2      13360.10      12183.52        69.93 o                         
  -1   1   2       2110.77       1894.89        10.11 o                         
   0   1   2       4124.51       3797.34        17.82 o                         
   1   1   2        597.82        603.88         3.50 o                         
   2   1   2        504.23        492.15         3.15 o                         
   3   1   2         56.04         58.41         0.87 o                         
   4   1   2         41.25         37.00         0.72 o                         
   5   1   2          6.73          5.42         0.17 o                         
   6   1   2         53.97         54.33         0.59 o                         
   7   1   2          0.37          0.29         0.11 o                         
   8   1   2        487.07        494.58         2.37 o                         
   9   1   2        171.02        173.04         1.51 o                         
  10   1   2        113.49        113.62         0.94 o                         
  11   1   2          1.21          2.13         0.16 o                         
 -11   2   2          2.55          3.18         0.27 o                         
 -10   2   2        150.61        154.54         1.00 o                         
  -9   2   2          2.88          1.33         0.15 o                         
  -8   2   2        246.19        223.23         1.21 o                         
  -7   2   2        128.93        130.57         0.77 o                         
  -6   2   2        500.46        489.52         2.32 o                         
  -5   2   2        438.40        389.23         2.74 o                         
  -4   2   2        405.49        391.00         2.56 o                         
  -3   2   2          2.73          3.01         0.26 o                         
  -2   2   2         18.74         15.49         0.61 o                         
  -1   2   2        465.37        434.16         2.13 o                         
   0   2   2         10.58         10.39         0.25 o                         
   1   2   2       1910.80       1804.69         7.65 o                         
   2   2   2       2318.08       2263.71        10.41 o                         
   3   2   2          0.11          1.72         0.16 o                         
   4   2   2        257.12        273.82         1.46 o                         
   5   2   2        367.21        400.31         2.22 o                         
   6   2   2         27.31         28.53         0.47 o                         
   7   2   2        142.05        137.29         0.85 o                         
   8   2   2         22.17         20.65         0.36 o                         
   9   2   2          1.82          2.14         0.16 o                         
  10   2   2          6.74          5.55         0.19 o                         
  11   2   2         83.48         78.87         0.99 o                         
 -10   3   2          1.24          1.59         0.18 o                         
  -9   3   2         41.02         32.79         1.16 o                         
  -8   3   2          5.67          3.79         0.28 o                         
  -7   3   2         27.06         25.74         0.48 o                         
  -6   3   2         10.57         13.24         0.34 o                         
  -5   3   2          5.58          5.39         0.17 o                         
  -4   3   2          8.59          8.11         0.25 o                         
  -3   3   2          1.96          2.67         0.17 o                         
  -2   3   2          0.38          1.94         0.17 o                         
  -1   3   2        133.79        127.08         1.50 o                         
   0   3   2        415.77        413.77         2.16 o                         
   1   3   2        863.39        888.55         4.44 o                         
   2   3   2        922.46        944.00         6.24 o                         
   3   3   2        111.11        121.21         1.23 o                         
   4   3   2         55.38         65.50         0.68 o                         
   5   3   2         68.01         71.96         0.69 o                         
   6   3   2        176.22        177.89         1.65 o                         
   7   3   2         29.35         23.67         0.41 o                         
   8   3   2         96.29         85.67         1.99 o                         
   9   3   2         67.45         70.46         1.19 o                         
  10   3   2         54.59         59.17         1.35 o                         
 -10   4   2         32.80         37.04         0.76 o                         
  -9   4   2        105.56        111.41         1.45 o                         
  -8   4   2          4.96          6.10         0.20 o                         
  -7   4   2          6.86          8.12         0.26 o                         
  -6   4   2          5.86          5.56         0.25 o                         
  -5   4   2          3.24          1.84         0.13 o                         
  -4   4   2        157.77        162.09         1.00 o                         
  -3   4   2          7.77          8.08         0.19 o                         
  -2   4   2         34.01         32.69         0.34 o                         
  -1   4   2          1.73          1.18         0.09 o                         
   0   4   2          1.03          0.93         0.11 o                         
   1   4   2          7.97         11.17         0.20 o                         
   2   4   2          1.40          0.41         0.10 o                         
   3   4   2         14.56         16.12         0.24 o                         
   4   4   2         13.13         16.10         0.29 o                         
   5   4   2         49.13         38.24         0.48 o                         
   6   4   2          4.61          3.90         0.18 o                         
   7   4   2         89.72         73.40         0.64 o                         
   8   4   2          9.53         12.02         0.66 o                         
  10   4   2          3.00          2.46         0.20 o                         
  -8   5   2         68.10         64.61         5.25 o                         
  -7   5   2          0.34          0.43         0.11 o                         
  -6   5   2         15.00         15.34         0.35 o                         
  -5   5   2         45.96         37.67         0.47 o                         
  -4   5   2          8.19          6.21         0.19 o                         
  -3   5   2        142.34        138.20         0.90 o                         
  -2   5   2        323.89        330.03         1.53 o                         
  -1   5   2        322.99        337.30         1.64 o                         
   0   5   2        269.84        269.50         1.54 o                         
   1   5   2        161.08        159.81         0.84 o                         
   2   5   2         28.65         29.30         0.31 o                         
   3   5   2         44.42         41.93         0.84 o                         
   4   5   2         67.09         55.45         0.56 o                         
   5   5   2          5.41          5.16         0.21 o                         
   6   5   2         36.35         38.13         0.45 o                         
   7   5   2         28.90         21.66         0.50 o                         
   8   5   2         25.92         19.83         1.17 o                         
  -6   6   2         54.25         45.39         0.54 o                         
  -5   6   2          9.14          8.51         0.17 o                         
  -4   6   2         44.74         46.52         0.44 o                         
  -3   6   2        131.15        134.60         1.09 o                         
  -2   6   2        137.56        137.28         0.94 o                         
  -1   6   2         69.14         72.72         0.57 o                         
   0   6   2         24.13         28.97         0.32 o                         
   1   6   2         22.54         22.08         0.25 o                         
   2   6   2         23.93         22.26         0.36 o                         
   3   6   2          0.02          0.63         0.09 o                         
   4   6   2         67.40         67.13         0.67 o                         
   5   6   2          1.37          1.30         0.11 o                         
   6   6   2          6.98          5.26         0.17 o                         
  -3   7   2         18.44         21.97         0.36 o                         
  -2   7   2          7.23          7.23         0.19 o                         
  -1   7   2          0.68          1.48         0.13 o                         
   0   7   2         22.51         21.78         0.41 o                         
   1   7   2         35.25         35.31         0.44 o                         
   2   7   2          0.01          0.24         0.07 o                         
   3   7   2          1.39          1.06         0.15 o                         
 -11   0   3         26.68         27.06         0.54 o                         
  -9   0   3          1.56          0.27         0.15 o                         
  -7   0   3         56.77         53.65         0.96 o                         
  -5   0   3        521.48        480.89         6.31 o                         
  -3   0   3        770.21        743.21         5.11 o                         
  -1   0   3          4.91          3.22         0.24 o                         
   1   0   3       3001.44       2645.11        31.27 o                         
   3   0   3        143.31        138.50         2.36 o                         
   5   0   3        324.29        345.74         2.88 o                         
   7   0   3         30.49         35.49         0.72 o                         
   9   0   3       1235.84       1209.40         8.36 o                         
  11   0   3        261.71        276.53         2.47 o                         
 -11   1   3          0.04          0.63         0.12 o                         
 -10   1   3          1.79          1.25         0.13 o                         
  -9   1   3         88.69         85.67         0.79 o                         
  -8   1   3         52.81         46.39         0.55 o                         
  -7   1   3        271.32        266.40         1.91 o                         
  -6   1   3         32.39         33.14         0.58 o                         
  -5   1   3         98.96        112.36         1.42 o                         
  -4   1   3        463.94        463.61         3.08 o                         
  -3   1   3          7.72          8.35         0.26 o                         
  -2   1   3       9773.76       9001.03        36.57 o                         
  -1   1   3       5243.02       4855.63        21.24 o                         
   0   1   3       3550.38       3300.03        15.57 o                         
   1   1   3        557.91        500.32         2.77 o                         
   2   1   3       2133.78       1964.87         9.81 o                         
   3   1   3         50.61         46.17         0.96 o                         
   4   1   3         35.25         24.46         0.30 o                         
   5   1   3        156.12        171.41         1.08 o                         
   6   1   3        111.11        107.88         0.81 o                         
   7   1   3         15.37         18.82         0.34 o                         
   8   1   3        232.67        230.43         1.39 o                         
   9   1   3          5.18          7.31         0.27 o                         
  10   1   3          2.41          1.62         0.16 o                         
  11   1   3         27.30         27.05         0.38 o                         
 -11   2   3        124.70        126.67         1.49 o                         
 -10   2   3          3.41          2.00         0.14 o                         
  -9   2   3         35.95         37.01         0.51 o                         
  -8   2   3        201.80        189.24         1.10 o                         
  -7   2   3        115.47        115.44         0.72 o                         
  -6   2   3         47.26         42.52         0.46 o                         
  -5   2   3         32.94         32.12         0.63 o                         
  -4   2   3         21.46         23.60         0.55 o                         
  -3   2   3        353.17        339.24         2.68 o                         
  -2   2   3       3781.83       3790.43        17.03 o                         
  -1   2   3       3091.99       2942.33        15.65 o                         
   0   2   3        788.83        771.13         3.85 o                         
   1   2   3        861.80        858.87         5.17 o                         
   2   2   3         47.28         49.01         0.62 o                         
   3   2   3        604.02        614.06         3.43 o                         
   4   2   3          2.56          0.25         0.08 o                         
   5   2   3        416.19        389.98         2.11 o                         
   6   2   3        594.56        563.16         2.53 o                         
   7   2   3         51.48         49.08         0.50 o                         
   8   2   3          1.41          0.93         0.13 o                         
   9   2   3          0.02          0.02         0.13 o                         
  10   2   3         19.24         17.98         0.31 o                         
  11   2   3          9.07          8.60         0.32 o                         
 -10   3   3          3.95          6.49         0.27 o                         
  -9   3   3         13.40         11.66         0.92 o                         
  -8   3   3         40.02         34.55         0.53 o                         
  -7   3   3        536.90        516.56         3.08 o                         
  -6   3   3         21.28         21.24         0.42 o                         
  -5   3   3        174.06        171.20         1.22 o                         
  -4   3   3         12.47         11.25         0.29 o                         
  -3   3   3        124.71        164.05         1.69 o                         
  -2   3   3        105.96        105.28         1.02 o                         
  -1   3   3         31.34         33.68         0.54 o                         
   0   3   3        277.50        270.47         1.86 o                         
   1   3   3        497.59        500.29         2.55 o                         
   2   3   3        191.87        198.32         1.80 o                         
   3   3   3        317.21        356.23         3.86 o                         
   4   3   3         69.32         69.68         0.70 o                         
   5   3   3          1.11          1.56         0.13 o                         
   6   3   3         37.33         31.44         0.52 o                         
   7   3   3        167.12        162.01         1.30 o                         
   8   3   3          2.55          1.77         0.26 o                         
   9   3   3         10.17         10.52         0.60 o                         
  10   3   3          4.78          5.02         0.40 o                         
 -10   4   3          4.87          5.34         0.27 o                         
  -9   4   3          0.02          0.23         0.18 o                         
  -8   4   3         12.78          9.94         0.29 o                         
  -7   4   3         30.62         28.39         0.42 o                         
  -6   4   3        177.70        176.34         1.37 o                         
  -5   4   3          9.65         11.00         0.27 o                         
  -4   4   3          0.00          0.44         0.11 o                         
  -3   4   3         83.33         88.14         0.63 o                         
  -2   4   3        155.41        160.09         0.88 o                         
  -1   4   3        194.85        186.91         0.88 o                         
   0   4   3          6.47          4.69         0.13 o                         
   1   4   3         77.96         76.93         0.51 o                         
   2   4   3        263.73        262.75         1.42 o                         
   3   4   3         18.67         13.56         0.21 o                         
   4   4   3          1.87          2.04         0.13 o                         
   5   4   3          3.75          7.05         0.22 o                         
   6   4   3        106.20        101.66         0.85 o                         
   7   4   3        100.83        102.02         0.79 o                         
   8   4   3         33.46         29.83         0.99 o                         
   9   4   3          6.89          5.82         0.39 o                         
  -8   5   3          0.11          0.61         0.19 o                         
  -7   5   3          0.57          0.82         0.11 o                         
  -6   5   3         10.30         10.07         0.29 o                         
  -5   5   3          0.78          0.35         0.10 o                         
  -4   5   3        147.72        149.15         1.12 o                         
  -3   5   3         18.82         17.17         0.26 o                         
  -2   5   3         14.61         14.13         0.24 o                         
  -1   5   3        441.88        449.30         2.05 o                         
   0   5   3        568.70        577.35         2.80 o                         
   1   5   3          0.14          0.28         0.09 o                         
   2   5   3          2.98          2.67         0.12 o                         
   3   5   3         67.96         69.23         0.71 o                         
   4   5   3         19.36         21.88         0.36 o                         
   5   5   3         17.72         11.26         0.26 o                         
   6   5   3          0.15          0.49         0.11 o                         
   7   5   3         19.19         23.95         0.37 o                         
   8   5   3          3.49          2.27         0.30 o                         
  -6   6   3          3.42          4.11         0.16 o                         
  -5   6   3         19.13         24.95         0.38 o                         
  -4   6   3         12.59         12.07         0.25 o                         
  -3   6   3         89.54         92.07         0.70 o                         
  -2   6   3        153.77        154.49         0.87 o                         
  -1   6   3          0.97          1.36         0.11 o                         
   0   6   3        429.77        444.62         1.85 o                         
   1   6   3        251.73        260.45         1.26 o                         
   2   6   3         59.84         60.32         0.69 o                         
   3   6   3         62.58         71.21         0.66 o                         
   4   6   3          0.79          0.69         0.13 o                         
   5   6   3          7.39          6.90         0.18 o                         
   6   6   3          0.01          0.22         0.05 o                         
  -3   7   3          1.32          1.43         0.08 o                         
  -2   7   3         21.53         19.19         0.28 o                         
  -1   7   3         13.91         13.77         0.39 o                         
   0   7   3         37.24         36.44         0.71 o                         
   1   7   3         79.28         85.69         0.64 o                         
   2   7   3          2.82          2.20         0.13 o                         
   3   7   3          1.19          1.09         0.07 o                         
 -10   0   4        181.22        211.60         3.43 o                         
  -8   0   4        332.62        301.14         3.01 o                         
  -6   0   4          2.75          4.52         0.49 o                         
  -4   0   4       9417.00       9409.90        49.05 o                         
  -2   0   4        107.40         75.00         1.07 o                         
   0   0   4       6623.52       5983.87        48.83 o                         
   2   0   4       4641.89       4319.11        51.12 o                         
   4   0   4        830.07        811.88         5.58 o                         
   6   0   4         28.40         22.64         0.50 o                         
   8   0   4        394.73        404.99         3.28 o                         
  10   0   4        178.89        184.60         2.04 o                         
 -11   1   4        149.35        145.58         0.97 o                         
 -10   1   4         70.69         74.67         0.63 o                         
  -9   1   4          3.33          1.77         0.15 o                         
  -8   1   4          7.13          8.39         0.35 o                         
  -7   1   4          6.13          8.41         0.32 o                         
  -6   1   4         88.62         88.11         0.85 o                         
  -5   1   4        936.60        971.36         5.46 o                         
  -4   1   4        221.41        238.82         2.40 o                         
  -3   1   4        218.25        212.08         1.75 o                         
  -2   1   4        315.33        301.37         2.01 o                         
  -1   1   4       7772.31       7404.93        34.82 o                         
   0   1   4       5428.84       5004.78        28.86 o                         
   1   1   4       4376.44       4147.51        27.96 o                         
   2   1   4        506.66        495.17         2.79 o                         
   3   1   4        608.20        613.59         4.17 o                         
   4   1   4         24.22         26.20         0.36 o                         
   5   1   4       2543.49       2558.46         9.60 o                         
   6   1   4          1.92          1.80         0.14 o                         
   7   1   4        153.40        155.82         1.11 o                         
   8   1   4        147.03        148.05         1.04 o                         
   9   1   4        161.74        169.92         1.69 o                         
  10   1   4        229.63        233.51         1.50 o                         
  11   1   4         15.90         15.85         0.39 o                         
 -11   2   4         38.57         42.45         0.72 o                         
 -10   2   4         72.35         70.13         0.60 o                         
  -9   2   4         35.49         32.64         0.47 o                         
  -8   2   4         30.60         32.84         0.51 o                         
  -7   2   4        304.00        317.88         1.68 o                         
  -6   2   4         34.70         32.71         0.41 o                         
  -5   2   4        671.51        658.88         5.05 o                         
  -4   2   4        735.53        716.59         5.04 o                         
  -3   2   4        113.43        114.89         1.26 o                         
  -2   2   4       1794.65       1785.58         9.26 o                         
  -1   2   4        131.78        134.54         1.35 o                         
   0   2   4       1271.55       1254.22         5.54 o                         
   1   2   4         64.83         59.70         0.67 o                         
   2   2   4          1.46          1.93         0.20 o                         
   3   2   4        610.34        672.14         4.16 o                         
   4   2   4         95.43         76.15         0.65 o                         
   5   2   4          1.35          0.82         0.15 o                         
   6   2   4        427.86        445.35         2.23 o                         
   7   2   4          6.05          5.49         0.19 o                         
   8   2   4        134.80        133.74         1.12 o                         
   9   2   4         76.99         75.71         0.73 o                         
  10   2   4         24.29         23.08         0.34 o                         
  11   2   4         29.64         30.00         0.97 o                         
 -10   3   4         40.66         45.68         0.68 o                         
  -9   3   4         35.62         35.48         0.96 o                         
  -8   3   4          9.19          7.76         0.36 o                         
  -7   3   4         38.16         38.05         0.60 o                         
  -6   3   4       1199.20       1190.18         9.29 o                         
  -5   3   4         22.08         22.18         0.41 o                         
  -4   3   4          0.03          0.13         0.11 o                         
  -3   3   4          5.34          9.75         0.36 o                         
  -2   3   4        908.22        935.51         7.96 o                         
  -1   3   4          2.83          8.57         0.27 o                         
   0   3   4        920.34        976.27         5.84 o                         
   1   3   4        203.08        210.76         1.42 o                         
   2   3   4       2033.64       2222.74        21.95 o                         
   3   3   4        228.69        222.23         2.06 o                         
   4   3   4         68.70         71.62         0.59 o                         
   5   3   4        158.48        171.64         1.32 o                         
   6   3   4          2.13          1.45         0.20 o                         
   7   3   4         33.66         35.16         0.73 o                         
   8   3   4         29.71         31.34         0.78 o                         
   9   3   4         29.22         33.56         1.02 o                         
  10   3   4         20.50         22.30         0.75 o                         
  -9   4   4         22.49         21.71         0.54 o                         
  -8   4   4          3.49          2.67         0.16 o                         
  -7   4   4        106.92        103.55         0.87 o                         
  -6   4   4          3.27          3.04         0.16 o                         
  -5   4   4          1.55          0.85         0.14 o                         
  -4   4   4         40.43         43.92         0.50 o                         
  -3   4   4        187.17        198.10         1.14 o                         
  -2   4   4        291.59        299.81         1.68 o                         
  -1   4   4          8.37         12.80         0.26 o                         
   0   4   4         54.87         61.66         0.45 o                         
   1   4   4        185.60        185.62         1.12 o                         
   2   4   4          0.06          1.52         0.26 o                         
   3   4   4        166.68        183.27         1.18 o                         
   4   4   4          7.57          9.51         0.21 o                         
   5   4   4          1.26          2.03         0.16 o                         
   6   4   4        118.08        140.43         1.04 o                         
   7   4   4         93.71         96.35         0.76 o                         
   8   4   4        180.67        167.10         1.92 o                         
   9   4   4         49.87         56.25         1.19 o                         
  -8   5   4          7.43          5.67         0.32 o                         
  -7   5   4         24.03         22.97         0.34 o                         
  -6   5   4          2.87          3.36         0.17 o                         
  -5   5   4         40.04         34.96         0.50 o                         
  -4   5   4         68.57         73.79         0.72 o                         
  -3   5   4         34.21         38.17         0.48 o                         
  -2   5   4         96.94         97.21         0.67 o                         
  -1   5   4        322.83        330.47         1.47 o                         
   0   5   4        174.16        166.10         1.08 o                         
   1   5   4        224.16        226.30         1.19 o                         
   2   5   4         10.39         11.30         0.27 o                         
   3   5   4         63.77         64.44         0.55 o                         
   4   5   4          7.15          7.69         0.22 o                         
   5   5   4        121.88        105.22         0.91 o                         
   6   5   4          1.90          1.67         0.13 o                         
   7   5   4        142.44        141.02         1.49 o                         
   8   5   4          7.38          9.34         0.42 o                         
  -6   6   4          0.06          0.14         0.07 o                         
  -5   6   4          7.43          4.63         0.17 o                         
  -4   6   4        186.49        176.52         1.47 o                         
  -3   6   4          0.01          0.31         0.09 o                         
  -2   6   4          4.75          4.59         0.12 o                         
  -1   6   4          0.10          0.28         0.08 o                         
   0   6   4        204.11        209.59         0.98 o                         
   1   6   4         78.31         73.15         1.17 o                         
   2   6   4          8.33          8.71         0.23 o                         
   3   6   4         34.60         33.46         0.42 o                         
   4   6   4          0.18          1.15         0.20 o                         
   5   6   4         55.80         56.54         0.64 o                         
   6   6   4         10.12         14.12         0.48 o                         
  -3   7   4         51.68         46.48         0.80 o                         
  -2   7   4          5.01          4.80         0.19 o                         
  -1   7   4         33.21         33.76         0.54 o                         
   0   7   4          4.01          4.29         0.13 o                         
   1   7   4          3.99          4.16         0.16 o                         
   2   7   4          1.11          1.20         0.10 o                         
   3   7   4          4.86          5.96         0.11 o                         
 -11   0   5          3.12          4.56         0.21 o                         
  -9   0   5        600.09        592.42         3.48 o                         
  -7   0   5         39.81         57.52         0.97 o                         
  -5   0   5        219.60        237.57         2.40 o                         
  -3   0   5        557.89        516.74         4.53 o                         
  -1   0   5        528.35        558.43         4.45 o                         
   1   0   5       4700.85       4500.75        52.33 o                         
   3   0   5         70.87         86.10         3.82 o                         
   5   0   5        296.52        301.70         2.72 o                         
   7   0   5        281.76        275.38         2.32 o                         
   9   0   5        854.22        865.66         5.89 o                         
  11   0   5         99.26        116.13         1.29 o                         
 -11   1   5          2.74          5.11         0.20 o                         
 -10   1   5         54.62         51.37         0.50 o                         
  -9   1   5          5.82          4.98         0.20 o                         
  -8   1   5         29.19         27.19         0.65 o                         
  -7   1   5        351.95        354.29         2.50 o                         
  -6   1   5          0.56          0.80         0.14 o                         
  -5   1   5         52.00         42.27         0.90 o                         
  -4   1   5         37.48         33.44         0.72 o                         
  -3   1   5        812.22        816.71         5.91 o                         
  -2   1   5        110.20        113.13         0.94 o                         
  -1   1   5       1364.52       1290.70         6.11 o                         
   0   1   5       1008.94        896.56         5.09 o                         
   1   1   5       2519.30       2430.98        13.20 o                         
   2   1   5         85.77         75.33         0.97 o                         
   3   1   5         67.81         62.32         0.89 o                         
   4   1   5        384.40        379.03         1.90 o                         
   5   1   5        449.42        473.72         2.59 o                         
   6   1   5          3.56          2.66         0.16 o                         
   7   1   5       1215.28       1210.48         6.23 o                         
   8   1   5        596.09        600.51         2.94 o                         
   9   1   5         18.28         17.08         0.41 o                         
  10   1   5         28.21         28.29         0.42 o                         
  11   1   5         34.58         41.27         0.46 o                         
 -11   2   5         28.81         23.55         0.50 o                         
 -10   2   5         45.91         38.99         0.49 o                         
  -9   2   5         12.22         12.05         0.28 o                         
  -8   2   5         13.55         16.58         0.33 o                         
  -7   2   5          9.06          7.58         0.21 o                         
  -6   2   5        154.51        145.80         1.17 o                         
  -5   2   5         44.08         38.54         0.75 o                         
  -4   2   5       1407.99       1466.80         9.03 o                         
  -3   2   5       1517.60       1580.02         9.29 o                         
  -2   2   5        322.17        332.67         2.44 o                         
  -1   2   5        148.10        131.93         1.48 o                         
   0   2   5         14.01         16.93         0.37 o                         
   1   2   5         96.16        107.26         1.04 o                         
   2   2   5         63.77         61.78         0.68 o                         
   3   2   5        103.07        117.96         1.31 o                         
   4   2   5        389.01        406.46         1.97 o                         
   5   2   5         11.76         11.62         0.26 o                         
   6   2   5        115.17        131.19         0.90 o                         
   7   2   5        247.24        250.37         1.43 o                         
   8   2   5        138.22        137.52         1.18 o                         
   9   2   5         57.27         53.21         0.59 o                         
  10   2   5         12.92         16.24         0.28 o                         
  11   2   5          0.18          0.20         0.17 o                         
 -10   3   5         14.24         12.34         0.34 o                         
  -9   3   5          0.80          0.83         0.20 o                         
  -8   3   5        145.00        143.44         2.74 o                         
  -7   3   5          5.50          6.19         0.27 o                         
  -6   3   5         46.82         50.94         0.64 o                         
  -5   3   5         21.02         18.64         0.36 o                         
  -4   3   5        113.86        117.59         0.84 o                         
  -3   3   5        636.74        632.34         5.69 o                         
  -2   3   5         54.52         45.83         0.70 o                         
  -1   3   5         11.71          8.93         0.33 o                         
   0   3   5         16.79         19.80         0.46 o                         
   1   3   5        303.20        301.74         2.29 o                         
   2   3   5         13.54         15.44         0.37 o                         
   3   3   5         35.66         43.05         0.95 o                         
   4   3   5          2.21          1.32         0.10 o                         
   5   3   5        117.92        110.19         0.90 o                         
   6   3   5        177.04        171.64         1.91 o                         
   7   3   5          7.24          9.62         0.39 o                         
   8   3   5          0.82          1.07         0.15 o                         
   9   3   5         20.85         17.65         0.72 o                         
  10   3   5          1.42          2.77         0.32 o                         
  -9   4   5         31.30         32.83         0.66 o                         
  -8   4   5         19.94         21.59         0.50 o                         
  -7   4   5          7.89          6.06         0.20 o                         
  -6   4   5          8.85          9.13         0.24 o                         
  -5   4   5         17.88         16.03         0.35 o                         
  -4   4   5        479.53        465.22         2.56 o                         
  -3   4   5        383.41        369.03         1.84 o                         
  -2   4   5          7.21          4.71         0.13 o                         
  -1   4   5        506.86        517.09         1.89 o                         
   0   4   5        981.21        979.17         3.02 o                         
   1   4   5        558.87        557.86         2.37 o                         
   2   4   5         42.18         39.91         0.37 o                         
   3   4   5         32.00         36.53         0.51 o                         
   4   4   5          9.22          7.64         0.19 o                         
   5   4   5         11.32         16.61         0.32 o                         
   6   4   5        182.78        163.57         1.21 o                         
   7   4   5         20.56         19.75         0.41 o                         
   8   4   5         51.99         50.29         0.72 o                         
   9   4   5          4.07          5.49         0.35 o                         
  -8   5   5          0.61          0.16         0.13 o                         
  -7   5   5          2.10          2.33         0.13 o                         
  -6   5   5         22.63         21.99         0.61 o                         
  -5   5   5         66.20         62.09         0.79 o                         
  -4   5   5        100.50         92.44         1.09 o                         
  -3   5   5        593.77        565.37         4.07 o                         
  -2   5   5          7.59          6.75         0.18 o                         
  -1   5   5          0.04          0.32         0.09 o                         
   0   5   5        214.91        218.47         1.13 o                         
   1   5   5        248.73        241.10         1.16 o                         
   2   5   5         47.81         43.51         0.50 o                         
   3   5   5         32.36         38.19         0.56 o                         
   4   5   5          0.10          0.56         0.11 o                         
   5   5   5         33.32         26.14         0.45 o                         
   6   5   5          7.43          7.74         0.22 o                         
   7   5   5        207.33        194.90         1.70 o                         
   8   5   5          0.51          1.00         0.14 o                         
  -6   6   5         45.12         52.47         0.67 o                         
  -5   6   5         35.38         30.97         0.77 o                         
  -4   6   5         38.56         32.35         0.53 o                         
  -3   6   5          8.26          6.43         0.15 o                         
  -2   6   5         27.62         27.83         0.34 o                         
  -1   6   5         42.00         40.78         0.36 o                         
   0   6   5         57.82         58.43         0.56 o                         
   1   6   5          0.16          1.42         1.16 o                         
   2   6   5         83.74         81.81         0.72 o                         
   3   6   5          0.46          0.06         0.11 o                         
   4   6   5          0.03          0.25         0.10 o                         
   5   6   5         19.62         17.52         0.46 o                         
   6   6   5         55.39         39.92         0.73 o                         
  -2   7   5         14.73         12.37         0.38 o                         
  -1   7   5         62.51         64.89         0.81 o                         
   0   7   5         35.04         34.02         0.43 o                         
   1   7   5          2.51          1.55         0.11 o                         
   2   7   5          7.78          9.65         0.26 o                         
 -10   0   6         29.54         23.34         0.57 o                         
  -8   0   6        142.95        128.02         1.45 o                         
  -6   0   6        424.70        475.56         3.58 o                         
  -4   0   6        496.40        492.26         4.73 o                         
  -2   0   6       1407.74       1312.80         6.88 o                         
   0   0   6       7703.74       7065.96        57.87 o                         
   2   0   6        352.49        350.27         4.38 o                         
   4   0   6       2885.96       2885.13        17.68 o                         
   6   0   6         16.03         12.63         0.40 o                         
   8   0   6        856.37        868.23         6.13 o                         
  10   0   6        131.79        133.20         1.61 o                         
 -11   1   6         28.33         29.51         0.42 o                         
 -10   1   6          0.72          0.24         0.11 o                         
  -9   1   6         76.27         70.43         0.65 o                         
  -8   1   6          0.22          0.37         0.17 o                         
  -7   1   6         35.00         41.79         0.69 o                         
  -6   1   6        615.16        612.42         2.90 o                         
  -5   1   6         40.88         35.93         0.93 o                         
  -4   1   6         25.89         23.15         0.54 o                         
  -3   1   6         60.22         58.24         0.78 o                         
  -2   1   6        123.16        110.89         0.85 o                         
  -1   1   6          7.01         12.05         0.23 o                         
   0   1   6       1399.84       1298.87         7.29 o                         
   1   1   6        223.37        230.52         1.97 o                         
   2   1   6         40.46         36.13         0.72 o                         
   3   1   6        433.59        467.23         4.07 o                         
   4   1   6        787.53        793.29         3.96 o                         
   5   1   6        233.16        250.84         1.72 o                         
   6   1   6        374.92        379.23         2.03 o                         
   7   1   6        601.48        573.99         2.79 o                         
   8   1   6          8.50          8.66         0.30 o                         
   9   1   6         83.41         86.73         0.93 o                         
  10   1   6         93.31         89.16         0.77 o                         
  11   1   6          8.67          9.88         0.36 o                         
 -11   2   6         60.00         69.26         1.78 o                         
 -10   2   6         54.83         55.59         0.59 o                         
  -9   2   6         56.67         54.01         0.57 o                         
  -8   2   6          5.46          5.65         0.21 o                         
  -7   2   6         72.02         69.29         0.66 o                         
  -6   2   6        642.36        644.07         3.51 o                         
  -5   2   6         51.56         52.74         0.66 o                         
  -4   2   6        377.94        385.91         3.73 o                         
  -3   2   6       1418.39       1359.22        10.71 o                         
  -2   2   6        105.08        108.62         1.25 o                         
  -1   2   6          0.16          0.69         0.19 o                         
   0   2   6        629.32        653.77         4.49 o                         
   1   2   6          3.79          3.91         0.25 o                         
   2   2   6         27.07         31.99         0.49 o                         
   3   2   6        127.95        110.96         1.56 o                         
   4   2   6        213.34        227.23         1.30 o                         
   5   2   6          3.36          3.55         0.16 o                         
   6   2   6         34.76         29.65         0.40 o                         
   7   2   6        104.31        102.92         0.85 o                         
   8   2   6          5.69          7.09         0.20 o                         
   9   2   6         13.61         15.43         0.41 o                         
  10   2   6         32.64         38.08         0.42 o                         
  11   2   6        101.22         89.94         1.42 o                         
 -10   3   6          5.43          3.59         0.25 o                         
  -9   3   6          5.07          6.28         0.39 o                         
  -8   3   6        203.38        202.10         2.07 o                         
  -7   3   6        172.14        174.61         1.39 o                         
  -6   3   6        358.95        361.49         2.56 o                         
  -5   3   6         13.50         14.85         0.45 o                         
  -4   3   6        806.68        828.96         3.93 o                         
  -3   3   6        277.32        294.90         2.21 o                         
  -2   3   6        189.22        213.90         2.32 o                         
  -1   3   6        106.23        104.39         1.09 o                         
   0   3   6       1124.70       1176.48         7.65 o                         
   1   3   6        192.57        162.61         1.51 o                         
   2   3   6         91.17         92.60         2.10 o                         
   3   3   6        343.45        337.02         3.43 o                         
   4   3   6         10.16         11.19         0.33 o                         
   5   3   6         22.29         21.02         0.47 o                         
   6   3   6          2.35          2.75         0.32 o                         
   7   3   6        127.44        126.13         1.48 o                         
   8   3   6         12.73         10.80         0.30 o                         
   9   3   6          2.62          3.09         0.34 o                         
  10   3   6        133.53        147.13         2.32 o                         
  -9   4   6          1.39          2.33         0.30 o                         
  -8   4   6         39.15         36.95         0.64 o                         
  -7   4   6          4.06          4.23         0.19 o                         
  -6   4   6         53.34         54.06         0.56 o                         
  -5   4   6         76.96         73.30         0.71 o                         
  -4   4   6        154.26        150.01         1.81 o                         
  -3   4   6        487.90        504.32         2.15 o                         
  -2   4   6        117.08        124.00         0.73 o                         
  -1   4   6         52.21         54.53         0.44 o                         
   0   4   6        521.57        548.41         2.00 o                         
   1   4   6         48.72         53.17         0.49 o                         
   2   4   6        190.44        182.31         1.23 o                         
   3   4   6         33.16         31.86         0.40 o                         
   4   4   6          1.34          1.51         0.11 o                         
   5   4   6         73.23         69.16         0.69 o                         
   6   4   6        485.05        506.37         3.42 o                         
   7   4   6         47.68         52.81         0.97 o                         
   8   4   6         11.32         12.06         0.51 o                         
   9   4   6          2.72          2.43         0.25 o                         
  -7   5   6         77.11         89.08         0.95 o                         
  -6   5   6         19.39         21.28         0.40 o                         
  -5   5   6         34.41         30.84         0.52 o                         
  -4   5   6          0.73          0.79         0.21 o                         
  -3   5   6        134.21        136.28         0.87 o                         
  -2   5   6        270.62        274.30         1.33 o                         
  -1   5   6         87.06         84.10         0.57 o                         
   0   5   6          3.73          4.40         0.13 o                         
   1   5   6         75.87         74.22         0.52 o                         
   2   5   6         12.91         15.90         0.34 o                         
   3   5   6          3.10          3.65         0.15 o                         
   4   5   6          3.25          2.18         0.16 o                         
   5   5   6         32.83         39.02         0.50 o                         
   6   5   6         22.61         20.39         0.34 o                         
   7   5   6         11.20         13.33         0.26 o                         
   8   5   6         16.54         19.27         1.26 o                         
  -6   6   6        139.13        136.68         1.39 o                         
  -5   6   6          5.17          4.88         0.32 o                         
  -4   6   6          2.36          1.40         0.12 o                         
  -3   6   6         19.20         18.82         0.28 o                         
  -2   6   6          0.04          0.07         0.08 o                         
  -1   6   6         31.61         34.18         0.38 o                         
   0   6   6        139.76        135.08         1.02 o                         
   1   6   6          4.13          3.64         0.17 o                         
   2   6   6         46.59         50.54         0.76 o                         
   3   6   6          0.02          0.29         0.12 o                         
   4   6   6         71.56         75.95         0.76 o                         
   5   6   6         19.48         18.63         0.24 o                         
   6   6   6          3.11          2.32         0.10 o                         
  -1   7   6         38.01         36.83         0.49 o                         
   0   7   6         19.37         19.64         0.40 o                         
   1   7   6          1.14          1.87         0.13 o                         
   2   7   6          1.07          1.41         0.11 o                         
 -11   0   7         57.98         61.98         1.20 o                         
  -9   0   7        288.26        248.23         2.78 o                         
  -7   0   7        277.96        288.62         2.30 o                         
  -5   0   7        184.16        179.26         3.38 o                         
  -3   0   7        187.65        190.64         2.34 o                         
  -1   0   7          5.53          5.63         0.26 o                         
   1   0   7       8759.57       8378.50        56.27 o                         
   3   0   7       2645.53       2593.03        17.92 o                         
   5   0   7        314.52        317.21         2.91 o                         
   7   0   7        490.21        487.20         3.53 o                         
   9   0   7         26.61         25.84         0.71 o                         
  11   0   7          7.12          7.00         0.27 o                         
 -11   1   7         25.13         26.08         0.49 o                         
 -10   1   7          3.02          2.83         0.15 o                         
  -9   1   7         39.40         39.60         0.47 o                         
  -8   1   7         46.03         39.72         0.57 o                         
  -7   1   7         34.82         37.37         0.59 o                         
  -6   1   7        416.56        433.31         2.23 o                         
  -5   1   7         23.21         21.03         0.72 o                         
  -4   1   7        133.87        146.71         1.52 o                         
  -3   1   7          2.73          4.71         0.28 o                         
  -2   1   7          6.02          4.47         0.16 o                         
  -1   1   7       1655.70       1589.03         6.65 o                         
   0   1   7       1526.68       1478.56         7.65 o                         
   1   1   7       1326.84       1331.39         7.89 o                         
   2   1   7        174.83        165.56         2.26 o                         
   3   1   7          0.31          0.84         0.28 o                         
   4   1   7        311.68        367.63         2.20 o                         
   5   1   7       1301.22       1291.68         6.25 o                         
   6   1   7        159.01        145.72         1.11 o                         
   7   1   7         62.81         64.66         0.70 o                         
   8   1   7        958.32        967.87         4.54 o                         
   9   1   7         63.30         65.35         0.78 o                         
  10   1   7          4.97          4.98         0.19 o                         
  11   1   7         17.97         18.39         0.45 o                         
 -11   2   7          9.10         11.16         0.31 o                         
 -10   2   7         14.55         18.66         0.35 o                         
  -9   2   7          3.97          3.93         0.21 o                         
  -8   2   7          6.25          6.00         0.30 o                         
  -7   2   7        141.12        139.43         0.95 o                         
  -6   2   7        746.83        726.46         3.60 o                         
  -5   2   7         40.60         47.47         0.51 o                         
  -4   2   7         75.01         65.67         1.36 o                         
  -3   2   7        972.45        943.71         8.10 o                         
  -2   2   7        398.99        411.56         3.28 o                         
  -1   2   7         23.88         28.19         0.72 o                         
   0   2   7        504.09        516.58         3.84 o                         
   1   2   7        141.76        156.14         1.36 o                         
   2   2   7        771.74        789.76         5.84 o                         
   3   2   7        746.09        777.11         3.92 o                         
   4   2   7        291.39        327.87         1.91 o                         
   5   2   7         41.05         36.60         0.45 o                         
   6   2   7         35.24         33.82         0.44 o                         
   7   2   7       1118.92       1120.97         4.74 o                         
   8   2   7         15.88         14.53         0.27 o                         
   9   2   7         45.42         44.82         0.51 o                         
  10   2   7         11.92         11.65         0.29 o                         
 -10   3   7          0.48          0.09         0.15 o                         
  -9   3   7          5.78          6.47         0.39 o                         
  -8   3   7         82.19         82.42         1.14 o                         
  -7   3   7        237.57        235.61         1.63 o                         
  -6   3   7          1.40          1.50         0.19 o                         
  -5   3   7        152.44        159.28         1.13 o                         
  -4   3   7          6.64          8.05         0.22 o                         
  -3   3   7       2155.53       2213.41        24.59 o                         
  -2   3   7        518.03        540.65         3.81 o                         
  -1   3   7          7.93         12.28         0.46 o                         
   0   3   7         16.66         21.10         0.60 o                         
   1   3   7        214.86        250.81         3.17 o                         
   2   3   7        208.50        212.41         2.04 o                         
   3   3   7         50.36         68.10         0.70 o                         
   4   3   7        232.00        223.60         2.87 o                         
   5   3   7          1.35          1.70         0.24 o                         
   6   3   7          4.74          5.51         0.40 o                         
   7   3   7        135.32        141.59         1.59 o                         
   8   3   7          2.05          1.91         0.17 o                         
   9   3   7          0.00          0.00         0.13 o                         
  10   3   7         25.61         30.31         0.79 o                         
  -9   4   7          0.36          0.44         0.22 o                         
  -8   4   7         44.65         46.67         0.72 o                         
  -7   4   7          3.95          4.61         0.21 o                         
  -6   4   7          0.01          0.20         0.12 o                         
  -5   4   7        157.27        153.58         1.14 o                         
  -4   4   7          6.27          5.42         0.24 o                         
  -3   4   7        158.32        142.25         0.93 o                         
  -2   4   7        335.05        351.36         1.59 o                         
  -1   4   7         16.31         17.03         0.25 o                         
   0   4   7         10.19         13.95         0.20 o                         
   1   4   7        171.76        176.96         1.56 o                         
   2   4   7        104.15        113.43         0.91 o                         
   3   4   7         98.99        112.95         1.00 o                         
   4   4   7         17.21         18.57         0.31 o                         
   5   4   7        133.77        128.70         1.01 o                         
   6   4   7        181.27        187.62         1.80 o                         
   7   4   7         96.69         92.87         1.08 o                         
   8   4   7         76.27         77.31         0.93 o                         
   9   4   7         46.72         44.94         1.91 o                         
  -8   5   7          4.49          4.28         0.30 o                         
  -7   5   7         10.47         10.45         0.34 o                         
  -6   5   7          2.91          4.36         0.20 o                         
  -5   5   7          4.35          3.22         0.28 o                         
  -4   5   7         22.59         19.11         0.37 o                         
  -3   5   7         22.35         19.88         0.31 o                         
  -2   5   7         40.73         41.45         0.48 o                         
  -1   5   7         82.74         83.17         0.63 o                         
   0   5   7         90.74         96.40         0.61 o                         
   1   5   7          3.41          2.07         0.17 o                         
   2   5   7         73.70         77.36         0.87 o                         
   3   5   7         19.34         27.49         0.38 o                         
   4   5   7         38.63         41.39         0.51 o                         
   5   5   7         85.20         78.80         0.84 o                         
   6   5   7         29.28         26.53         0.34 o                         
   7   5   7          6.15          6.49         0.23 o                         
   8   5   7          9.37          5.28         0.68 o                         
  -5   6   7         10.00         14.42         1.32 o                         
  -4   6   7         23.81         27.72         0.47 o                         
  -3   6   7         11.17         10.26         0.26 o                         
  -2   6   7         19.73         18.96         0.28 o                         
  -1   6   7          8.31          9.09         0.18 o                         
   0   6   7        192.97        203.55         1.48 o                         
   1   6   7         85.67         84.31         0.70 o                         
   2   6   7          2.92          2.85         0.18 o                         
   3   6   7          0.89          0.81         0.12 o                         
   4   6   7          0.94          1.00         0.10 o                         
   5   6   7         78.47         81.32         0.73 o                         
   6   6   7          1.13          1.30         0.11 o                         
  -1   7   7         70.24         61.74         2.30 o                         
   0   7   7         32.18         27.90         0.48 o                         
   1   7   7         30.98         27.82         0.59 o                         
 -10   0   8         67.47         71.42         1.06 o                         
  -8   0   8          0.19          1.55         0.28 o                         
  -6   0   8        136.43        136.29         1.34 o                         
  -4   0   8        383.04        407.89         4.29 o                         
  -2   0   8        421.32        426.36         3.50 o                         
   0   0   8       1504.84       1467.73        10.93 o                         
   2   0   8       2358.48       2417.34        21.83 o                         
   4   0   8       1026.34       1098.27         7.54 o                         
   6   0   8        196.39        209.44         2.70 o                         
   8   0   8         55.73         55.69         0.98 o                         
  10   0   8        150.25        160.63         2.12 o                         
 -11   1   8        143.08        140.16         2.26 o                         
 -10   1   8         19.60         20.32         0.37 o                         
  -9   1   8          0.58          0.28         0.11 o                         
  -8   1   8        156.55        154.05         1.23 o                         
  -7   1   8         42.77         42.29         0.58 o                         
  -6   1   8          0.90          1.37         0.14 o                         
  -5   1   8       1101.46       1092.49         5.94 o                         
  -4   1   8        258.99        270.74         2.58 o                         
  -3   1   8        999.73        999.18         5.96 o                         
  -2   1   8        639.05        676.19         3.34 o                         
  -1   1   8        341.03        351.51         2.07 o                         
   0   1   8        269.89        268.64         1.98 o                         
   1   1   8        896.83        873.71         5.67 o                         
   2   1   8        258.54        242.56         2.34 o                         
   3   1   8         27.08         32.50         0.47 o                         
   4   1   8         84.56         87.01         0.81 o                         
   5   1   8         67.48         82.52         0.85 o                         
   6   1   8          9.80         10.95         0.29 o                         
   7   1   8         43.92         44.51         0.58 o                         
   8   1   8        558.09        570.99         3.00 o                         
   9   1   8          3.09          4.07         0.23 o                         
  10   1   8          7.24          6.94         0.20 o                         
  11   1   8          5.76          5.62         0.24 o                         
 -11   2   8          0.46          1.16         0.12 o                         
 -10   2   8         14.28         18.42         0.38 o                         
  -9   2   8         59.29         62.42         0.75 o                         
  -8   2   8          0.60          0.70         0.28 o                         
  -7   2   8          0.12          0.65         0.12 o                         
  -6   2   8       1176.28       1152.56         4.96 o                         
  -5   2   8        688.53        681.72         2.98 o                         
  -4   2   8        217.36        197.62         2.14 o                         
  -3   2   8        119.60        107.23         1.30 o                         
  -2   2   8       1395.67       1524.60         9.23 o                         
  -1   2   8       2032.96       2171.17        12.49 o                         
   0   2   8        526.93        510.91         3.98 o                         
   1   2   8       1563.75       1649.62         7.58 o                         
   2   2   8          0.01          1.36         0.33 o                         
   3   2   8          5.61          4.94         0.18 o                         
   4   2   8         80.88         83.14         0.78 o                         
   5   2   8        165.52        157.71         0.95 o                         
   6   2   8         16.16         19.89         0.36 o                         
   7   2   8        427.31        418.05         2.40 o                         
   8   2   8         49.19         45.68         0.52 o                         
   9   2   8         44.58         48.14         0.59 o                         
  10   2   8          0.16          0.54         0.12 o                         
 -10   3   8         28.03         31.71         0.95 o                         
  -9   3   8         15.10         15.74         0.54 o                         
  -8   3   8         76.38         75.10         0.93 o                         
  -7   3   8         33.99         32.94         0.49 o                         
  -6   3   8       1465.47       1484.71         7.51 o                         
  -5   3   8         76.16         70.41         0.62 o                         
  -4   3   8        348.16        351.46         1.87 o                         
  -3   3   8         46.99         45.43         0.52 o                         
  -2   3   8         59.14         48.64         0.93 o                         
  -1   3   8         68.96         79.45         1.23 o                         
   0   3   8         21.58         24.60         0.72 o                         
   1   3   8         48.63         48.28         1.63 o                         
   2   3   8         10.86          8.26         0.28 o                         
   3   3   8        186.88        190.84         1.43 o                         
   4   3   8         26.31         27.95         0.50 o                         
   5   3   8         11.23         13.29         0.62 o                         
   6   3   8          0.47         -0.07         0.25 o                         
   7   3   8         25.49         30.26         0.88 o                         
   8   3   8        149.99        162.50         1.79 o                         
   9   3   8         39.52         36.48         0.56 o                         
  10   3   8         11.64         11.47         0.44 o                         
  -9   4   8          1.17          2.47         0.19 o                         
  -8   4   8         40.95         47.30         1.28 o                         
  -7   4   8         40.55         40.97         0.55 o                         
  -6   4   8         76.88         80.90         0.88 o                         
  -5   4   8        801.00        813.02         4.14 o                         
  -4   4   8        162.87        171.04         1.56 o                         
  -3   4   8         97.77         89.42         0.94 o                         
  -2   4   8        451.23        447.14         1.93 o                         
  -1   4   8         59.62         64.48         0.46 o                         
   0   4   8        152.71        155.10         0.81 o                         
   1   4   8        273.15        276.18         1.48 o                         
   2   4   8         21.00         17.99         0.28 o                         
   3   4   8         40.44         44.88         0.67 o                         
   4   4   8         27.64         29.27         0.39 o                         
   5   4   8         23.83         32.44         0.48 o                         
   6   4   8          2.32          4.11         0.28 o                         
   7   4   8         81.65         78.83         0.91 o                         
   8   4   8         36.75         34.28         0.49 o                         
  -8   5   8        147.77        164.54         2.31 o                         
  -7   5   8         87.19        100.94         1.85 o                         
  -6   5   8          1.96          1.74         0.21 o                         
  -5   5   8          1.24          1.82         0.24 o                         
  -4   5   8         23.93         20.11         0.47 o                         
  -3   5   8        128.80        125.86         0.95 o                         
  -2   5   8        224.09        237.71         1.17 o                         
  -1   5   8          3.98          3.67         0.16 o                         
   0   5   8        170.20        175.01         1.13 o                         
   1   5   8        122.39        126.43         1.11 o                         
   2   5   8         45.45         46.83         0.56 o                         
   3   5   8          5.34          6.37         0.22 o                         
   4   5   8         23.20         26.98         0.40 o                         
   5   5   8         70.64         73.99         0.70 o                         
   6   5   8          4.67          8.59         0.36 o                         
   7   5   8         17.84         21.15         0.34 o                         
  -6   6   8         15.22         13.06         0.40 o                         
  -5   6   8          0.13          0.08         0.12 o                         
  -4   6   8         25.44         25.62         0.43 o                         
  -3   6   8          0.55          0.22         0.09 o                         
  -2   6   8         13.10         14.66         0.25 o                         
  -1   6   8         31.58         28.65         0.52 o                         
   0   6   8         24.62         25.16         0.45 o                         
   1   6   8         17.30         19.70         0.30 o                         
   2   6   8          0.73          1.00         0.12 o                         
   3   6   8         40.74         44.42         0.64 o                         
   4   6   8         37.90         34.79         0.37 o                         
   5   6   8         30.84         32.49         0.94 o                         
   0   7   8          2.55          2.36         0.12 o                         
 -11   0   9          7.92          9.33         0.39 o                         
  -9   0   9          7.67          8.12         0.37 o                         
  -7   0   9        148.94        139.27         1.30 o                         
  -5   0   9        252.02        262.17         2.70 o                         
  -3   0   9          2.56          3.20         0.22 o                         
  -1   0   9        342.38        346.41         2.51 o                         
   1   0   9        362.87        382.30         4.63 o                         
   3   0   9       1144.39       1184.55         8.92 o                         
   5   0   9         13.67         21.14         0.63 o                         
   7   0   9        422.59        449.74         3.38 o                         
   9   0   9         10.57         13.04         0.50 o                         
  11   0   9         18.63         20.02         0.63 o                         
 -11   1   9          4.79          3.61         0.22 o                         
 -10   1   9         12.98         15.20         0.31 o                         
  -9   1   9         14.25         12.13         0.43 o                         
  -8   1   9         18.93         18.12         0.58 o                         
  -7   1   9          5.38          4.83         0.20 o                         
  -6   1   9         37.58         35.17         0.45 o                         
  -5   1   9        143.10        139.46         1.07 o                         
  -4   1   9         85.41         81.25         1.33 o                         
  -3   1   9        132.65        120.21         1.13 o                         
  -2   1   9        546.07        566.19         2.53 o                         
  -1   1   9        140.86        114.88         1.05 o                         
   0   1   9          0.86          0.75         0.13 o                         
   1   1   9        406.67        390.24         3.21 o                         
   2   1   9       1768.00       1792.69         7.94 o                         
   3   1   9        622.03        636.99         3.34 o                         
   4   1   9        289.23        316.99         2.20 o                         
   5   1   9         45.83         42.28         0.60 o                         
   6   1   9        410.53        394.61         2.08 o                         
   7   1   9         50.69         53.47         0.68 o                         
   8   1   9        191.44        197.33         1.49 o                         
   9   1   9         32.89         35.05         0.54 o                         
  10   1   9         17.32         18.55         0.48 o                         
  11   1   9          7.31          6.74         0.37 o                         
 -10   2   9         27.67         29.17         0.53 o                         
  -9   2   9         31.18         32.12         0.59 o                         
  -8   2   9        189.09        198.91         3.69 o                         
  -7   2   9        127.12        131.83         1.30 o                         
  -6   2   9          3.20          3.11         0.21 o                         
  -5   2   9         24.32         23.98         0.39 o                         
  -4   2   9          0.38          0.59         0.18 o                         
  -3   2   9        245.04        224.46         2.01 o                         
  -2   2   9        276.70        302.57         1.87 o                         
  -1   2   9        104.20        124.80         1.30 o                         
   0   2   9        130.91        151.22         1.32 o                         
   1   2   9        490.49        533.80         2.86 o                         
   2   2   9         54.07         54.64         0.65 o                         
   3   2   9         17.60         17.76         0.34 o                         
   4   2   9         57.31         59.06         0.52 o                         
   5   2   9       1025.82       1013.37         3.77 o                         
   6   2   9        767.49        771.14         3.28 o                         
   7   2   9          3.07          2.75         0.18 o                         
   8   2   9         13.86         12.05         0.27 o                         
   9   2   9         28.67         26.39         0.37 o                         
  10   2   9          8.78          9.46         0.35 o                         
 -10   3   9          8.52          8.34         0.55 o                         
  -9   3   9         25.36         24.32         1.04 o                         
  -8   3   9         30.65         31.56         0.69 o                         
  -7   3   9         13.53         13.62         0.27 o                         
  -6   3   9          8.19          8.19         0.26 o                         
  -5   3   9       1404.69       1388.16         6.27 o                         
  -4   3   9        280.55        269.40         2.17 o                         
  -3   3   9         17.33         18.68         0.33 o                         
  -2   3   9          0.30          0.28         0.10 o                         
  -1   3   9          4.46          6.88         0.34 o                         
   0   3   9        134.91        133.30         1.42 o                         
   1   3   9        170.37        161.48         1.29 o                         
   2   3   9        279.18        264.45         1.72 o                         
   3   3   9         12.64         14.32         0.39 o                         
   4   3   9        479.47        495.19         3.82 o                         
   5   3   9        488.40        483.95         4.57 o                         
   6   3   9          3.52          5.37         0.37 o                         
   7   3   9         27.18         30.31         0.88 o                         
   8   3   9         22.12         21.08         0.50 o                         
   9   3   9        143.39        138.15         1.32 o                         
  10   3   9          3.94          6.25         0.30 o                         
  -9   4   9         79.67         83.39         1.00 o                         
  -8   4   9          0.02          0.38         0.16 o                         
  -7   4   9          5.23          4.40         0.22 o                         
  -6   4   9          3.75          4.23         0.19 o                         
  -5   4   9         14.73         13.57         0.47 o                         
  -4   4   9        712.13        700.89         4.11 o                         
  -3   4   9        333.96        311.87         2.27 o                         
  -2   4   9         17.69         14.09         0.24 o                         
  -1   4   9          6.15          7.97         0.15 o                         
   0   4   9          7.09          7.99         0.22 o                         
   1   4   9        148.46        153.74         1.02 o                         
   2   4   9        338.10        341.09         1.60 o                         
   3   4   9         15.64         15.44         0.33 o                         
   4   4   9          4.17          3.11         0.18 o                         
   5   4   9        100.12         96.38         1.24 o                         
   6   4   9        198.40        193.53         1.83 o                         
   7   4   9          0.49          0.23         0.14 o                         
   8   4   9         16.38         18.68         0.61 o                         
  -7   5   9          9.04          9.19         0.33 o                         
  -6   5   9          1.26          1.65         0.17 o                         
  -5   5   9         20.27         22.02         1.10 o                         
  -4   5   9          1.88          2.32         0.18 o                         
  -3   5   9         11.37         10.25         0.28 o                         
  -2   5   9          1.75          1.14         0.11 o                         
  -1   5   9        199.95        212.06         1.24 o                         
   0   5   9         30.26         28.23         0.33 o                         
   1   5   9         89.32         90.89         0.84 o                         
   2   5   9         25.04         23.17         0.36 o                         
   3   5   9          1.50          1.79         0.13 o                         
   4   5   9        131.63        138.14         1.02 o                         
   5   5   9        180.32        186.84         1.61 o                         
   6   5   9         93.14         87.92         0.81 o                         
   7   5   9         43.42         41.70         0.54 o                         
  -5   6   9          6.23         10.56         0.23 o                         
  -4   6   9         38.58         44.99         0.51 o                         
  -3   6   9          3.02          3.35         0.14 o                         
  -2   6   9         25.69         27.41         0.55 o                         
  -1   6   9         28.53         26.89         0.35 o                         
   0   6   9        163.36        170.69         2.21 o                         
   1   6   9          0.00          0.19         0.09 o                         
   2   6   9         14.99         14.54         0.26 o                         
   3   6   9          0.22          0.09         0.12 o                         
   4   6   9          7.26          6.44         0.15 o                         
   5   6   9        100.46        106.08         1.17 o                         
 -10   0  10         36.97         46.27         0.78 o                         
  -8   0  10         16.39         11.99         0.57 o                         
  -6   0  10         23.91         22.11         0.50 o                         
  -4   0  10       1222.88       1262.31        10.40 o                         
  -2   0  10          0.81          1.15         0.16 o                         
   0   0  10        281.44        280.59         2.13 o                         
   2   0  10        539.76        619.00         4.57 o                         
   4   0  10        560.78        583.51         5.07 o                         
   6   0  10        121.74        118.83         1.86 o                         
   8   0  10        162.12        167.48         1.82 o                         
  10   0  10         44.33         41.47         0.72 o                         
 -11   1  10          0.12          0.27         0.09 o                         
 -10   1  10          2.74          2.94         0.16 o                         
  -9   1  10          6.11          8.02         0.50 o                         
  -8   1  10          8.67         10.01         0.31 o                         
  -7   1  10         64.79         72.38         0.68 o                         
  -6   1  10          5.95          6.65         0.21 o                         
  -5   1  10        138.71        145.00         1.04 o                         
  -4   1  10         25.27         21.02         0.69 o                         
  -3   1  10        590.14        603.48         3.47 o                         
  -2   1  10        194.04        184.59         1.18 o                         
  -1   1  10        767.78        832.03         3.97 o                         
   0   1  10        183.15        176.73         1.54 o                         
   1   1  10        618.55        632.15         3.07 o                         
   2   1  10        826.37        850.65         4.00 o                         
   3   1  10        164.14        188.32         1.38 o                         
   4   1  10         69.84         66.42         0.77 o                         
   5   1  10        300.50        309.66         1.99 o                         
   6   1  10         55.83         54.56         0.57 o                         
   7   1  10         43.28         41.73         0.60 o                         
   8   1  10          3.98          4.03         0.23 o                         
   9   1  10         97.07        100.42         0.95 o                         
  10   1  10         27.18         26.04         0.38 o                         
 -10   2  10          8.86          7.11         0.27 o                         
  -9   2  10          0.00          0.55         0.22 o                         
  -8   2  10        457.06        462.72         6.86 o                         
  -7   2  10        253.74        257.84         2.99 o                         
  -6   2  10        131.59        128.55         1.10 o                         
  -5   2  10        155.30        152.64         1.10 o                         
  -4   2  10         34.92         32.85         0.57 o                         
  -3   2  10        381.39        417.94         4.62 o                         
  -2   2  10         17.63         17.22         0.39 o                         
  -1   2  10        137.10        141.15         1.79 o                         
   0   2  10          1.77          5.11         0.20 o                         
   1   2  10        211.45        212.26         1.16 o                         
   2   2  10          3.27          2.73         0.19 o                         
   3   2  10         37.40         33.37         0.41 o                         
   4   2  10          0.21          1.26         0.23 o                         
   5   2  10         89.30         85.75         0.73 o                         
   6   2  10       1143.73       1147.91         4.28 o                         
   7   2  10         18.93         19.50         0.35 o                         
   8   2  10         23.25         22.44         0.35 o                         
   9   2  10          4.22          3.69         0.16 o                         
  10   2  10          3.11          2.13         0.18 o                         
 -10   3  10         59.32         64.85         1.19 o                         
  -9   3  10         55.61         59.45         1.05 o                         
  -8   3  10         62.00         63.83         1.20 o                         
  -7   3  10         40.82         37.12         0.53 o                         
  -6   3  10       1079.88       1097.14         5.09 o                         
  -5   3  10          7.86          7.78         0.30 o                         
  -4   3  10        827.95        832.92         3.72 o                         
  -3   3  10        150.43        165.52         1.09 o                         
  -2   3  10         58.33         70.66         0.59 o                         
  -1   3  10          0.01          0.53         0.17 o                         
   0   3  10         75.27         80.86         0.78 o                         
   1   3  10         13.19          8.44         0.30 o                         
   2   3  10          8.66          8.01         0.24 o                         
   3   3  10         12.67         13.17         0.31 o                         
   4   3  10          3.83          4.35         0.30 o                         
   5   3  10        283.35        280.65         3.09 o                         
   6   3  10        129.71        127.06         1.50 o                         
   7   3  10        268.71        275.42         3.88 o                         
   8   3  10          5.42          6.95         0.30 o                         
   9   3  10          0.55          0.98         0.11 o                         
  -9   4  10          1.92          1.68         0.14 o                         
  -8   4  10         97.37        101.53         1.89 o                         
  -7   4  10         35.09         26.08         1.26 o                         
  -6   4  10         47.80         52.31         0.82 o                         
  -5   4  10        187.20        173.72         1.96 o                         
  -4   4  10        183.28        185.58         1.49 o                         
  -3   4  10          0.35          0.71         0.14 o                         
  -2   4  10        175.27        181.30         1.14 o                         
  -1   4  10         58.43         62.46         0.55 o                         
   0   4  10         60.96         59.41         0.53 o                         
   1   4  10          3.72          4.37         0.16 o                         
   2   4  10        295.58        298.64         1.46 o                         
   3   4  10          2.40          2.89         0.16 o                         
   4   4  10        115.96        119.52         1.03 o                         
   5   4  10         81.38         81.59         1.34 o                         
   6   4  10         48.43         52.45         0.82 o                         
   7   4  10         85.19         81.89         0.86 o                         
   8   4  10        278.29        261.18         2.68 o                         
  -7   5  10         43.28         43.61         0.99 o                         
  -6   5  10         19.33         22.46         0.57 o                         
  -5   5  10          0.62          0.34         0.12 o                         
  -4   5  10          0.87          1.03         0.23 o                         
  -3   5  10         10.56         11.98         0.29 o                         
  -2   5  10         16.28         16.46         0.26 o                         
  -1   5  10          0.04          0.35         0.12 o                         
   0   5  10          3.39          2.85         0.15 o                         
   1   5  10         48.97         52.01         0.79 o                         
   2   5  10        168.42        168.13         1.51 o                         
   3   5  10          1.33          1.22         0.12 o                         
   4   5  10         15.98         14.74         0.28 o                         
   5   5  10         16.89         16.46         0.28 o                         
   6   5  10        111.40        108.29         0.89 o                         
   7   5  10          4.17          3.75         0.16 o                         
  -5   6  10         77.63         78.79         1.30 o                         
  -4   6  10         78.30         70.90         0.65 o                         
  -3   6  10         13.64         15.11         0.44 o                         
  -2   6  10          0.59          0.65         0.13 o                         
  -1   6  10         14.85         16.14         0.36 o                         
   0   6  10          8.26          8.91         0.19 o                         
   1   6  10         94.17        100.68         0.72 o                         
   2   6  10         50.53         54.12         0.56 o                         
   3   6  10         87.72         89.63         1.35 o                         
   4   6  10         42.44         44.46         0.37 o                         
   5   6  10          2.03          2.29         0.12 o                         
 -11   0  11          0.70          0.09         0.15 o                         
  -9   0  11        115.95         99.45         1.59 o                         
  -7   0  11        290.25        279.38         2.88 o                         
  -5   0  11        213.07        205.46         1.74 o                         
  -3   0  11        563.49        611.82         4.01 o                         
  -1   0  11         44.61         46.94         0.73 o                         
   1   0  11          3.50         13.40         0.93 o                         
   3   0  11        420.91        470.99         3.87 o                         
   5   0  11          2.61          5.39         0.28 o                         
   7   0  11        288.91        296.37         2.55 o                         
   9   0  11         85.59         86.58         1.24 o                         
 -10   1  11          0.48          0.15         0.11 o                         
  -9   1  11         32.41         30.14         0.62 o                         
  -8   1  11        267.73        255.59         1.97 o                         
  -7   1  11          2.00          2.61         0.20 o                         
  -6   1  11         37.30         36.98         0.52 o                         
  -5   1  11          7.31          8.52         0.28 o                         
  -4   1  11         71.12         73.76         1.38 o                         
  -3   1  11        636.72        656.12         3.31 o                         
  -2   1  11        437.00        433.74         2.27 o                         
  -1   1  11        782.35        811.82         4.65 o                         
   0   1  11       1514.10       1542.36         8.47 o                         
   1   1  11       2699.37       2740.41        11.25 o                         
   2   1  11         30.06         40.08         0.52 o                         
   3   1  11          1.02          1.53         0.15 o                         
   4   1  11        219.06        246.14         1.81 o                         
   5   1  11          0.27          0.98         0.13 o                         
   6   1  11          9.47         11.16         0.34 o                         
   7   1  11        250.74        243.24         1.46 o                         
   8   1  11        255.44        265.18         1.90 o                         
   9   1  11          0.30          0.74         0.14 o                         
  10   1  11         12.21         11.99         0.24 o                         
 -10   2  11         20.10         25.99         0.66 o                         
  -9   2  11          5.48          5.77         0.23 o                         
  -7   2  11        643.24        641.75         5.41 o                         
  -6   2  11         17.25         17.58         0.46 o                         
  -5   2  11         15.79         14.48         0.32 o                         
  -4   2  11        237.63        222.33         1.46 o                         
  -3   2  11         40.28         39.89         0.45 o                         
  -2   2  11          2.46          2.76         0.20 o                         
  -1   2  11        147.31        166.32         1.51 o                         
   0   2  11        559.32        546.55         3.29 o                         
   1   2  11        561.01        571.24         4.30 o                         
   2   2  11        133.40        116.25         0.90 o                         
   3   2  11        130.04        144.76         0.94 o                         
   4   2  11        454.37        455.19         1.97 o                         
   5   2  11         15.60         12.67         0.33 o                         
   6   2  11          0.68          0.84         0.13 o                         
   7   2  11        372.97        372.33         1.82 o                         
   8   2  11          5.01          4.39         0.21 o                         
   9   2  11         38.75         42.36         0.44 o                         
  10   2  11         62.47         46.07         0.83 o                         
  -9   3  11          2.19          2.46         0.18 o                         
  -8   3  11         46.46         46.89         0.98 o                         
  -7   3  11         23.95         24.21         0.45 o                         
  -6   3  11        569.40        576.38         2.94 o                         
  -5   3  11        391.47        388.05         2.47 o                         
  -4   3  11         32.81         31.61         0.41 o                         
  -3   3  11          5.59          7.32         0.18 o                         
  -2   3  11          0.02          0.16         0.08 o                         
  -1   3  11        273.38        265.49         1.77 o                         
   0   3  11        143.97        147.69         0.79 o                         
   1   3  11         57.17         64.53         0.59 o                         
   2   3  11         11.16         12.56         0.28 o                         
   3   3  11        759.77        749.87         7.09 o                         
   4   3  11         17.06         20.25         0.48 o                         
   5   3  11         47.39         47.21         1.05 o                         
   6   3  11         61.82         58.50         1.29 o                         
   7   3  11          0.87          1.07         0.29 o                         
   8   3  11         37.64         38.92         0.64 o                         
   9   3  11         35.97         35.36         1.18 o                         
  -8   4  11         12.64         13.10         0.56 o                         
  -7   4  11         13.05         11.59         0.44 o                         
  -6   4  11         43.92         46.03         0.76 o                         
  -5   4  11        234.43        225.50         3.80 o                         
  -4   4  11          8.29          8.13         0.23 o                         
  -3   4  11        263.56        256.51         1.68 o                         
  -2   4  11         51.29         50.22         0.51 o                         
  -1   4  11        175.10        181.90         0.99 o                         
   0   4  11         30.95         29.11         0.35 o                         
   1   4  11          3.29          2.97         0.16 o                         
   2   4  11        261.92        277.04         1.41 o                         
   3   4  11          1.32          2.17         0.15 o                         
   4   4  11        426.43        442.43         3.42 o                         
   5   4  11         55.54         54.26         0.88 o                         
   6   4  11         35.18         36.80         0.63 o                         
   7   4  11        264.00        288.21         2.09 o                         
   8   4  11         39.57         42.88         0.66 o                         
  -7   5  11         18.72         16.48         0.53 o                         
  -6   5  11          4.83          3.80         0.26 o                         
  -5   5  11         47.30         47.92         0.55 o                         
  -4   5  11         77.94         69.03         0.79 o                         
  -3   5  11         53.13         43.24         0.54 o                         
  -2   5  11         77.05         76.50         0.71 o                         
  -1   5  11         19.91         19.88         0.27 o                         
   0   5  11         35.48         31.30         0.42 o                         
   1   5  11        250.47        243.81         1.67 o                         
   2   5  11          0.07          0.35         0.11 o                         
   3   5  11          0.01          0.26         0.10 o                         
   4   5  11          1.55          1.56         0.13 o                         
   5   5  11         14.89         16.96         0.46 o                         
   6   5  11         53.99         61.44         0.77 o                         
   7   5  11         85.35         78.67         0.93 o                         
  -5   6  11         14.32         11.16         0.33 o                         
  -4   6  11          1.09          0.50         0.17 o                         
  -3   6  11          1.84          3.07         0.27 o                         
  -2   6  11          0.63          0.62         0.12 o                         
  -1   6  11          9.07          9.37         0.28 o                         
   0   6  11          5.17          7.24         0.20 o                         
   1   6  11         40.00         37.18         0.38 o                         
   2   6  11          1.30          1.30         0.11 o                         
   3   6  11         52.37         55.70         0.56 o                         
   4   6  11         31.13         26.06         0.65 o                         
 -10   0  12         16.63         14.46         0.49 o                         
  -8   0  12         87.24         90.42         1.52 o                         
  -6   0  12         29.96         26.67         0.69 o                         
  -4   0  12        691.01        686.05         5.20 o                         
  -2   0  12        693.80        774.85         4.33 o                         
   0   0  12        191.42        208.09         2.48 o                         
   2   0  12        150.70        162.65         1.81 o                         
   4   0  12        252.87        274.94         2.31 o                         
   6   0  12         11.54          8.84         0.38 o                         
   8   0  12        500.59        528.22         4.52 o                         
  10   0  12          3.71          5.63         0.25 o                         
 -10   1  12          8.43          6.71         0.17 o                         
  -9   1  12          9.15          8.14         0.33 o                         
  -8   1  12          3.44          3.12         0.29 o                         
  -7   1  12        115.93        116.80         1.53 o                         
  -6   1  12        571.66        583.19         2.93 o                         
  -5   1  12        185.22        173.30         1.55 o                         
  -4   1  12          0.37          0.25         0.14 o                         
  -3   1  12       1049.43       1121.84         5.73 o                         
  -2   1  12         55.97         74.05         0.74 o                         
  -1   1  12        842.84        866.56         4.27 o                         
   0   1  12        235.26        230.69         2.11 o                         
   1   1  12         92.85         87.65         0.78 o                         
   2   1  12        332.08        312.19         1.92 o                         
   3   1  12         13.27         12.51         0.41 o                         
   4   1  12         99.97        113.29         0.86 o                         
   5   1  12          3.65          5.59         0.21 o                         
   6   1  12          7.48          8.86         0.27 o                         
   7   1  12         16.48         19.95         0.36 o                         
   8   1  12          8.77         11.34         0.33 o                         
   9   1  12        108.36        109.64         0.86 o                         
  10   1  12          0.69          0.49         0.15 o                         
 -10   2  12         14.00         18.01         0.49 o                         
  -9   2  12          0.18          0.05         0.10 o                         
  -8   2  12         79.78         79.88         1.11 o                         
  -7   2  12         71.90         71.60         1.43 o                         
  -6   2  12       1395.71       1412.14         7.46 o                         
  -5   2  12        401.16        392.47         2.82 o                         
  -4   2  12        170.51        172.65         1.26 o                         
  -3   2  12        205.00        216.39         1.34 o                         
  -2   2  12        300.72        315.16         1.71 o                         
  -1   2  12        118.02        130.21         1.21 o                         
   0   2  12        107.88        112.79         1.02 o                         
   1   2  12          4.54          3.70         0.20 o                         
   2   2  12        130.31        144.81         1.14 o                         
   3   2  12         41.67         46.33         0.46 o                         
   4   2  12         30.30         34.10         0.39 o                         
   5   2  12         57.40         59.29         0.61 o                         
   6   2  12         72.65         75.54         0.63 o                         
   7   2  12         14.92         14.22         0.30 o                         
   8   2  12         11.36          9.52         0.25 o                         
   9   2  12          2.79          2.24         0.16 o                         
  -9   3  12          0.01          0.18         0.16 o                         
  -8   3  12         20.54         19.30         0.47 o                         
  -7   3  12         17.87         18.58         0.39 o                         
  -6   3  12         63.29         63.25         0.87 o                         
  -5   3  12        198.40        194.89         1.69 o                         
  -4   3  12         18.48         17.32         0.32 o                         
  -3   3  12         34.39         35.89         0.38 o                         
  -2   3  12          4.52          7.00         0.23 o                         
  -1   3  12          5.75          3.88         0.16 o                         
   0   3  12          0.61          0.36         0.09 o                         
   1   3  12          4.38          3.18         0.19 o                         
   2   3  12        392.06        391.92         2.62 o                         
   3   3  12         18.42         19.48         0.43 o                         
   4   3  12       1935.63       1960.52        14.63 o                         
   5   3  12          0.87          0.98         0.35 o                         
   6   3  12        549.74        573.04         5.83 o                         
   7   3  12         20.15         20.62         0.73 o                         
   8   3  12         23.75         23.42         0.37 o                         
   9   3  12         12.58         11.78         0.42 o                         
  -8   4  12         95.59         95.34         2.17 o                         
  -7   4  12        102.30        102.73         1.83 o                         
  -6   4  12        134.13        126.20         1.74 o                         
  -5   4  12          1.94          1.62         0.30 o                         
  -4   4  12          5.84          5.98         0.28 o                         
  -3   4  12          4.62          2.37         0.14 o                         
  -2   4  12          1.38          3.85         0.16 o                         
  -1   4  12         24.74         29.43         0.32 o                         
   0   4  12         29.21         25.31         0.29 o                         
   1   4  12         59.31         65.35         0.53 o                         
   2   4  12        496.40        486.88         2.25 o                         
   3   4  12         92.32         95.81         0.76 o                         
   4   4  12         42.49         41.18         0.62 o                         
   5   4  12         42.93         43.26         0.63 o                         
   6   4  12         15.86         14.16         0.51 o                         
   7   4  12         10.37          6.67         0.22 o                         
   8   4  12         58.97         59.13         0.80 o                         
  -7   5  12         24.60         14.22         0.44 o                         
  -6   5  12        279.92        269.93         2.69 o                         
  -5   5  12         24.56         27.35         0.53 o                         
  -4   5  12         43.08         38.34         0.57 o                         
  -3   5  12          9.05          8.32         0.23 o                         
  -2   5  12          5.37          3.12         0.16 o                         
  -1   5  12          8.15         10.10         0.24 o                         
   0   5  12         61.07         55.79         0.56 o                         
   1   5  12         29.91         25.68         0.36 o                         
   2   5  12          2.08          2.47         0.13 o                         
   3   5  12          0.00          0.24         0.09 o                         
   4   5  12          0.50          1.04         0.12 o                         
   5   5  12          0.98          1.03         0.18 o                         
   6   5  12          8.38         10.89         0.30 o                         
  -4   6  12          0.15          0.17         0.12 o                         
  -3   6  12          5.35          4.44         0.28 o                         
  -2   6  12          5.14          6.68         0.23 o                         
  -1   6  12          8.72          8.00         0.30 o                         
   0   6  12          8.95          7.14         0.21 o                         
   1   6  12          5.94          4.94         0.15 o                         
   2   6  12          2.72          2.33         0.13 o                         
   3   6  12         57.07         57.39         0.68 o                         
   4   6  12          9.61         10.41         0.32 o                         
  -9   0  13        148.77        146.08         2.70 o                         
  -7   0  13         73.73         69.74         1.22 o                         
  -5   0  13        516.42        543.19         3.84 o                         
  -3   0  13       1527.56       1556.17         6.97 o                         
  -1   0  13        540.03        554.95         3.44 o                         
   1   0  13        160.57        163.97         1.96 o                         
   3   0  13        153.57        156.26         1.56 o                         
   5   0  13          4.00          2.21         0.23 o                         
   7   0  13          0.56          2.94         0.28 o                         
   9   0  13        116.21        122.11         1.44 o                         
 -10   1  13         40.63         41.21         0.51 o                         
  -9   1  13         82.73         85.56         1.34 o                         
  -8   1  13        168.99        175.70         1.88 o                         
  -7   1  13         46.65         47.79         0.61 o                         
  -6   1  13         15.36         17.83         0.40 o                         
  -5   1  13         25.82         26.73         0.52 o                         
  -4   1  13         62.40         67.06         0.77 o                         
  -3   1  13         17.82         16.19         0.28 o                         
  -2   1  13          4.90          8.40         0.27 o                         
  -1   1  13         34.89         41.34         0.61 o                         
   0   1  13         86.65         78.37         0.87 o                         
   1   1  13          0.90          1.65         0.19 o                         
   2   1  13         64.42         60.80         0.66 o                         
   3   1  13          1.15          0.94         0.10 o                         
   4   1  13          5.11          5.91         0.20 o                         
   5   1  13         19.21         17.15         0.35 o                         
   6   1  13          0.33          0.48         0.12 o                         
   7   1  13         40.00         34.29         0.47 o                         
   8   1  13         36.58         36.53         0.55 o                         
   9   1  13          5.04          6.44         0.19 o                         
  10   1  13         76.44         85.94         1.69 o                         
 -10   2  13         74.92         71.02         1.24 o                         
  -9   2  13         32.55         33.72         0.49 o                         
  -8   2  13         80.86         82.12         0.94 o                         
  -7   2  13          2.32          2.26         0.42 o                         
  -6   2  13        473.82        481.76         3.00 o                         
  -5   2  13          0.08          0.30         0.19 o                         
  -4   2  13         48.64         45.27         0.68 o                         
  -3   2  13          0.60          0.55         0.10 o                         
  -2   2  13         20.86         26.61         0.33 o                         
  -1   2  13         28.70         30.87         0.43 o                         
   0   2  13         48.27         52.93         0.59 o                         
   1   2  13        325.96        346.49         1.91 o                         
   2   2  13        221.54        224.04         1.14 o                         
   3   2  13          7.36          7.51         0.19 o                         
   4   2  13        125.03        124.70         0.88 o                         
   5   2  13          3.33          3.70         0.18 o                         
   6   2  13          1.86          2.77         0.15 o                         
   7   2  13          4.07          4.95         0.21 o                         
   8   2  13        117.95        114.80         0.88 o                         
   9   2  13          9.60         11.37         0.53 o                         
  -9   3  13        207.89        214.44         3.12 o                         
  -8   3  13          9.45          7.78         0.39 o                         
  -7   3  13        106.54        102.87         0.88 o                         
  -6   3  13        124.48        132.85         1.38 o                         
  -5   3  13         11.73         13.43         0.32 o                         
  -4   3  13         90.74         87.78         0.76 o                         
  -3   3  13         46.46         39.08         0.45 o                         
  -2   3  13         17.23         13.88         0.25 o                         
  -1   3  13         31.83         34.07         0.45 o                         
   0   3  13         47.37         48.86         0.45 o                         
   1   3  13        137.35        149.43         1.22 o                         
   2   3  13         25.95         26.70         0.60 o                         
   3   3  13         40.49         40.46         0.93 o                         
   4   3  13         31.99         32.58         0.75 o                         
   5   3  13        907.65        909.33        10.34 o                         
   6   3  13          0.00          0.11         0.28 o                         
   7   3  13          8.34          8.41         0.33 o                         
   8   3  13          2.80          4.14         0.20 o                         
   9   3  13          6.55          4.58         0.19 o                         
  -8   4  13          7.57          6.34         0.24 o                         
  -7   4  13        136.87        135.48         2.09 o                         
  -6   4  13         87.08         82.34         1.29 o                         
  -5   4  13          5.00          3.84         0.26 o                         
  -4   4  13         30.73         32.10         0.56 o                         
  -3   4  13          0.27          0.21         0.10 o                         
  -2   4  13         25.92         27.61         0.36 o                         
  -1   4  13          6.49          4.48         0.14 o                         
   0   4  13          5.45          4.58         0.14 o                         
   1   4  13        604.53        598.32         2.47 o                         
   2   4  13          2.55          3.61         0.17 o                         
   3   4  13          0.20          0.76         0.23 o                         
   4   4  13        503.95        519.48         2.85 o                         
   5   4  13          4.29          5.04         0.38 o                         
   6   4  13         27.51         26.16         0.59 o                         
   7   4  13         57.02         51.02         0.54 o                         
   8   4  13          2.14          1.92         0.16 o                         
  -6   5  13        119.68        106.42         1.75 o                         
  -5   5  13         66.26         76.61         0.92 o                         
  -4   5  13          6.07          8.81         0.45 o                         
  -3   5  13         24.82         22.83         0.40 o                         
  -2   5  13          0.08          0.16         0.11 o                         
  -1   5  13         75.35         69.14         0.80 o                         
   0   5  13         24.09         27.88         0.37 o                         
   1   5  13        117.67        114.15         0.87 o                         
   2   5  13        108.70        102.81         1.07 o                         
   3   5  13         24.95         22.74         0.31 o                         
   4   5  13         40.41         41.97         0.72 o                         
   5   5  13          4.09          6.54         0.47 o                         
   6   5  13          3.90          3.22         0.17 o                         
  -3   6  13         18.87         16.02         0.32 o                         
  -2   6  13          1.76          2.52         0.16 o                         
  -1   6  13         26.64         31.07         0.54 o                         
   0   6  13        185.23        193.53         1.41 o                         
   1   6  13          2.85          3.54         0.21 o                         
   2   6  13          4.67          3.91         0.16 o                         
   3   6  13          0.42          0.17         0.09 o                         
 -10   0  14          7.32          9.59         0.48 o                         
  -8   0  14        127.37        138.81         1.92 o                         
  -6   0  14          3.96          3.53         0.25 o                         
  -4   0  14       1020.72       1055.90         6.60 o                         
  -2   0  14          0.02          0.42         0.12 o                         
   0   0  14         40.50         54.24         0.90 o                         
   2   0  14          4.59          7.00         0.63 o                         
   4   0  14         24.20         26.38         0.61 o                         
   6   0  14         24.42         22.00         0.57 o                         
   8   0  14         20.64         19.62         0.58 o                         
  10   0  14        128.30        132.36         2.02 o                         
 -10   1  14          1.15          1.18         0.15 o                         
  -9   1  14         48.52         54.67         0.81 o                         
  -8   1  14        319.87        325.25         3.60 o                         
  -7   1  14        131.46        135.03         1.19 o                         
  -6   1  14         95.98         97.97         0.92 o                         
  -5   1  14        319.22        322.63         2.16 o                         
  -4   1  14        207.77        219.26         1.62 o                         
  -3   1  14        155.75        165.72         0.99 o                         
  -2   1  14         10.55         13.48         0.25 o                         
  -1   1  14        407.64        412.79         1.99 o                         
   0   1  14        300.52        280.32         1.37 o                         
   1   1  14        506.07        543.55         2.57 o                         
   2   1  14        152.23        170.47         1.09 o                         
   3   1  14         42.20         41.24         0.46 o                         
   4   1  14         10.83         13.76         0.29 o                         
   5   1  14        264.13        245.79         1.56 o                         
   6   1  14         14.11         10.85         0.27 o                         
   7   1  14          6.57          5.73         0.21 o                         
   8   1  14        193.61        181.96         1.38 o                         
   9   1  14          7.67          7.81         0.19 o                         
  10   1  14          5.04          4.00         0.17 o                         
  -9   2  14          0.73          0.69         0.19 o                         
  -8   2  14         55.30         58.26         0.74 o                         
  -7   2  14         72.32         71.10         0.84 o                         
  -6   2  14         88.99         88.34         0.75 o                         
  -5   2  14          0.07          0.20         0.13 o                         
  -4   2  14        425.04        423.62         3.20 o                         
  -3   2  14        247.99        247.69         1.63 o                         
  -2   2  14         12.28         16.00         0.45 o                         
  -1   2  14        290.39        329.93         1.58 o                         
   0   2  14        402.74        414.24         1.96 o                         
   1   2  14        165.91        184.04         1.09 o                         
   2   2  14       1283.32       1298.16         5.62 o                         
   3   2  14          4.05          3.91         0.16 o                         
   4   2  14        158.89        160.16         1.02 o                         
   5   2  14         90.19         96.58         0.84 o                         
   6   2  14        107.34        109.09         0.75 o                         
   7   2  14          4.41          6.32         0.22 o                         
   8   2  14          7.14          5.41         0.18 o                         
   9   2  14          1.14          1.72         0.15 o                         
  -9   3  14         10.20          6.95         3.85 o                         
  -8   3  14         92.97         97.50         1.31 o                         
  -7   3  14         35.11         40.01         0.55 o                         
  -6   3  14         16.63         17.59         0.45 o                         
  -5   3  14         68.05         66.46         1.19 o                         
  -4   3  14         17.86         17.40         0.39 o                         
  -3   3  14         30.64         27.55         0.56 o                         
  -2   3  14        156.84        159.91         1.05 o                         
  -1   3  14         53.65         59.86         0.68 o                         
   0   3  14        149.66        143.06         0.86 o                         
   1   3  14        160.64        168.58         1.15 o                         
   2   3  14        491.84        501.38         4.32 o                         
   3   3  14        144.21        149.15         1.60 o                         
   4   3  14        235.56        241.38         1.94 o                         
   5   3  14         28.52         31.32         0.90 o                         
   6   3  14         31.24         30.04         0.85 o                         
   7   3  14          2.59          3.57         0.23 o                         
   8   3  14          2.03          1.82         0.21 o                         
  -8   4  14          9.76         10.33         0.36 o                         
  -7   4  14          1.41          1.31         0.23 o                         
  -6   4  14          7.59         10.04         0.30 o                         
  -5   4  14          0.72          1.28         0.35 o                         
  -4   4  14         17.14         15.97         0.67 o                         
  -3   4  14         18.24         16.18         0.32 o                         
  -2   4  14         15.69         12.52         0.24 o                         
  -1   4  14        189.58        173.12         1.24 o                         
   0   4  14          0.52          1.08         0.11 o                         
   1   4  14         55.49         48.79         0.47 o                         
   2   4  14        271.30        282.58         1.59 o                         
   3   4  14         19.82         21.31         0.37 o                         
   4   4  14        144.19        144.49         1.10 o                         
   5   4  14         69.79         65.60         1.67 o                         
   6   4  14          2.31          1.99         0.18 o                         
   7   4  14        137.81        134.55         1.09 o                         
  -6   5  14         11.52          8.05         0.35 o                         
  -5   5  14          5.53          4.42         0.25 o                         
  -4   5  14         26.25         24.78         0.80 o                         
  -3   5  14          0.55          1.12         0.16 o                         
  -2   5  14          6.67          6.79         0.27 o                         
  -1   5  14          0.14          0.16         0.19 o                         
   0   5  14         89.80         90.93         0.99 o                         
   1   5  14         28.96         27.56         0.39 o                         
   2   5  14         25.23         20.25         0.38 o                         
   3   5  14          3.50          3.58         0.14 o                         
   4   5  14        101.91        105.94         1.02 o                         
   5   5  14         14.70         16.43         0.65 o                         
   6   5  14          3.26          4.40         0.25 o                         
  -3   6  14          1.22          0.45         0.09 o                         
  -2   6  14          2.79          2.82         0.23 o                         
  -1   6  14         13.22         14.34         0.29 o                         
   0   6  14         16.42         13.51         0.35 o                         
   1   6  14         33.59         37.40         0.57 o                         
   2   6  14          0.51          0.48         0.11 o                         
  -9   0  15         43.31         41.07         1.22 o                         
  -7   0  15        205.63        210.21         2.66 o                         
  -5   0  15         35.95         35.30         0.62 o                         
  -3   0  15         81.08         76.33         1.04 o                         
  -1   0  15         52.77         51.31         0.92 o                         
   1   0  15          4.96          7.19         0.34 o                         
   3   0  15        327.56        344.75         3.48 o                         
   5   0  15        237.77        204.81         2.04 o                         
   7   0  15         44.93         44.43         1.21 o                         
   9   0  15         78.70         76.22         0.97 o                         
 -10   1  15        136.85        125.47         1.92 o                         
  -9   1  15          0.72          0.67         0.16 o                         
  -8   1  15        426.73        428.22         3.58 o                         
  -7   1  15         19.36         20.18         0.42 o                         
  -6   1  15         20.95         21.70         0.42 o                         
  -5   1  15        619.45        635.96         3.65 o                         
  -4   1  15          5.07          5.38         0.23 o                         
  -3   1  15         53.67         47.03         0.55 o                         
  -2   1  15          0.14          0.40         0.09 o                         
  -1   1  15        103.64        110.07         0.69 o                         
   0   1  15          1.59          2.27         0.17 o                         
   1   1  15         36.40         36.95         0.48 o                         
   2   1  15         95.80         91.41         0.75 o                         
   3   1  15        134.50        144.55         1.33 o                         
   4   1  15         43.96         48.33         0.51 o                         
   5   1  15         93.25         92.37         0.85 o                         
   6   1  15         50.79         39.90         0.50 o                         
   7   1  15         12.59         10.84         0.26 o                         
   8   1  15         36.84         41.00         0.54 o                         
   9   1  15         23.06         29.93         0.37 o                         
  -9   2  15         11.92         14.50         0.41 o                         
  -8   2  15          0.02          0.16         0.15 o                         
  -7   2  15          5.92          7.49         0.27 o                         
  -6   2  15         69.78         71.92         0.72 o                         
  -5   2  15         54.62         53.58         0.58 o                         
  -4   2  15          3.28          4.36         0.26 o                         
  -3   2  15         16.74         18.81         0.49 o                         
  -2   2  15          1.65          2.46         0.16 o                         
  -1   2  15         20.99         24.22         0.35 o                         
   0   2  15          0.04          0.37         0.11 o                         
   1   2  15         19.37         18.39         0.34 o                         
   2   2  15       1517.91       1513.36         6.69 o                         
   3   2  15        591.01        587.27         2.54 o                         
   4   2  15         49.30         53.40         0.54 o                         
   5   2  15        105.66        101.15         0.80 o                         
   6   2  15         97.87         90.26         0.72 o                         
   7   2  15          4.39          5.51         0.20 o                         
   8   2  15         16.71         20.03         0.32 o                         
   9   2  15          7.90          6.56         0.26 o                         
  -8   3  15          3.34          2.90         0.22 o                         
  -7   3  15          0.43          0.73         0.21 o                         
  -6   3  15          0.15          0.09         0.17 o                         
  -5   3  15         95.52         97.16         1.34 o                         
  -4   3  15        116.57        124.09         1.14 o                         
  -3   3  15          2.27          2.71         0.18 o                         
  -2   3  15         80.09         73.69         0.81 o                         
  -1   3  15        379.76        343.28         1.98 o                         
   0   3  15          2.34          2.71         0.18 o                         
   1   3  15         48.06         55.27         1.03 o                         
   2   3  15        279.77        276.50         1.94 o                         
   3   3  15        262.60        259.85         2.06 o                         
   4   3  15         63.97         65.36         1.05 o                         
   5   3  15          1.71          1.30         0.29 o                         
   6   3  15         52.98         55.43         0.93 o                         
   7   3  15          0.20          0.47         0.14 o                         
   8   3  15          0.65          0.64         0.12 o                         
  -7   4  15         22.10         18.90         0.65 o                         
  -6   4  15        209.27        199.95         2.68 o                         
  -5   4  15        160.80        161.28         1.98 o                         
  -4   4  15          0.00          0.27         0.17 o                         
  -3   4  15          6.33          6.44         0.25 o                         
  -2   4  15         32.62         28.54         0.52 o                         
  -1   4  15        404.57        370.82         2.47 o                         
   0   4  15          8.19          6.13         0.20 o                         
   1   4  15        159.05        168.67         1.06 o                         
   2   4  15        468.33        486.88         2.66 o                         
   3   4  15         71.98         76.42         0.70 o                         
   4   4  15          8.59          8.81         0.27 o                         
   5   4  15         41.61         41.42         0.53 o                         
   6   4  15         62.92         62.68         1.04 o                         
   7   4  15          0.25          0.83         0.12 o                         
  -5   5  15         69.83         70.28         1.61 o                         
  -4   5  15          1.70          4.11         0.20 o                         
  -3   5  15          4.25          3.20         0.22 o                         
  -2   5  15        197.87        189.60         2.61 o                         
  -1   5  15         47.73         54.04         1.01 o                         
   0   5  15         21.76         20.47         0.45 o                         
   1   5  15        108.05        109.08         1.29 o                         
   2   5  15         59.16         64.64         0.55 o                         
   3   5  15         92.21         88.12         0.70 o                         
   4   5  15          4.74          3.30         0.17 o                         
   5   5  15          0.00         -0.03         0.11 o                         
  -2   6  15          2.10          1.54         0.14 o                         
  -1   6  15          6.88          7.34         0.20 o                         
   0   6  15          4.12          5.40         0.20 o                         
   1   6  15          0.32          0.17         0.07 o                         
  -8   0  16        359.13        372.27         3.83 o                         
  -6   0  16         28.31         29.61         0.62 o                         
  -4   0  16         70.61         73.99         1.08 o                         
  -2   0  16          4.53          4.84         0.25 o                         
   0   0  16        247.48        253.85         2.03 o                         
   2   0  16         30.91         30.95         0.49 o                         
   4   0  16        225.73        218.59         2.12 o                         
   6   0  16        348.65        297.78         2.37 o                         
   8   0  16        602.93        639.18         4.98 o                         
  -9   1  16          2.42          1.72         0.16 o                         
  -8   1  16         49.38         50.10         0.82 o                         
  -7   1  16          0.15          0.35         0.16 o                         
  -6   1  16        201.71        216.17         1.57 o                         
  -5   1  16        296.74        298.39         2.35 o                         
  -4   1  16          8.61          7.71         0.26 o                         
  -3   1  16         26.90         29.23         0.44 o                         
  -2   1  16         19.66         19.60         0.27 o                         
  -1   1  16         65.11         68.39         0.55 o                         
   0   1  16          0.27          1.11         0.12 o                         
   1   1  16         31.33         34.10         0.49 o                         
   2   1  16        163.25        164.88         1.45 o                         
   3   1  16        103.19         98.86         0.78 o                         
   4   1  16         27.83         26.96         0.39 o                         
   5   1  16         10.34         15.34         0.39 o                         
   6   1  16         30.52         28.31         0.40 o                         
   7   1  16          1.90          0.90         0.13 o                         
   8   1  16         17.03         19.16         0.35 o                         
   9   1  16        144.10        147.05         1.76 o                         
  -9   2  16         36.04         35.79         1.20 o                         
  -8   2  16         21.57         20.67         0.84 o                         
  -7   2  16         20.11         20.76         0.40 o                         
  -6   2  16         48.77         48.63         0.57 o                         
  -5   2  16         10.45         10.53         0.32 o                         
  -4   2  16         56.74         62.78         0.86 o                         
  -3   2  16         17.19         18.86         0.52 o                         
  -2   2  16         21.34         21.77         0.41 o                         
  -1   2  16         40.32         38.86         0.47 o                         
   0   2  16        100.89        106.13         0.80 o                         
   1   2  16        504.75        513.57         2.33 o                         
   2   2  16        643.20        641.82         3.19 o                         
   3   2  16        271.41        276.28         1.88 o                         
   4   2  16        133.63        125.43         0.89 o                         
   5   2  16          5.99          6.34         0.21 o                         
   6   2  16          0.09          0.30         0.11 o                         
   7   2  16         87.92         95.90         0.77 o                         
   8   2  16          5.55          5.88         0.27 o                         
  -8   3  16         26.41         26.05         0.50 o                         
  -7   3  16          1.32          2.83         0.26 o                         
  -6   3  16          8.42          8.51         0.31 o                         
  -5   3  16          8.98          9.79         0.41 o                         
  -4   3  16         82.67         80.99         0.92 o                         
  -3   3  16         15.39          9.75         0.30 o                         
  -2   3  16          8.05          8.42         0.34 o                         
  -1   3  16         20.51         16.71         0.38 o                         
   0   3  16        166.89        150.80         1.32 o                         
   1   3  16          0.18          0.33         0.12 o                         
   2   3  16        260.81        263.70         1.74 o                         
   3   3  16          2.16          2.31         0.32 o                         
   4   3  16          4.50          4.70         0.34 o                         
   5   3  16        123.83        127.55         1.44 o                         
   6   3  16         10.19         10.18         0.39 o                         
   7   3  16         28.99         31.48         0.57 o                         
   8   3  16          6.42          4.44         0.17 o                         
  -7   4  16         61.78         55.80         1.12 o                         
  -6   4  16         85.89         92.64         1.71 o                         
  -5   4  16         26.98         27.02         0.64 o                         
  -4   4  16         14.98         16.09         0.38 o                         
  -3   4  16         92.81         81.50         1.22 o                         
  -2   4  16         93.20         83.28         0.91 o                         
  -1   4  16        160.40        151.43         1.34 o                         
   0   4  16        120.62        107.01         1.20 o                         
   1   4  16          0.07          0.14         0.10 o                         
   2   4  16        107.93        105.61         0.86 o                         
   3   4  16         38.79         40.46         0.47 o                         
   4   4  16          2.06          2.42         0.16 o                         
   5   4  16          6.21          5.34         0.18 o                         
   6   4  16          6.90          6.19         0.27 o                         
  -5   5  16         10.78         10.66         0.28 o                         
  -4   5  16          0.11          0.13         0.13 o                         
  -3   5  16          0.96          1.30         0.22 o                         
  -2   5  16          6.71          8.08         0.27 o                         
  -1   5  16          0.91          0.53         0.20 o                         
   0   5  16         35.81         42.67         0.70 o                         
   1   5  16          1.54          1.79         0.28 o                         
   2   5  16        147.75        143.04         1.77 o                         
   3   5  16          1.47          1.13         0.16 o                         
   4   5  16         22.60         26.97         0.50 o                         
   5   5  16         51.73         41.90         0.56 o                         
  -9   0  17        293.70        297.45         2.95 o                         
  -7   0  17        108.07        118.04         2.32 o                         
  -5   0  17         68.42         66.68         1.20 o                         
  -3   0  17         61.67         61.38         0.77 o                         
  -1   0  17        154.96        168.14         1.26 o                         
   1   0  17        232.46        235.79         1.86 o                         
   3   0  17        127.55        117.48         1.55 o                         
   5   0  17         18.35         20.67         0.57 o                         
   7   0  17         54.73         39.27         0.95 o                         
   9   0  17          7.66          7.19         0.37 o                         
  -9   1  17         15.47         13.13         0.38 o                         
  -8   1  17          8.36          8.38         0.38 o                         
  -7   1  17         76.13         77.15         1.34 o                         
  -6   1  17         42.31         38.99         0.62 o                         
  -5   1  17          0.40          0.79         0.29 o                         
  -4   1  17         33.61         32.13         0.50 o                         
  -3   1  17         10.31         11.26         0.28 o                         
  -2   1  17         27.39         28.29         0.34 o                         
  -1   1  17          4.71          4.50         0.17 o                         
   0   1  17        568.13        571.74         2.35 o                         
   1   1  17        542.89        564.54         2.59 o                         
   2   1  17         64.54         64.93         0.84 o                         
   3   1  17        254.41        246.44         1.34 o                         
   4   1  17         14.11         11.34         0.27 o                         
   5   1  17         34.47         34.63         0.58 o                         
   6   1  17         71.95         62.07         0.58 o                         
   7   1  17          0.69          1.21         0.12 o                         
   8   1  17          5.28          6.42         0.20 o                         
   9   1  17          0.87          0.15         0.09 o                         
  -8   2  17         37.32         39.33         0.59 o                         
  -7   2  17          4.83          5.41         0.24 o                         
  -6   2  17         88.99         89.50         0.85 o                         
  -5   2  17          1.26          1.70         0.21 o                         
  -4   2  17         15.83         14.02         0.40 o                         
  -3   2  17         60.59         54.52         0.89 o                         
  -2   2  17        102.02        105.04         0.86 o                         
  -1   2  17          2.68          2.59         0.18 o                         
   0   2  17         61.57         60.33         0.65 o                         
   1   2  17         34.76         35.23         0.44 o                         
   2   2  17         39.23         37.73         0.59 o                         
   3   2  17         91.83        100.34         1.11 o                         
   4   2  17        107.48        105.09         1.35 o                         
   5   2  17         33.30         30.29         0.57 o                         
   6   2  17         30.10         32.22         0.54 o                         
   7   2  17         27.02         31.19         0.73 o                         
   8   2  17         10.95          9.99         0.59 o                         
  -8   3  17          1.87          1.41         0.20 o                         
  -7   3  17         14.00         12.99         0.42 o                         
  -6   3  17        109.53        111.61         1.12 o                         
  -5   3  17        269.71        283.04         2.61 o                         
  -4   3  17         14.86         14.69         0.52 o                         
  -3   3  17        102.69         90.96         1.08 o                         
  -2   3  17        117.88        110.04         0.93 o                         
  -1   3  17        161.41        159.35         1.32 o                         
   0   3  17          7.86         11.50         0.36 o                         
   1   3  17        151.19        151.09         0.99 o                         
   2   3  17          5.93          6.89         0.21 o                         
   3   3  17        141.01        146.05         2.21 o                         
   4   3  17          0.36          0.52         0.26 o                         
   5   3  17          0.76          0.92         0.17 o                         
   6   3  17         52.97         57.43         1.06 o                         
   7   3  17         14.80         11.74         0.56 o                         
  -6   4  17        141.64        153.36         2.38 o                         
  -5   4  17         40.50         40.67         1.10 o                         
  -4   4  17          2.57          2.40         0.22 o                         
  -3   4  17         12.74         14.54         0.44 o                         
  -2   4  17          5.76          7.29         0.26 o                         
  -1   4  17        228.96        234.21         1.77 o                         
   0   4  17         44.64         41.92         0.61 o                         
   1   4  17          5.07          4.34         0.23 o                         
   2   4  17         50.89         50.36         0.53 o                         
   3   4  17          0.10          0.17         0.10 o                         
   4   4  17         15.46         16.74         0.31 o                         
   5   4  17          0.94          0.95         0.10 o                         
   6   4  17         17.55         15.26         0.40 o                         
  -4   5  17          0.76          0.44         0.13 o                         
  -3   5  17          3.67          3.49         0.33 o                         
  -2   5  17         19.48         20.98         0.76 o                         
  -1   5  17         28.75         26.22         0.62 o                         
   0   5  17         56.62         58.00         0.77 o                         
   1   5  17         46.44         45.98         0.67 o                         
   2   5  17         20.13         19.67         0.36 o                         
  -8   0  18          1.53          0.74         0.22 o                         
  -6   0  18         16.11         16.43         0.53 o                         
  -4   0  18         43.96         52.60         0.83 o                         
  -2   0  18         44.99         47.46         0.63 o                         
   0   0  18        900.95        913.70         6.07 o                         
   2   0  18          6.65          6.13         0.34 o                         
   4   0  18        175.34        147.60         1.60 o                         
   6   0  18          1.31          2.27         0.27 o                         
   8   0  18        179.77        178.39         2.81 o                         
  -9   1  18         83.31         78.99         2.17 o                         
  -8   1  18          0.31          0.43         0.15 o                         
  -7   1  18         35.80         37.30         0.60 o                         
  -6   1  18         60.49         61.22         1.07 o                         
  -5   1  18        164.52        160.78         1.60 o                         
  -4   1  18          6.29          5.51         0.22 o                         
  -3   1  18        106.11         99.62         0.88 o                         
  -2   1  18        121.49        123.99         0.81 o                         
  -1   1  18         11.50         10.66         0.33 o                         
   0   1  18        484.90        485.29         2.16 o                         
   1   1  18       1704.03       1738.04         5.97 o                         
   2   1  18          0.60          1.58         0.17 o                         
   3   1  18          0.91          0.56         0.15 o                         
   4   1  18        242.46        234.92         1.61 o                         
   5   1  18         23.77         19.16         0.37 o                         
   6   1  18          5.55          5.21         0.18 o                         
   7   1  18          0.01          0.45         0.11 o                         
   8   1  18          0.55          0.57         0.13 o                         
  -8   2  18         28.54         25.27         0.66 o                         
  -7   2  18         27.21         27.03         0.41 o                         
  -6   2  18         56.54         54.92         0.68 o                         
  -5   2  18          3.96          3.31         0.22 o                         
  -4   2  18        171.06        170.98         1.62 o                         
  -3   2  18          5.20          2.45         0.22 o                         
  -2   2  18        247.53        228.23         1.69 o                         
  -1   2  18         14.81         13.57         0.36 o                         
   0   2  18        220.70        218.96         1.26 o                         
   1   2  18         12.72         12.92         0.37 o                         
   2   2  18        602.78        594.07         2.85 o                         
   3   2  18          0.65          0.60         0.14 o                         
   4   2  18         11.45         11.46         0.38 o                         
   5   2  18         54.87         56.73         0.69 o                         
   6   2  18         11.91          9.36         0.29 o                         
   7   2  18          0.01          0.24         0.17 o                         
   8   2  18          2.79          3.99         0.27 o                         
  -7   3  18          0.18          0.34         0.14 o                         
  -6   3  18          9.49         11.35         0.35 o                         
  -5   3  18         22.85         26.25         0.72 o                         
  -4   3  18         46.02         46.09         0.98 o                         
  -3   3  18         38.13         31.91         0.61 o                         
  -2   3  18        104.62         93.72         1.02 o                         
  -1   3  18         93.32         94.91         1.01 o                         
   0   3  18         94.25         95.70         1.14 o                         
   1   3  18         25.19         20.33         0.36 o                         
   2   3  18        225.30        218.56         2.44 o                         
   3   3  18          5.87          6.61         0.22 o                         
   4   3  18         53.24         52.18         0.77 o                         
   5   3  18         38.66         36.47         0.43 o                         
   6   3  18         30.55         29.20         0.59 o                         
   7   3  18          7.21          6.40         0.37 o                         
  -6   4  18         48.54         52.42         1.03 o                         
  -5   4  18         10.13          9.08         0.36 o                         
  -4   4  18          6.63          4.60         0.31 o                         
  -3   4  18          0.02          0.30         0.16 o                         
  -2   4  18         89.30         90.51         0.88 o                         
  -1   4  18          0.87          0.70         0.14 o                         
   0   4  18         23.63         23.04         0.42 o                         
   1   4  18          1.13          1.18         0.17 o                         
   2   4  18          9.46         12.50         0.30 o                         
   3   4  18         88.81         87.30         1.24 o                         
   4   4  18          3.13          2.68         0.13 o                         
   5   4  18          0.85          0.93         0.13 o                         
  -3   5  18          1.66          0.89         0.19 o                         
  -2   5  18          5.66          5.80         0.37 o                         
  -1   5  18          0.87          0.11         0.20 o                         
   0   5  18         60.32         62.28         0.74 o                         
   1   5  18          0.20          0.22         0.08 o                         
   3   5  18        132.76        118.97         1.67 o                         
  -7   0  19          0.01          0.07         0.21 o                         
  -5   0  19        189.71        200.17         1.81 o                         
  -3   0  19         26.42         29.31         0.68 o                         
  -1   0  19        708.94        753.18         4.17 o                         
   1   0  19        983.54        990.12         5.50 o                         
   3   0  19         56.43         60.44         1.23 o                         
   5   0  19        419.01        391.93         5.78 o                         
   7   0  19         61.08         74.33         1.67 o                         
  -8   1  19         13.79         13.03         0.31 o                         
  -7   1  19         29.94         30.89         0.46 o                         
  -6   1  19          4.66          3.55         0.19 o                         
  -5   1  19        116.82        114.44         1.13 o                         
  -4   1  19        133.52        138.39         1.30 o                         
  -3   1  19         31.10         28.41         0.44 o                         
  -2   1  19         19.24         22.22         0.32 o                         
  -1   1  19        156.86        160.56         1.38 o                         
   0   1  19         12.97         15.91         0.33 o                         
   1   1  19        382.21        380.85         1.87 o                         
   2   1  19        151.60        153.54         1.15 o                         
   3   1  19          1.63          1.74         0.17 o                         
   4   1  19        403.93        391.71         4.67 o                         
   5   1  19         30.59         26.30         0.61 o                         
   6   1  19          2.77          3.66         0.19 o                         
   7   1  19          5.41          5.99         0.32 o                         
   8   1  19         85.15         72.32         0.88 o                         
  -8   2  19          0.39          0.60         0.15 o                         
  -7   2  19         69.90         74.55         0.92 o                         
  -6   2  19         69.83         67.91         0.72 o                         
  -5   2  19        141.34        135.87         1.35 o                         
  -4   2  19          1.92          1.53         0.22 o                         
  -3   2  19          6.42          6.63         0.37 o                         
  -2   2  19        248.59        228.03         2.36 o                         
  -1   2  19         20.27         16.92         0.30 o                         
   0   2  19          1.67          1.69         0.14 o                         
   1   2  19          0.65          0.60         0.13 o                         
   2   2  19        369.04        368.20         2.26 o                         
   3   2  19         14.43         11.99         0.35 o                         
   4   2  19          8.69         11.15         0.29 o                         
   5   2  19         32.06         32.17         0.38 o                         
   6   2  19         10.92          9.08         0.21 o                         
   7   2  19          0.07         -0.05         0.12 o                         
  -7   3  19          4.15          2.96         0.17 o                         
  -6   3  19          0.20          0.06         0.11 o                         
  -5   3  19          1.25          1.09         0.34 o                         
  -4   3  19         13.37         10.32         0.30 o                         
  -3   3  19         95.77         90.44         1.07 o                         
  -2   3  19         25.77         18.57         0.42 o                         
  -1   3  19         29.97         26.86         0.56 o                         
   0   3  19         33.20         35.47         0.70 o                         
   1   3  19        294.49        287.02         2.64 o                         
   2   3  19          2.09          2.35         0.22 o                         
   3   3  19         45.88         46.02         0.64 o                         
   4   3  19         50.97         52.66         0.90 o                         
   5   3  19          2.71          1.33         0.12 o                         
   6   3  19          0.94          1.03         0.14 o                         
  -5   4  19         24.67         20.49         0.46 o                         
  -4   4  19          0.17          0.44         0.17 o                         
  -3   4  19          0.08         -0.12         0.18 o                         
  -2   4  19         97.20         86.83         0.91 o                         
  -1   4  19          0.43          0.52         0.13 o                         
   0   4  19         14.20         15.67         0.33 o                         
   1   4  19         19.13         17.69         0.45 o                         
   2   4  19         91.55         96.77         1.11 o                         
   3   4  19        178.45        176.00        10.23 o                         
   4   4  19          0.01          0.10         0.11 o                         
   5   4  19          5.02          2.55         0.14 o                         
  -2   5  19          0.13          0.07         0.13 o                         
  -1   5  19         14.67          9.29         0.40 o                         
   0   5  19          8.01          7.29         0.21 o                         
   1   5  19         45.42         42.17         0.81 o                         
   2   5  19         18.58         20.35         0.50 o                         
  -8   0  20         21.88         23.37         0.78 o                         
  -6   0  20         97.04        110.86         2.45 o                         
  -4   0  20        203.77        217.80         2.22 o                         
  -2   0  20        681.37        672.42         5.66 o                         
   0   0  20          8.84          8.87         0.32 o                         
   2   0  20        186.74        191.87         2.01 o                         
   4   0  20         26.53         24.62         1.05 o                         
   6   0  20          4.46          5.09         0.26 o                         
  -7   1  20          0.11          0.50         0.13 o                         
  -6   1  20         36.36         35.41         0.68 o                         
  -5   1  20          2.86          4.24         0.22 o                         
  -4   1  20         36.45         39.82         0.57 o                         
  -3   1  20          0.16          0.53         0.16 o                         
  -2   1  20         53.22         53.91         0.52 o                         
  -1   1  20        216.66        219.77         1.40 o                         
   0   1  20         25.64         25.27         0.50 o                         
   1   1  20         26.74         29.07         0.56 o                         
   2   1  20        223.42        222.33         1.79 o                         
   3   1  20         32.60         30.88         0.49 o                         
   4   1  20         18.23         21.09         0.43 o                         
   5   1  20         20.91         17.84         0.58 o                         
   6   1  20         15.39         14.13         0.34 o                         
   7   1  20          7.22          6.42         0.29 o                         
  -7   2  20         72.06         77.88         1.50 o                         
  -6   2  20         27.59         26.14         0.62 o                         
  -5   2  20         18.25         15.62         0.39 o                         
  -4   2  20        231.70        219.66         1.92 o                         
  -3   2  20          7.48          7.76         0.50 o                         
  -2   2  20         26.56         25.74         0.90 o                         
  -1   2  20         42.57         45.39         0.56 o                         
   0   2  20          3.47          3.43         0.20 o                         
   1   2  20         20.69         20.25         0.41 o                         
   2   2  20        259.48        273.87         1.72 o                         
   3   2  20        113.02        116.36         1.09 o                         
   4   2  20         37.31         37.80         0.50 o                         
   5   2  20          2.29          2.60         0.13 o                         
   6   2  20          3.59          4.27         0.19 o                         
   7   2  20          0.53          0.36         0.09 o                         
  -6   3  20          4.78          5.42         0.20 o                         
  -5   3  20         30.15         31.35         0.96 o                         
  -4   3  20          1.05          2.04         0.18 o                         
  -3   3  20         40.56         37.91         0.62 o                         
  -2   3  20          4.09          4.82         0.29 o                         
  -1   3  20          1.84          2.79         0.21 o                         
   0   3  20          4.65          3.75         0.22 o                         
   1   3  20          0.29          0.26         0.13 o                         
   2   3  20        142.57        140.79         1.63 o                         
   3   3  20         18.57         21.35         0.50 o                         
   4   3  20          0.04          0.09         0.12 o                         
   5   3  20          0.98          1.01         0.09 o                         
   6   3  20        116.28         99.98         1.35 o                         
  -5   4  20          2.17          1.99         0.14 o                         
  -4   4  20          6.84          4.80         0.24 o                         
  -3   4  20         32.93         31.03         0.59 o                         
  -2   4  20         46.15         46.81         0.67 o                         
  -1   4  20          0.31          0.17         0.10 o                         
   0   4  20         22.35         23.03         0.44 o                         
   1   4  20          0.07          0.23         0.27 o                         
   2   4  20          3.30          3.31         0.26 o                         
   3   4  20          5.49          8.61         0.31 o                         
   4   4  20          8.08          7.38         0.30 o                         
  -7   0  21          1.47          1.19         0.15 o                         
  -5   0  21         14.66         12.82         0.80 o                         
  -3   0  21        105.90        113.69         2.02 o                         
  -1   0  21       1602.24       1646.74         9.00 o                         
   1   0  21          6.10          4.06         0.24 o                         
   3   0  21         75.04         80.28         1.54 o                         
   5   0  21          5.99          6.81         0.36 o                         
   7   0  21          3.62          1.57         0.25 o                         
  -7   1  21         60.34         57.15         5.16 o                         
  -6   1  21         69.94         71.65         0.81 o                         
  -5   1  21          5.10          5.02         0.22 o                         
  -4   1  21         19.58         17.06         0.43 o                         
  -3   1  21         38.17         38.86         0.75 o                         
  -2   1  21          0.60          0.47         0.17 o                         
  -1   1  21        218.24        228.33         1.77 o                         
   0   1  21        167.40        167.70         1.22 o                         
   1   1  21          2.19          2.04         0.17 o                         
   2   1  21          8.18          7.41         0.29 o                         
   3   1  21         25.38         23.56         0.46 o                         
   4   1  21         15.09         13.85         0.35 o                         
   5   1  21          4.41          2.82         0.18 o                         
   6   1  21          0.71          0.53         0.10 o                         
   7   1  21          8.10          9.53         0.23 o                         
  -7   2  21          0.93          0.70         0.27 o                         
  -6   2  21          4.59          3.74         0.31 o                         
  -5   2  21         51.11         54.68         0.95 o                         
  -4   2  21          9.60          7.01         0.33 o                         
  -3   2  21          0.18          0.59         0.22 o                         
  -2   2  21          0.25          0.21         0.15 o                         
  -1   2  21          3.65          2.69         0.22 o                         
   0   2  21         20.23         22.71         0.42 o                         
   1   2  21         45.56         44.05         0.54 o                         
   2   2  21         20.17         23.31         0.38 o                         
   3   2  21         46.41         41.75         0.63 o                         
   4   2  21          5.02          5.73         0.20 o                         
   5   2  21          0.68          1.71         0.15 o                         
   6   2  21         23.75         19.98         0.45 o                         
  -6   3  21          3.86          3.48         0.72 o                         
  -5   3  21          1.63          2.17         0.40 o                         
  -4   3  21          0.32          0.65         0.15 o                         
  -3   3  21         11.75         11.06         0.31 o                         
  -2   3  21          2.87          2.36         0.22 o                         
  -1   3  21          4.27          5.19         0.39 o                         
   0   3  21         32.00         34.88         0.51 o                         
   1   3  21         21.92         23.11         0.68 o                         
   2   3  21         14.24         14.58         0.36 o                         
   3   3  21         77.30         76.97         0.94 o                         
   4   3  21         11.66         12.01         0.27 o                         
   5   3  21          3.96          4.05         0.30 o                         
  -4   4  21          5.86          6.81         0.21 o                         
  -3   4  21          0.52          0.64         0.15 o                         
  -2   4  21         21.04         17.14         0.29 o                         
  -1   4  21         62.61         63.25         0.81 o                         
   0   4  21          9.07          7.71         0.21 o                         
   1   4  21         46.42         42.21         3.93 o                         
   2   4  21         12.24         16.20         0.61 o                         
   3   4  21         11.05          9.97         0.38 o                         
  -6   0  22         43.05         42.30         0.80 o                         
  -4   0  22        197.26        201.11         3.90 o                         
  -2   0  22        103.85        113.71         1.42 o                         
   0   0  22       1225.15       1269.76         7.97 o                         
   2   0  22          8.37          9.09         0.45 o                         
   4   0  22        107.38        109.53         1.61 o                         
   6   0  22         42.61         38.37         0.69 o                         
  -7   1  22         10.55          9.10         0.28 o                         
  -6   1  22          2.06          1.61         0.15 o                         
  -5   1  22         61.65         60.10         0.93 o                         
  -4   1  22        442.74        455.74         4.46 o                         
  -3   1  22          0.10          0.10         0.20 o                         
  -2   1  22          0.21          0.30         0.21 o                         
  -1   1  22        345.09        358.39         2.06 o                         
   0   1  22         43.92         46.48         0.52 o                         
   1   1  22          0.63          0.71         0.15 o                         
   2   1  22          5.58          5.13         0.24 o                         
   3   1  22         97.40         98.24         1.05 o                         
   4   1  22          0.16          0.30         0.14 o                         
   5   1  22          4.82          5.99         0.16 o                         
   6   1  22          3.91          4.55         0.18 o                         
  -6   2  22         32.88         18.36         0.53 o                         
  -5   2  22         17.72         16.77         0.38 o                         
  -4   2  22         31.25         27.88         0.56 o                         
  -3   2  22          0.08          0.18         0.19 o                         
  -2   2  22         14.46         12.14         0.39 o                         
  -1   2  22          0.02          0.12         0.13 o                         
   0   2  22          0.26          0.41         0.11 o                         
   1   2  22         74.94         72.81         0.62 o                         
   2   2  22        163.14        158.30         1.08 o                         
   3   2  22        132.00        129.79         1.23 o                         
   4   2  22         11.66          9.62         0.21 o                         
   5   2  22          7.35          5.62         0.18 o                         
  -5   3  22          0.88          0.77         0.27 o                         
  -4   3  22         20.66         24.04         0.54 o                         
  -3   3  22          8.65          9.75         0.30 o                         
  -2   3  22         50.12         44.03         0.92 o                         
  -1   3  22         10.56         10.76         0.48 o                         
   0   3  22          9.24         11.89         0.31 o                         
   1   3  22         85.47         80.08         0.87 o                         
   2   3  22        236.68        230.92         1.76 o                         
   3   3  22          4.98          4.04         0.18 o                         
   4   3  22         11.55         11.56         0.44 o                         
  -2   4  22          2.83          1.13         0.17 o                         
  -1   4  22          0.57          0.61         0.11 o                         
   0   4  22          5.19          6.46         0.26 o                         
   2   4  22          0.15          0.06         0.10 o                         
  -5   0  23        138.53        138.37         2.34 o                         
  -3   0  23         19.67         17.03         0.46 o                         
  -1   0  23          0.05          0.04         0.15 o                         
   1   0  23         72.92         73.29         1.31 o                         
   3   0  23         90.47         98.27         1.48 o                         
   5   0  23         17.61         17.62         0.33 o                         
  -6   1  23          4.82          3.63         0.22 o                         
  -5   1  23         65.91         66.24         1.31 o                         
  -4   1  23         26.40         25.33         0.63 o                         
  -3   1  23        264.00        274.91         2.48 o                         
  -2   1  23         16.32         15.62         0.47 o                         
  -1   1  23          0.21          0.37         0.16 o                         
   0   1  23          7.00          7.90         0.21 o                         
   1   1  23         22.96         23.18         0.40 o                         
   2   1  23          0.08          0.53         0.13 o                         
   3   1  23          3.49          3.58         0.18 o                         
   4   1  23          2.22          0.92         0.13 o                         
   5   1  23          0.01          0.09         0.08 o                         
  -5   2  23          5.86          5.84         0.20 o                         
  -4   2  23         36.42         35.96         0.57 o                         
  -3   2  23         29.83         28.98         0.71 o                         
  -2   2  23         86.67         89.24         1.08 o                         
  -1   2  23          3.21          3.05         0.19 o                         
   0   2  23          7.03          6.86         0.21 o                         
   1   2  23          4.46          3.30         0.15 o                         
   2   2  23        156.35        156.35         1.34 o                         
   3   2  23         37.27         35.69         0.71 o                         
   4   2  23         19.21         19.42         0.32 o                         
   5   2  23          9.62          9.22         0.42 o                         
  -4   3  23          1.80          1.17         0.13 o                         
  -3   3  23         57.40         53.53         0.80 o                         
  -2   3  23          4.58          4.26         0.26 o                         
  -1   3  23         18.19         17.48         0.49 o                         
   0   3  23         22.74         22.36         0.44 o                         
   1   3  23        206.92        225.27         2.37 o                         
   2   3  23          0.00          0.33         0.11 o                         
   3   3  23         93.51         81.15         1.07 o                         
  -4   0  24        221.08        228.64         8.67 o                         
  -2   0  24          5.93          4.44         0.30 o                         
   0   0  24         70.66         75.26         1.12 o                         
   2   0  24          4.38          4.85         0.33 o                         
   4   0  24          7.45          6.18         0.33 o                         
  -5   1  24          9.38         10.35         0.27 o                         
  -4   1  24         45.99         47.87         0.66 o                         
  -3   1  24         32.19         31.10         0.50 o                         
  -2   1  24        252.47        259.52         2.27 o                         
  -1   1  24          6.76          8.37         0.48 o                         
   0   1  24         36.58         34.81         0.41 o                         
   1   1  24          2.49          3.64         0.16 o                         
   2   1  24         14.08         14.56         0.70 o                         
   3   1  24         42.89         40.43         0.55 o                         
   4   1  24          7.18          9.85         0.25 o                         
   5   1  24         69.36         55.19         0.62 o                         
  -4   2  24          0.06          0.06         0.09 o                         
  -3   2  24        102.54         96.81         3.96 o                         
  -2   2  24        175.42        182.12         1.67 o                         
  -1   2  24         24.58         26.91         0.85 o                         
   0   2  24          1.37          1.36         0.17 o                         
   1   2  24         47.11         48.26         0.59 o                         
   2   2  24         98.38         97.49         1.60 o                         
   3   2  24         22.90         17.02         0.80 o                         
   4   2  24        114.10        116.79         1.26 o                         
  -2   3  24          1.85          1.35         0.12 o                         
  -1   3  24          1.41          2.47         0.26 o                         
   0   3  24         44.47         47.65         0.81 o                         
   1   3  24         20.85         16.56         0.42 o                         
   2   3  24          0.93          1.17         0.13 o                         
  -3   0  25         12.56         10.73         1.07 o                         
  -1   0  25         96.91         93.81         1.88 o                         
   1   0  25          1.04          0.94         0.30 o                         
   3   0  25         17.44         18.03         0.47 o                         
  -4   1  25         43.69         41.28         1.55 o                         
  -3   1  25         19.08         19.44         0.58 o                         
  -2   1  25         50.63         52.40         0.70 o                         
  -1   1  25         15.34         14.48         0.35 o                         
   0   1  25          7.57          7.83         0.28 o                         
   1   1  25         28.42         30.17         0.38 o                         
   2   1  25         21.64         23.83         0.55 o                         
   3   1  25         12.50         13.91         0.39 o                         
   4   1  25         49.52         45.60         0.51 o                         
  -3   2  25          0.02          0.24         0.17 o                         
  -2   2  25         41.29         41.87         0.92 o                         
  -1   2  25         24.87         25.71         0.69 o                         
   0   2  25          5.15          5.15         0.20 o                         
   1   2  25          0.18          0.14         0.11 o                         
   2   2  25          2.76          2.12         0.26 o                         
   3   2  25         51.52         42.79         1.65 o                         
  -2   0  26         36.01         34.68         0.88 o                         
   0   0  26          8.34          6.64         0.33 o                         
   2   0  26          6.37         10.00         0.52 o                         
  -3   1  26         22.86         20.12         0.59 o                         
  -2   1  26         12.27         12.36         0.51 o                         
  -1   1  26         25.97         26.15         0.76 o                         
   0   1  26          7.91          9.13         0.42 o                         
   1   1  26         21.63         20.82         1.37 o                         
   2   1  26         24.59         27.72         0.64 o                         
  -1   2  26          3.57          1.59         0.19 o                         
   0   2  26          4.10          4.85         0.27 o                         
   1   0  27         10.09          6.06         0.29 o                         
                                                                                
